# Supplementary material for: The ubiquitous pyridoxal 5′‐phosphate‐binding protein is also an RNA‐binding protein
Source: Protein Sci. 2024 Nov 27;33(12):e5242. doi: 10.1002/pro.5242 (PMC11602438; doi:10.1002/pro.5242)
Supplement: Supplementary file 2 — TABLE S1. Aligned reads resulting from the RNA‐seq of RNA captured by WT and K36A YggS. [file PRO-33-e5242-s003.xlsx]

## Sheet: Table S1
WT1-1		WT1-2		WT2-1		WT2-2		WT3-1		WT3-2		K36A1-1		K36A1-2		K36A2-1		K36A2-2		K36A3-1		K36A3-2
Geneid	aligned reads	Geneid	aligned reads	Geneid	aligned reads	Geneid	aligned reads	Geneid	aligned reads	Geneid	aligned reads	Geneid	aligned reads	Geneid	aligned reads	Geneid	aligned reads	Geneid	aligned reads	Geneid	aligned reads	Geneid	aligned reads
BW25113_2621	4847340	BW25113_2621	4820480	BW25113_2621	6142299	BW25113_2621	12283901	BW25113_2621	13395845	BW25113_2621	13466577	BW25113_2621	8211167	BW25113_2621	8168586	BW25113_2621	6412048	BW25113_2621	6380500	BW25113_2621	7167531	BW25113_2621	7213202
BW25113_3708	556036	BW25113_3708	554433	BW25113_3123	560526	BW25113_3123	1122344	BW25113_3123	1766388	BW25113_3123	1768768	BW25113_3123	636623	BW25113_3123	635579	BW25113_2095	705385	BW25113_2095	701163	BW25113_3123	347459	BW25113_3123	350015
BW25113_3123	443466	BW25113_3123	447042	BW25113_2092	202144	BW25113_2092	402515	BW25113_4015	173806	BW25113_4015	173391	BW25113_2092	202949	BW25113_2092	199833	BW25113_2092	627007	BW25113_2092	620130	BW25113_4015	327565	BW25113_4015	327959
BW25113_2092	384735	BW25113_2092	381418	BW25113_2095	171096	BW25113_2095	341866	BW25113_4242	113880	BW25113_4242	115009	BW25113_3708	193376	BW25113_3708	191687	BW25113_2096	501790	BW25113_2096	502425	BW25113_2741	153851	BW25113_2741	155477
BW25113_2095	354736	BW25113_2095	353120	BW25113_2096	142767	BW25113_2096	285451	BW25113_1493	102223	BW25113_1493	102752	BW25113_2095	152220	BW25113_2095	153102	BW25113_3123	223905	BW25113_3123	224354	BW25113_4016	138200	BW25113_4016	137476
BW25113_2096	262147	BW25113_2096	263050	BW25113_1493	71008	BW25113_1493	142142	BW25113_3517	91860	BW25113_3517	91656	BW25113_2096	131386	BW25113_2096	130908	BW25113_1493	214135	BW25113_1493	213402	BW25113_2215	126770	BW25113_2215	127726
BW25113_2215	130045	BW25113_2215	128951	BW25113_1492	66080	BW25113_1492	131657	BW25113_2092	86027	BW25113_2092	86436	BW25113_2215	71503	BW25113_2215	70905	BW25113_1492	209168	BW25113_1492	207556	BW25113_1493	122682	BW25113_1493	122973
BW25113_0957	114272	BW25113_0957	114051	BW25113_0957	52818	BW25113_0957	105482	BW25113_0812	81138	BW25113_0812	81463	BW25113_0957	48738	BW25113_0957	47866	BW25113_2215	193572	BW25113_2215	193056	BW25113_2092	119295	BW25113_2092	119714
BW25113_1492	84041	BW25113_1492	83220	BW25113_0973	49153	BW25113_0973	97927	BW25113_2215	79746	BW25113_2741	80238	BW25113_3510	41450	BW25113_3510	41221	BW25113_0957	181956	BW25113_0957	180643	BW25113_4242	117537	BW25113_4242	118478
BW25113_1493	82848	BW25113_1493	81932	BW25113_3517	46993	BW25113_3517	94464	BW25113_2741	79569	BW25113_2215	78999	BW25113_2091	39704	BW25113_2091	40011	BW25113_3708	172857	BW25113_3708	174314	BW25113_0957	109727	BW25113_0957	109335
BW25113_3985	75382	BW25113_3985	74285	BW25113_3708	45283	BW25113_3300	90711	BW25113_0957	76948	BW25113_0957	76993	BW25113_3985	35436	BW25113_3985	35450	BW25113_2091	154423	BW25113_2091	153659	BW25113_3510	106086	BW25113_3510	107618
BW25113_2878	72216	BW25113_0812	71773	BW25113_3300	45213	BW25113_3708	90453	BW25113_1677	69597	BW25113_1677	68903	BW25113_0812	34502	BW25113_2872	35077	BW25113_2094	143975	BW25113_2094	142934	BW25113_2096	100831	BW25113_2095	100444
BW25113_0812	71457	BW25113_2878	71656	BW25113_3985	40335	BW25113_3985	80173	BW25113_3236	66814	BW25113_3236	67374	BW25113_0814	33909	BW25113_0812	34201	BW25113_0812	141521	BW25113_0812	139740	BW25113_2095	100169	BW25113_2096	99531
BW25113_2872	71270	BW25113_2872	69517	BW25113_0903	39998	BW25113_0903	80108	BW25113_2096	66593	BW25113_3510	66038	BW25113_2872	33908	BW25113_0814	33571	BW25113_0973	128795	BW25113_0973	129037	BW25113_1243	99203	BW25113_3544	98967
BW25113_0973	68346	BW25113_0973	69166	BW25113_2091	37024	BW25113_2091	74227	BW25113_3510	65559	BW25113_2096	65721	BW25113_2094	31692	BW25113_2094	32438	BW25113_3510	126079	BW25113_3510	125148	BW25113_0729	98795	BW25113_1243	98903
BW25113_1719	67531	BW25113_1719	67754	BW25113_2215	34944	BW25113_2215	69556	BW25113_3708	65496	BW25113_3708	65711	BW25113_2579	30144	BW25113_2579	29875	BW25113_4139	117274	BW25113_4139	116827	BW25113_3544	97835	BW25113_0729	98140
BW25113_4139	66163	BW25113_2881	66222	BW25113_0972	32728	BW25113_0972	65542	BW25113_2976	61001	BW25113_2976	61226	BW25113_1493	29059	BW25113_1237	28889	BW25113_1243	112086	BW25113_3517	110963	BW25113_0812	97570	BW25113_0812	97857
BW25113_2881	65982	BW25113_4139	65013	BW25113_4139	32600	BW25113_4139	64796	BW25113_2000	56379	BW25113_2000	55962	BW25113_1237	28824	BW25113_1493	28580	BW25113_3517	110829	BW25113_1243	110619	BW25113_3708	95833	BW25113_3708	96004
BW25113_3510	61324	BW25113_3510	61127	BW25113_2094	28425	BW25113_3758	60120	BW25113_0726	55066	BW25113_0726	55821	BW25113_1677	28529	BW25113_1243	28442	BW25113_0814	105237	BW25113_0814	105891	BW25113_3894	94238	BW25113_3894	93840
BW25113_2091	59389	BW25113_2091	59093	BW25113_3340	25447	BW25113_3854	59809	BW25113_3894	54347	BW25113_3894	54925	BW25113_1243	28522	BW25113_1677	27844	BW25113_3985	93499	BW25113_3985	92584	BW25113_2742	92127	BW25113_2742	92077
BW25113_2094	58497	BW25113_2094	57479	BW25113_3758	24924	BW25113_2094	57065	BW25113_1492	53957	BW25113_1492	54231	BW25113_2881	26187	BW25113_2881	26288	BW25113_1719	85038	BW25113_1719	85137	BW25113_3517	87111	BW25113_3517	87620
BW25113_3517	52985	BW25113_3517	52861	BW25113_0812	24706	BW25113_0204	52434	BW25113_2095	51826	BW25113_2095	52975	BW25113_1719	26027	BW25113_1719	25808	BW25113_1000	81590	BW25113_1000	80851	BW25113_1492	75463	BW25113_1492	76532
BW25113_2000	51058	BW25113_2000	51125	BW25113_0204	24582	BW25113_3340	51036	BW25113_0729	51483	BW25113_0882	52111	BW25113_2878	24973	BW25113_2878	24602	BW25113_0972	80354	BW25113_0972	79930	BW25113_0814	70410	BW25113_0814	70356
BW25113_3340	49639	BW25113_3340	49051	BW25113_4177	23772	BW25113_0812	50180	BW25113_0882	51107	BW25113_0729	51767	BW25113_1492	24571	BW25113_1492	23983	BW25113_3340	76413	BW25113_3340	76280	BW25113_4014	65026	BW25113_4014	64971
BW25113_0903	48698	BW25113_0903	48777	BW25113_0975	22936	BW25113_3756	50048	BW25113_3942	49902	BW25113_3942	50181	BW25113_3300	22531	BW25113_3300	22697	BW25113_4493	71207	BW25113_4493	71159	BW25113_2976	64071	BW25113_2976	64407
BW25113_1243	47854	BW25113_1243	48316	BW25113_3756	22129	BW25113_4177	47591	BW25113_0723	45710	BW25113_0723	45963	BW25113_0973	21799	BW25113_0973	22067	BW25113_1004	70741	BW25113_1004	70825	BW25113_3236	63989	BW25113_3236	64275
BW25113_0972	47484	BW25113_0972	47624	BW25113_3339	21712	BW25113_0975	45319	BW25113_4014	45006	BW25113_1243	45276	BW25113_1718	20721	BW25113_1718	20961	BW25113_3300	68780	BW25113_3300	67729	BW25113_0726	62212	BW25113_0726	62129
BW25113_2871	46035	BW25113_2871	45767	BW25113_3854	20820	BW25113_3339	43833	BW25113_1243	44079	BW25113_4014	45135	BW25113_2672	20209	BW25113_2672	20580	BW25113_1237	63924	BW25113_1237	62505	BW25113_1256	56126	BW25113_1256	57216
BW25113_3300	39917	BW25113_3339	40004	BW25113_0733	20603	BW25113_0733	41452	BW25113_0118	42213	BW25113_0118	42840	BW25113_3340	18668	BW25113_3340	18913	BW25113_2741	61819	BW25113_2741	60938	BW25113_3509	54446	BW25113_3509	54357
BW25113_3339	39686	BW25113_3300	39749	BW25113_1004	18220	BW25113_4493	36374	BW25113_4143	41548	BW25113_3340	40971	BW25113_3709	18636	BW25113_3709	18587	BW25113_2579	59834	BW25113_2579	59893	BW25113_3748	52806	BW25113_3748	52928
BW25113_2870	38187	BW25113_1000	37774	BW25113_4493	18183	BW25113_3894	35958	BW25113_3340	40599	BW25113_4143	40913	BW25113_4139	17714	BW25113_4139	17737	BW25113_2597	56822	BW25113_2597	56325	BW25113_4376	50332	BW25113_4376	49984
BW25113_1000	37806	BW25113_2870	37729	BW25113_3894	17813	BW25113_1004	35941	BW25113_3988	39588	BW25113_1256	40272	BW25113_2741	16775	BW25113_2741	16880	BW25113_1718	55553	BW25113_1718	55555	BW25113_0720	48923	BW25113_0720	49030
BW25113_1004	35581	BW25113_1004	35814	BW25113_0814	17288	BW25113_2591	34545	BW25113_1256	39481	BW25113_3988	39646	BW25113_3894	16052	BW25113_3894	16438	BW25113_0903	54665	BW25113_3894	54197	BW25113_0728	47597	BW25113_0728	47932
BW25113_3894	35028	BW25113_3894	34259	BW25113_0096	17180	BW25113_0814	34122	BW25113_1237	37323	BW25113_1237	37517	BW25113_2093	15771	BW25113_2093	15514	BW25113_1661	54024	BW25113_1661	53878	BW25113_0204	43050	BW25113_3758	43578
BW25113_1718	33715	BW25113_1718	33370	BW25113_3164	17059	BW25113_0096	34107	BW25113_0727	36063	BW25113_0727	36459	BW25113_3511	15241	BW25113_3509	14981	BW25113_3894	53781	BW25113_0903	53489	BW25113_3758	42813	BW25113_0204	43508
BW25113_0118	31572	BW25113_0118	31559	BW25113_3510	16657	BW25113_3278	34064	BW25113_4016	34315	BW25113_4016	34434	BW25113_3509	15022	BW25113_0623	14658	BW25113_0623	52746	BW25113_0623	52765	BW25113_1237	41564	BW25113_1237	41601
BW25113_0814	30302	BW25113_1237	30085	BW25113_0911	16539	BW25113_3164	33745	BW25113_4376	33275	BW25113_4376	33052	BW25113_4252	15018	BW25113_3511	14655	BW25113_0975	51561	BW25113_0975	52130	BW25113_0118	40367	BW25113_0118	40539
BW25113_0733	29892	BW25113_0814	29983	BW25113_3988	16475	BW25113_3510	33472	BW25113_1014	32556	BW25113_1014	32764	BW25113_0623	15009	BW25113_4252	14635	BW25113_3164	51178	BW25113_3164	51505	BW25113_0453	39174	BW25113_0453	39503
BW25113_1237	29781	BW25113_0733	29828	BW25113_3162	16346	BW25113_3988	33224	BW25113_3024	32269	BW25113_1641	32255	BW25113_1004	14661	BW25113_1004	14466	BW25113_3509	49918	BW25113_1333	49678	BW25113_3340	38347	BW25113_3340	39032
BW25113_3709	29715	BW25113_3709	29699	BW25113_1241	16201	BW25113_0911	33101	BW25113_1641	31869	BW25113_3024	31210	BW25113_3164	14142	BW25113_3164	14125	BW25113_3709	49893	BW25113_3709	49304	BW25113_3751	37886	BW25113_3751	37365
BW25113_3758	29584	BW25113_3758	29386	BW25113_1677	16049	BW25113_3162	32857	BW25113_0728	30758	BW25113_0728	30776	BW25113_1739	13921	BW25113_1739	13568	BW25113_1333	49591	BW25113_3509	48882	BW25113_4143	37441	BW25113_4143	37135
BW25113_3164	28421	BW25113_3164	28186	BW25113_0978	15974	BW25113_1241	32766	BW25113_3544	29601	BW25113_3544	29769	BW25113_0972	13768	BW25113_0972	13561	BW25113_2465	48496	BW25113_2465	48072	BW25113_2091	36790	BW25113_2091	36643
BW25113_0882	27502	BW25113_0204	27194	BW25113_3278	15839	BW25113_1677	31926	BW25113_0720	29285	BW25113_0720	29673	BW25113_2871	13565	BW25113_1000	13475	BW25113_2093	47492	BW25113_2093	47160	BW25113_0882	36334	BW25113_0882	36153
BW25113_0911	27461	BW25113_0882	27112	BW25113_2591	15750	BW25113_0978	31900	BW25113_2742	29136	BW25113_3300	29283	BW25113_1000	13562	BW25113_2871	13459	BW25113_0882	47288	BW25113_2872	46691	BW25113_2672	36060	BW25113_2000	35889
BW25113_0204	26780	BW25113_0911	26611	BW25113_0882	15356	BW25113_0882	30808	BW25113_3300	29100	BW25113_3980	28971	BW25113_0118	13262	BW25113_0118	13351	BW25113_2872	46074	BW25113_0882	46083	BW25113_2000	35913	BW25113_2672	35778
BW25113_3403	26219	BW25113_3403	25721	BW25113_3310	15311	BW25113_3310	30774	BW25113_3980	28691	BW25113_2742	28865	BW25113_0903	13183	BW25113_0903	13255	BW25113_3987	45869	BW25113_3987	46034	BW25113_3506	35668	BW25113_3506	35666
BW25113_2579	25793	BW25113_2579	25684	BW25113_3987	15240	BW25113_3987	30541	BW25113_3987	28663	BW25113_3987	28755	BW25113_3517	12960	BW25113_3517	12901	BW25113_2878	44645	BW25113_2742	45666	BW25113_0723	35295	BW25113_3942	35660
BW25113_0975	25207	BW25113_0975	25023	BW25113_4138	15101	BW25113_0118	30037	BW25113_3403	25294	BW25113_2465	25997	BW25113_3339	12860	BW25113_0882	12856	BW25113_2742	44626	BW25113_2878	45315	BW25113_3942	35197	BW25113_0723	35600
BW25113_1241	24720	BW25113_2465	24801	BW25113_0118	15100	BW25113_1093	30014	BW25113_2465	25237	BW25113_3403	25597	BW25113_2870	12506	BW25113_2870	12561	BW25113_2881	44419	BW25113_0978	44063	BW25113_4217	35109	BW25113_3854	35340
BW25113_2465	24643	BW25113_1241	24503	BW25113_1093	15056	BW25113_4138	29805	BW25113_3469	24865	BW25113_0453	24923	BW25113_0882	12438	BW25113_3339	12537	BW25113_0978	43900	BW25113_2881	43719	BW25113_1136	34643	BW25113_4217	35182
BW25113_1224	24228	BW25113_1224	24422	BW25113_3295	14755	BW25113_4058	29736	BW25113_0453	24848	BW25113_3469	24809	BW25113_1256	12351	BW25113_1256	12321	BW25113_3511	43603	BW25113_3339	43199	BW25113_3854	34613	BW25113_1136	35009
BW25113_3854	23971	BW25113_3854	23982	BW25113_4058	14669	BW25113_2881	29095	BW25113_1739	24586	BW25113_1739	24152	BW25113_2000	12055	BW25113_2000	11747	BW25113_3339	43223	BW25113_3511	43091	BW25113_2979	34365	BW25113_2597	34352
BW25113_3544	23520	BW25113_3544	23697	BW25113_2881	14656	BW25113_3295	29076	BW25113_0814	24019	BW25113_0814	24006	BW25113_0733	11796	BW25113_0733	11537	BW25113_3806	42661	BW25113_0019	42826	BW25113_2597	34344	BW25113_0727	34313
BW25113_3988	23247	BW25113_3988	23609	BW25113_0999	14360	BW25113_0999	28693	BW25113_2779	23646	BW25113_2779	23909	BW25113_1716	11327	BW25113_1716	11308	BW25113_0019	42606	BW25113_3806	42555	BW25113_0727	33674	BW25113_2979	34172
BW25113_2879	23123	BW25113_4154	22994	BW25113_1719	14240	BW25113_0201	28479	BW25113_0096	23523	BW25113_0096	23487	BW25113_3987	11127	BW25113_3310	11237	BW25113_2672	40128	BW25113_2672	39866	BW25113_3512	32408	BW25113_4443	32654
BW25113_3987	23103	BW25113_4252	22651	BW25113_2323	14203	BW25113_1243	28400	BW25113_4139	23097	BW25113_4139	23454	BW25113_3310	11125	BW25113_2597	11128	BW25113_1716	39715	BW25113_1716	39697	BW25113_4443	31942	BW25113_3512	32528
BW25113_4252	23090	BW25113_3987	22578	BW25113_1243	14199	BW25113_2323	28348	BW25113_4401	23069	BW25113_4401	23063	BW25113_2597	10810	BW25113_3987	10905	BW25113_3168	39700	BW25113_3320	39339	BW25113_1000	31535	BW25113_1000	32412
BW25113_4154	22890	BW25113_3511	22505	BW25113_2465	14085	BW25113_1719	28304	BW25113_3506	22279	BW25113_0755	22464	BW25113_3544	10754	BW25113_3544	10798	BW25113_2795	39270	BW25113_2795	38991	BW25113_2535	31510	BW25113_2535	31861
BW25113_3511	22654	BW25113_2879	22026	BW25113_3301	13971	BW25113_3301	28241	BW25113_0605	22019	BW25113_3506	22392	BW25113_1661	10476	BW25113_3758	10525	BW25113_4252	38787	BW25113_3168	38906	BW25113_2465	31229	BW25113_3511	31246
BW25113_0999	21876	BW25113_0999	21946	BW25113_2000	13915	BW25113_2465	28144	BW25113_0755	21934	BW25113_0605	22218	BW25113_3986	10400	BW25113_3986	10524	BW25113_3320	38522	BW25113_4252	38787	BW25113_3511	30807	BW25113_2465	31006
BW25113_3509	21866	BW25113_2093	21175	BW25113_1000	13885	BW25113_3403	27835	BW25113_3339	21817	BW25113_0903	22024	BW25113_4015	10308	BW25113_0204	10239	BW25113_2592	38094	BW25113_2592	38277	BW25113_1014	30331	BW25113_0095	30646
BW25113_2093	21604	BW25113_0096	21123	BW25113_3403	13798	BW25113_2000	27638	BW25113_0903	21793	BW25113_3339	21960	BW25113_0204	10278	BW25113_1093	10232	BW25113_0733	37881	BW25113_0733	38078	BW25113_4139	30136	BW25113_1014	30250
BW25113_0096	21300	BW25113_3509	21111	BW25113_3305	13531	BW25113_1000	27355	BW25113_0095	21513	BW25113_0095	21387	BW25113_3758	10232	BW25113_4015	10206	BW25113_0118	37752	BW25113_0118	37826	BW25113_0095	29884	BW25113_4139	29895
BW25113_4179	20990	BW25113_2866	20900	BW25113_0734	13473	BW25113_3305	27175	BW25113_3732	21026	BW25113_3732	21185	BW25113_1093	10101	BW25113_1661	9961	BW25113_4179	37542	BW25113_0096	37378	BW25113_3403	27992	BW25113_3403	28117
BW25113_2416	20977	BW25113_4179	20853	BW25113_2093	12947	BW25113_0734	27161	BW25113_0733	20801	BW25113_0733	21174	BW25113_0999	9703	BW25113_1095	9709	BW25113_0096	37143	BW25113_4179	36827	BW25113_0623	26645	BW25113_0623	26948
BW25113_3295	20893	BW25113_0002	20744	BW25113_1237	12928	BW25113_1718	26654	BW25113_1000	20341	BW25113_1000	20805	BW25113_3301	9667	BW25113_3301	9646	BW25113_4138	37006	BW25113_4138	36731	BW25113_1641	24902	BW25113_3987	25711
BW25113_2866	20827	BW25113_3295	20706	BW25113_1718	12862	BW25113_2093	25711	BW25113_1136	20280	BW25113_1136	20805	BW25113_3168	9600	BW25113_0911	9507	BW25113_4154	36787	BW25113_4154	36452	BW25113_3987	24850	BW25113_1661	24970
BW25113_4177	20496	BW25113_2416	20652	BW25113_4154	12780	BW25113_1237	25578	BW25113_1093	19938	BW25113_3985	19764	BW25113_4138	9579	BW25113_3168	9484	BW25113_0485	36113	BW25113_0485	35995	BW25113_1661	24758	BW25113_0605	24819
BW25113_0002	20359	BW25113_4177	20309	BW25113_3178	12693	BW25113_3178	25498	BW25113_3985	19599	BW25113_0440	19468	BW25113_1095	9559	BW25113_0999	9482	BW25113_2416	35925	BW25113_2416	35805	BW25113_3988	24604	BW25113_3988	24688
BW25113_0978	20258	BW25113_2880	20147	BW25113_1779	12168	BW25113_4154	25351	BW25113_0115	18961	BW25113_1093	19219	BW25113_0096	9523	BW25113_4138	9472	BW25113_0999	35760	BW25113_0999	35687	BW25113_0605	24529	BW25113_0440	24212
BW25113_2957	19908	BW25113_0116	20059	BW25113_0974	12146	BW25113_0974	24157	BW25113_0116	18675	BW25113_3751	19031	BW25113_3988	9472	BW25113_0975	9452	BW25113_0974	35617	BW25113_3321	34963	BW25113_0485	24224	BW25113_0485	24134
BW25113_0114	19856	BW25113_0978	19782	BW25113_3168	11681	BW25113_1779	24010	BW25113_3310	18614	BW25113_0116	18970	BW25113_2880	9331	BW25113_3988	9381	BW25113_0486	35090	BW25113_0974	34900	BW25113_3729	24120	BW25113_1641	23937
BW25113_0116	19832	BW25113_2323	19717	BW25113_3314	11000	BW25113_3168	23151	BW25113_0440	18571	BW25113_3310	18808	BW25113_1641	9284	BW25113_0096	9347	BW25113_3321	34918	BW25113_3162	34438	BW25113_0440	24068	BW25113_3729	23656
BW25113_1817	19805	BW25113_1817	19685	BW25113_2416	10860	BW25113_3314	22762	BW25113_4189	18495	BW25113_0115	18548	BW25113_0975	9271	BW25113_2880	9344	BW25113_3162	34586	BW25113_2097	34147	BW25113_2097	23580	BW25113_2097	23535
BW25113_2880	19759	BW25113_0114	19679	BW25113_2872	10710	BW25113_2416	21527	BW25113_3751	18308	BW25113_4189	18193	BW25113_3854	9251	BW25113_3854	9242	BW25113_2097	33969	BW25113_0486	34074	BW25113_4171	22425	BW25113_4171	22227
BW25113_3168	19725	BW25113_3310	19575	BW25113_3317	10602	BW25113_2872	21489	BW25113_2091	17818	BW25113_0724	17850	BW25113_0911	9149	BW25113_2416	9178	BW25113_3986	33438	BW25113_3986	33563	BW25113_0741	21836	BW25113_1004	22089
BW25113_2323	19626	BW25113_2957	19294	BW25113_0116	10506	BW25113_3317	21263	BW25113_0724	17678	BW25113_1189	17787	BW25113_4171	9095	BW25113_0116	9170	BW25113_3544	33409	BW25113_0911	33492	BW25113_1783	21606	BW25113_1783	21829
BW25113_3310	19349	BW25113_3986	19072	BW25113_2878	10357	BW25113_0116	20948	BW25113_1189	17481	BW25113_2091	17478	BW25113_2416	9051	BW25113_1641	9038	BW25113_0911	33228	BW25113_1095	33251	BW25113_1004	21592	BW25113_3732	21740
BW25113_3942	19181	BW25113_4015	19028	BW25113_0893	10334	BW25113_2878	20831	BW25113_1004	17269	BW25113_1276	17384	BW25113_1060	9031	BW25113_1817	8901	BW25113_0606	33153	BW25113_3544	33126	BW25113_3732	21401	BW25113_0741	21664
BW25113_3986	19122	BW25113_3942	19021	BW25113_2592	10326	BW25113_4179	20748	BW25113_1224	17226	BW25113_1224	17354	BW25113_0114	8779	BW25113_0114	8871	BW25113_1095	32519	BW25113_0606	32880	BW25113_4401	21158	BW25113_4401	21438
BW25113_4015	19063	BW25113_4493	18945	BW25113_0169	10241	BW25113_0893	20678	BW25113_1276	17029	BW25113_4217	17325	BW25113_0116	8766	BW25113_1060	8854	BW25113_4058	32404	BW25113_1241	32412	BW25113_1719	20712	BW25113_1739	20898
BW25113_4493	18844	BW25113_3168	18922	BW25113_4179	10231	BW25113_0169	20481	BW25113_0999	16992	BW25113_1004	17089	BW25113_0734	8742	BW25113_4171	8612	BW25113_4177	32393	BW25113_4058	32345	BW25113_1739	20533	BW25113_1719	20748
BW25113_0893	18810	BW25113_0008	18913	BW25113_1712	10021	BW25113_2592	20421	BW25113_1241	16985	BW25113_1712	17086	BW25113_0019	8642	BW25113_2573	8598	BW25113_1241	32128	BW25113_3317	32147	BW25113_3024	20371	BW25113_3024	20107
BW25113_0008	18653	BW25113_0893	18899	BW25113_1713	9916	BW25113_2779	20322	BW25113_1712	16926	BW25113_1241	17081	BW25113_1817	8501	BW25113_3295	8537	BW25113_3295	32001	BW25113_2587	31918	BW25113_0606	19922	BW25113_0606	19819
BW25113_0115	18326	BW25113_3756	18076	BW25113_2779	9861	BW25113_1713	20017	BW25113_4217	16852	BW25113_1779	16989	BW25113_3295	8499	BW25113_2742	8530	BW25113_2829	31867	BW25113_4177	31851	BW25113_0486	19515	BW25113_1718	19378
BW25113_1677	18250	BW25113_0115	18050	BW25113_0014	9853	BW25113_0014	20006	BW25113_2323	16788	BW25113_0999	16948	BW25113_3403	8485	BW25113_4179	8506	BW25113_1783	31691	BW25113_3295	31701	BW25113_1656	19464	BW25113_3980	19342
BW25113_3756	17982	BW25113_1677	17917	BW25113_3851	9598	BW25113_1712	19829	BW25113_1779	16558	BW25113_2323	16911	BW25113_4179	8411	BW25113_0019	8454	BW25113_3430	31494	BW25113_2829	31518	BW25113_1718	19456	BW25113_0486	19313
BW25113_2779	17963	BW25113_2795	17868	BW25113_3783	9576	BW25113_3511	19216	BW25113_1718	16510	BW25113_1718	16753	BW25113_2573	8279	BW25113_3317	8400	BW25113_2587	31489	BW25113_3430	31388	BW25113_2464	19360	BW25113_1656	19304
BW25113_0734	17841	BW25113_3301	17769	BW25113_0484	9572	BW25113_3851	19175	BW25113_1713	16465	BW25113_1713	16723	BW25113_3305	8131	BW25113_3403	8302	BW25113_3988	31422	BW25113_3319	31164	BW25113_3980	19247	BW25113_2464	19264
BW25113_3301	17694	BW25113_0734	17629	BW25113_3511	9454	BW25113_0484	19103	BW25113_3168	16358	BW25113_3168	16600	BW25113_3317	8127	BW25113_3305	8297	BW25113_3317	31398	BW25113_0014	31150	BW25113_1967	18821	BW25113_1967	19185
BW25113_2795	17637	BW25113_2779	17514	BW25113_2579	9435	BW25113_3783	19081	BW25113_2597	16106	BW25113_2597	15739	BW25113_2742	8103	BW25113_2097	8148	BW25113_3319	31173	BW25113_3988	30960	BW25113_0733	18462	BW25113_3300	18494
BW25113_4383	17464	BW25113_4383	17305	BW25113_1817	9229	BW25113_2579	18972	BW25113_2283	15844	BW25113_2662	15661	BW25113_2097	8082	BW25113_0734	8146	BW25113_0014	30743	BW25113_1783	30927	BW25113_3430	18399	BW25113_0733	18399
BW25113_2741	17195	BW25113_0095	17030	BW25113_3163	9200	BW25113_3556	18514	BW25113_0836	15697	BW25113_0836	15503	BW25113_1333	7987	BW25113_2866	8122	BW25113_3301	30396	BW25113_4498	30465	BW25113_0114	18183	BW25113_3339	18160
BW25113_0095	16759	BW25113_2741	17023	BW25113_3556	9122	BW25113_4252	18399	BW25113_0911	15456	BW25113_2283	15414	BW25113_3506	7902	BW25113_1333	8102	BW25113_0605	30265	BW25113_1866	30237	BW25113_3300	18043	BW25113_0114	18136
BW25113_0974	16693	BW25113_4138	16931	BW25113_3308	9099	BW25113_4015	18244	BW25113_2662	15354	BW25113_3748	15188	BW25113_2866	7842	BW25113_4493	7921	BW25113_4498	29998	BW25113_0605	30189	BW25113_3339	17932	BW25113_3430	18097
BW25113_4138	16592	BW25113_0974	16887	BW25113_4015	9075	BW25113_3308	18120	BW25113_3729	15086	BW25113_0911	15148	BW25113_1247	7813	BW25113_3506	7744	BW25113_1866	29653	BW25113_3301	29930	BW25113_3985	17782	BW25113_3985	18055
BW25113_3305	16441	BW25113_3305	16690	BW25113_4252	9028	BW25113_1817	17945	BW25113_0014	14997	BW25113_3729	15135	BW25113_1246	7796	BW25113_3314	7687	BW25113_3178	29617	BW25113_3178	29414	BW25113_0096	17600	BW25113_0096	17652
BW25113_1783	16341	BW25113_1783	16393	BW25113_4383	8985	BW25113_3163	17918	BW25113_2672	14808	BW25113_0014	15087	BW25113_4493	7759	BW25113_1246	7658	BW25113_0008	29410	BW25113_0008	28980	BW25113_1677	17445	BW25113_1677	17561
BW25113_0486	16171	BW25113_2097	15939	BW25113_0114	8947	BW25113_4401	17778	BW25113_3748	14700	BW25113_2672	14929	BW25113_2795	7758	BW25113_0095	7654	BW25113_4015	28427	BW25113_4015	28593	BW25113_2029	17229	BW25113_2283	17232
BW25113_2097	15952	BW25113_2874	15905	BW25113_2795	8831	BW25113_2795	17755	BW25113_1783	14565	BW25113_1783	14703	BW25113_1712	7662	BW25113_1247	7584	BW25113_0114	28100	BW25113_0114	28224	BW25113_1276	17117	BW25113_1276	17163
BW25113_3178	15909	BW25113_1676	15903	BW25113_4401	8762	BW25113_0114	17722	BW25113_1823	14222	BW25113_1823	14296	BW25113_4154	7651	BW25113_1712	7577	BW25113_4383	28033	BW25113_0734	27385	BW25113_2283	16953	BW25113_3469	17023
BW25113_1676	15875	BW25113_1661	15805	BW25113_0979	8705	BW25113_0979	17682	BW25113_0607	14104	BW25113_0114	14177	BW25113_3314	7566	BW25113_2795	7571	BW25113_0734	27344	BW25113_4383	27244	BW25113_3469	16906	BW25113_2029	16928
BW25113_1136	15723	BW25113_0486	15776	BW25113_0605	8509	BW25113_4383	17501	BW25113_0114	14007	BW25113_0607	14069	BW25113_2465	7490	BW25113_2874	7547	BW25113_1739	26995	BW25113_2000	26891	BW25113_1224	16448	BW25113_3168	16693
BW25113_1246	15715	BW25113_1246	15736	BW25113_1823	8437	BW25113_0605	17152	BW25113_1482	13854	BW25113_1482	13877	BW25113_1823	7489	BW25113_1823	7428	BW25113_2000	26994	BW25113_1656	26587	BW25113_0607	16377	BW25113_0607	16506
BW25113_4187	15695	BW25113_1136	15729	BW25113_1716	8399	BW25113_3275	17116	BW25113_3509	13796	BW25113_4187	13845	BW25113_0115	7392	BW25113_3556	7428	BW25113_1246	26764	BW25113_1739	26568	BW25113_3168	16350	BW25113_1224	16452
BW25113_1093	15666	BW25113_3178	15594	BW25113_1095	8314	BW25113_1823	16843	BW25113_3495	13615	BW25113_0734	13735	BW25113_2874	7345	BW25113_2465	7423	BW25113_0095	26694	BW25113_0095	26542	BW25113_3418	16313	BW25113_3418	16317
BW25113_1661	15634	BW25113_4187	15455	BW25113_0486	8254	BW25113_1716	16736	BW25113_0734	13613	BW25113_2416	13706	BW25113_3806	7327	BW25113_3347	7408	BW25113_3432	26625	BW25113_3432	26439	BW25113_3495	16241	BW25113_3495	16050
BW25113_2874	15575	BW25113_1093	15430	BW25113_3320	8202	BW25113_1095	16705	BW25113_4187	13610	BW25113_3509	13681	BW25113_3556	7321	BW25113_2879	7371	BW25113_3308	26213	BW25113_0893	26356	BW25113_4187	15479	BW25113_4187	15486
BW25113_1256	15395	BW25113_1256	15201	BW25113_0019	8188	BW25113_3319	16569	BW25113_3099	13432	BW25113_3495	13564	BW25113_2879	7284	BW25113_0978	7225	BW25113_3403	26018	BW25113_1256	26007	BW25113_1716	15398	BW25113_0116	15483
BW25113_1713	15193	BW25113_0605	15058	BW25113_3319	8130	BW25113_1866	16473	BW25113_3301	13375	BW25113_3301	13502	BW25113_0095	7242	BW25113_0115	7217	BW25113_1256	26017	BW25113_3308	25957	BW25113_0116	15290	BW25113_1716	15468
BW25113_2597	15143	BW25113_4240	14957	BW25113_1246	8105	BW25113_3320	16380	BW25113_3178	13318	BW25113_3178	13471	BW25113_3347	7201	BW25113_3320	7179	BW25113_1656	25981	BW25113_1246	25831	BW25113_3962	15166	BW25113_3962	15357
BW25113_0605	15025	BW25113_1713	14921	BW25113_3956	8068	BW25113_0486	16379	BW25113_0643	13133	BW25113_0643	13445	BW25113_3162	7092	BW25113_4154	7155	BW25113_0893	25952	BW25113_3403	25759	BW25113_1189	15080	BW25113_2587	15224
BW25113_3099	14975	BW25113_3320	14814	BW25113_2925	8055	BW25113_2925	16328	BW25113_1656	12951	BW25113_3099	13381	BW25113_0002	7074	BW25113_3162	7027	BW25113_2530	25722	BW25113_2530	25617	BW25113_1415	14976	BW25113_2416	15208
BW25113_1276	14877	BW25113_2597	14783	BW25113_1866	7939	BW25113_3956	16148	BW25113_2416	12944	BW25113_1656	13275	BW25113_0008	7025	BW25113_3806	6948	BW25113_0979	25221	BW25113_0979	24909	BW25113_0811	14957	BW25113_1189	15158
BW25113_3320	14867	BW25113_3308	14740	BW25113_0095	7922	BW25113_1246	16116	BW25113_0428	12731	BW25113_0026	12755	BW25113_3320	6996	BW25113_0002	6914	BW25113_2520	24824	BW25113_2520	24558	BW25113_2587	14950	BW25113_4269	15118
BW25113_3308	14798	BW25113_3321	14692	BW25113_3303	7900	BW25113_0019	16059	BW25113_0026	12501	BW25113_0428	12634	BW25113_0606	6985	BW25113_0606	6894	BW25113_2296	24507	BW25113_1276	24369	BW25113_0724	14909	BW25113_0811	15083
BW25113_3984	14698	BW25113_3317	14611	BW25113_1224	7861	BW25113_3303	15883	BW25113_1725	12455	BW25113_3164	12257	BW25113_0978	6946	BW25113_2875	6851	BW25113_4187	24247	BW25113_4187	24314	BW25113_4269	14741	BW25113_0724	14987
BW25113_3956	14570	BW25113_0485	14445	BW25113_3275	7782	BW25113_1224	15686	BW25113_0177	12377	BW25113_4260	12142	BW25113_0486	6848	BW25113_0008	6743	BW25113_1276	24153	BW25113_3556	24256	BW25113_2416	14732	BW25113_1415	14936
BW25113_3321	14519	BW25113_1716	14424	BW25113_1276	7683	BW25113_0095	15591	BW25113_3164	12238	BW25113_0177	12116	BW25113_0440	6821	BW25113_1136	6733	BW25113_3556	24092	BW25113_2296	24090	BW25113_2662	14635	BW25113_3555	14907
BW25113_4240	14509	BW25113_3099	14379	BW25113_0438	7659	BW25113_3806	15454	BW25113_2592	12150	BW25113_3098	11965	BW25113_0004	6811	BW25113_0436	6710	BW25113_3506	23856	BW25113_0116	23702	BW25113_1440	14600	BW25113_0019	14790
BW25113_0485	14497	BW25113_1276	14348	BW25113_1641	7647	BW25113_0438	15407	BW25113_3098	12109	BW25113_4171	11908	BW25113_2875	6748	BW25113_0004	6695	BW25113_3305	23725	BW25113_3305	23680	BW25113_2779	14599	BW25113_4252	14722
BW25113_3317	14426	BW25113_1095	14342	BW25113_3806	7590	BW25113_3313	15392	BW25113_4260	12046	BW25113_2592	11839	BW25113_1136	6623	BW25113_2957	6693	BW25113_1712	23597	BW25113_1247	23622	BW25113_0019	14520	BW25113_2662	14502
BW25113_1247	14344	BW25113_3956	14315	BW25113_3313	7581	BW25113_0115	15299	BW25113_2979	12038	BW25113_1725	11726	BW25113_0436	6550	BW25113_0486	6609	BW25113_1247	23453	BW25113_3755	23610	BW25113_4252	14477	BW25113_2779	14487
BW25113_1095	14291	BW25113_3984	14260	BW25113_0115	7569	BW25113_3984	15201	BW25113_2957	11740	BW25113_3295	11703	BW25113_2957	6544	BW25113_1713	6603	BW25113_3428	23451	BW25113_3428	23500	BW25113_3555	14310	BW25113_1440	14298
BW25113_0237	14144	BW25113_1247	14131	BW25113_3430	7546	BW25113_1276	15187	BW25113_4171	11706	BW25113_3161	11697	BW25113_3319	6542	BW25113_0974	6577	BW25113_1060	23429	BW25113_1060	23237	BW25113_0755	14049	BW25113_0755	14150
BW25113_4025	14027	BW25113_4025	14092	BW25113_1783	7499	BW25113_3428	15149	BW25113_3161	11580	BW25113_2979	11600	BW25113_4025	6536	BW25113_0440	6571	BW25113_2464	23353	BW25113_4171	23228	BW25113_3744	13885	BW25113_0115	14115
BW25113_4129	13994	BW25113_0237	14058	BW25113_3984	7486	BW25113_3430	15042	BW25113_3295	11506	BW25113_2957	11400	BW25113_1713	6513	BW25113_3319	6472	BW25113_0116	23299	BW25113_2464	23142	BW25113_0115	13864	BW25113_3744	13970
BW25113_1716	13931	BW25113_0004	13853	BW25113_4025	7457	BW25113_1783	15012	BW25113_3305	11495	BW25113_3305	11387	BW25113_0974	6457	BW25113_2607	6442	BW25113_3783	23252	BW25113_1712	23109	BW25113_2094	13783	BW25113_2957	13820
BW25113_3236	13781	BW25113_3236	13723	BW25113_3428	7441	BW25113_1641	14982	BW25113_0220	11322	BW25113_4252	11362	BW25113_3178	6449	BW25113_1241	6341	BW25113_4171	23206	BW25113_3783	23032	BW25113_2957	13722	BW25113_2094	13735
BW25113_1739	13707	BW25113_3430	13678	BW25113_0026	7334	BW25113_2231	14901	BW25113_0438	11277	BW25113_0741	11350	BW25113_3321	6433	BW25113_3321	6333	BW25113_0794	22962	BW25113_3506	22985	BW25113_2288	13411	BW25113_3709	13439
BW25113_4058	13691	BW25113_4058	13405	BW25113_2231	7325	BW25113_0026	14733	BW25113_0486	11153	BW25113_0220	11310	BW25113_2607	6262	BW25113_3942	6172	BW25113_3755	22687	BW25113_0977	22980	BW25113_2829	13389	BW25113_4383	13398
BW25113_0004	13580	BW25113_1739	13380	BW25113_4240	7305	BW25113_2297	14638	BW25113_1246	10995	BW25113_3734	11289	BW25113_1241	6258	BW25113_4025	6162	BW25113_1224	22686	BW25113_1224	22738	BW25113_4383	13259	BW25113_3275	13357
BW25113_3430	13393	BW25113_4129	13345	BW25113_1247	7229	BW25113_1247	14554	BW25113_1702	10987	BW25113_0438	11151	BW25113_2911	6233	BW25113_3178	6158	BW25113_3163	22602	BW25113_1678	22585	BW25113_3164	13243	BW25113_2288	13353
BW25113_1614	13305	BW25113_1333	13227	BW25113_3307	7229	BW25113_4240	14514	BW25113_3734	10967	BW25113_1246	11039	BW25113_0605	6150	BW25113_2911	6060	BW25113_1678	22499	BW25113_0794	22544	BW25113_3275	13213	BW25113_0220	13284
BW25113_2925	13301	BW25113_1614	13180	BW25113_1676	7193	BW25113_4025	14496	BW25113_1247	10911	BW25113_1702	10935	BW25113_0754	6110	BW25113_3313	6027	BW25113_0977	22471	BW25113_2283	22443	BW25113_0014	13206	BW25113_1246	13278
BW25113_0795	13121	BW25113_3506	13119	BW25113_2297	7175	BW25113_3321	14355	BW25113_0741	10866	BW25113_0486	10903	BW25113_3942	6056	BW25113_0605	6017	BW25113_2283	22440	BW25113_2287	22301	BW25113_1333	13151	BW25113_1333	13205
BW25113_3162	13069	BW25113_0720	12996	BW25113_3321	7168	BW25113_1739	14266	BW25113_4252	10625	BW25113_1002	10902	BW25113_3236	6027	BW25113_0754	6007	BW25113_2287	22362	BW25113_1713	22133	BW25113_1246	13132	BW25113_3164	13122
BW25113_3831	13036	BW25113_3831	12982	BW25113_0008	7137	BW25113_1676	14265	BW25113_3511	10620	BW25113_3511	10868	BW25113_3313	6007	BW25113_3236	5944	BW25113_1713	22297	BW25113_3310	22004	BW25113_0643	13121	BW25113_0643	13109
BW25113_4401	13014	BW25113_4401	12964	BW25113_2283	7043	BW25113_2283	14195	BW25113_2097	10499	BW25113_1247	10774	BW25113_3099	5719	BW25113_4177	5825	BW25113_3310	22182	BW25113_3163	21956	BW25113_3709	13074	BW25113_1002	12993
BW25113_1333	12954	BW25113_1712	12938	BW25113_1739	7027	BW25113_3307	14178	BW25113_2284	10475	BW25113_2284	10405	BW25113_0893	5710	BW25113_3099	5747	BW25113_4111	22141	BW25113_3956	21952	BW25113_1376	12907	BW25113_0177	12974
BW25113_0438	12942	BW25113_0438	12896	BW25113_3429	6947	BW25113_0008	14173	BW25113_1002	10295	BW25113_2097	10403	BW25113_3430	5694	BW25113_0893	5707	BW25113_4025	22124	BW25113_4025	21824	BW25113_0655	12885	BW25113_0014	12924
BW25113_1818	12935	BW25113_0795	12874	BW25113_3732	6936	BW25113_2871	13871	BW25113_4383	10241	BW25113_3430	10306	BW25113_0720	5679	BW25113_2426	5699	BW25113_3429	21993	BW25113_2286	21723	BW25113_0999	12843	BW25113_0999	12835
BW25113_3506	12931	BW25113_2875	12804	BW25113_3207	6906	BW25113_3429	13858	BW25113_2417	10220	BW25113_4383	10166	BW25113_2520	5677	BW25113_1482	5626	BW25113_2573	21776	BW25113_1093	21623	BW25113_1241	12792	BW25113_1241	12750
BW25113_3278	12922	BW25113_2925	12800	BW25113_3831	6895	BW25113_3732	13758	BW25113_3430	10183	BW25113_2579	10095	BW25113_4177	5656	BW25113_1276	5617	BW25113_2286	21769	BW25113_3429	21608	BW25113_2287	12791	BW25113_2829	12729
BW25113_1779	12883	BW25113_1818	12798	BW25113_3942	6882	BW25113_3831	13739	BW25113_0019	10148	BW25113_2414	9987	BW25113_1276	5601	BW25113_3984	5603	BW25113_2288	21683	BW25113_4111	21599	BW25113_1002	12705	BW25113_0655	12705
BW25113_0720	12815	BW25113_0436	12775	BW25113_0794	6867	BW25113_0976	13719	BW25113_0008	9976	BW25113_2417	9982	BW25113_2426	5572	BW25113_3430	5600	BW25113_1093	21665	BW25113_2288	21560	BW25113_0220	12639	BW25113_1376	12691
BW25113_3319	12759	BW25113_1779	12737	BW25113_2871	6866	BW25113_3207	13714	BW25113_2426	9946	BW25113_2426	9939	BW25113_3303	5553	BW25113_3303	5565	BW25113_2779	21631	BW25113_2573	21542	BW25113_3528	12639	BW25113_2287	12673
BW25113_2875	12700	BW25113_0014	12657	BW25113_0976	6847	BW25113_0794	13704	BW25113_0598	9790	BW25113_0019	9902	BW25113_3984	5525	BW25113_3831	5550	BW25113_3307	21502	BW25113_3169	21522	BW25113_0903	12576	BW25113_1713	12647
BW25113_0014	12598	BW25113_2672	12623	BW25113_0485	6751	BW25113_3461	13666	BW25113_2414	9787	BW25113_0008	9822	BW25113_3163	5503	BW25113_2520	5503	BW25113_3169	21369	BW25113_2779	21284	BW25113_0177	12459	BW25113_3756	12605
BW25113_0436	12581	BW25113_4014	12572	BW25113_3461	6742	BW25113_4129	13454	BW25113_0485	9694	BW25113_0485	9718	BW25113_1205	5466	BW25113_3732	5487	BW25113_3956	21325	BW25113_3307	21121	BW25113_1247	12406	BW25113_0903	12587
BW25113_1712	12571	BW25113_3162	12513	BW25113_4129	6697	BW25113_3942	13423	BW25113_2286	9692	BW25113_0598	9639	BW25113_1482	5459	BW25113_0720	5480	BW25113_3831	21056	BW25113_0754	20993	BW25113_4179	12349	BW25113_1247	12470
BW25113_0794	12533	BW25113_3278	12485	BW25113_3099	6666	BW25113_1818	13406	BW25113_1084	9566	BW25113_1084	9592	BW25113_3831	5422	BW25113_1205	5426	BW25113_2532	21043	BW25113_3831	20986	BW25113_2146	12268	BW25113_3528	12419
BW25113_2672	12533	BW25113_2426	12268	BW25113_1818	6662	BW25113_3099	13386	BW25113_2579	9552	BW25113_1719	9553	BW25113_1245	5413	BW25113_1245	5394	BW25113_2908	20940	BW25113_2908	20938	BW25113_3756	12233	BW25113_2146	12397
BW25113_4014	12523	BW25113_1819	12250	BW25113_0795	6614	BW25113_0795	13377	BW25113_0484	9505	BW25113_3418	9536	BW25113_3732	5413	BW25113_3308	5334	BW25113_1614	20814	BW25113_3067	20835	BW25113_1713	12160	BW25113_4111	12391
BW25113_1819	12440	BW25113_3319	12248	BW25113_2286	6594	BW25113_0485	13249	BW25113_1719	9396	BW25113_0161	9473	BW25113_1614	5379	BW25113_3163	5318	BW25113_0754	20752	BW25113_0894	20792	BW25113_4111	12010	BW25113_2147	12141
BW25113_0019	12234	BW25113_3429	12112	BW25113_3709	6535	BW25113_2286	13230	BW25113_0161	9351	BW25113_1190	9394	BW25113_3308	5347	BW25113_1002	5316	BW25113_3067	20624	BW25113_2532	20651	BW25113_0839	11801	BW25113_0839	12072
BW25113_2283	12174	BW25113_0794	12103	BW25113_1819	6516	BW25113_3709	13047	BW25113_4179	9349	BW25113_0053	9375	BW25113_4058	5342	BW25113_0438	5295	BW25113_0894	20621	BW25113_0871	20582	BW25113_3432	11761	BW25113_4179	12012
BW25113_2426	12153	BW25113_2283	12091	BW25113_3169	6475	BW25113_1819	12888	BW25113_2925	9321	BW25113_4179	9307	BW25113_2530	5329	BW25113_1717	5291	BW25113_0871	20499	BW25113_1614	20474	BW25113_0026	11726	BW25113_1854	11951
BW25113_3429	12069	BW25113_2591	12064	BW25113_2780	6417	BW25113_0871	12845	BW25113_3418	9291	BW25113_0484	9303	BW25113_2515	5289	BW25113_2532	5291	BW25113_0177	20286	BW25113_3303	20344	BW25113_2592	11689	BW25113_3432	11929
BW25113_1641	12028	BW25113_0019	11981	BW25113_0237	6373	BW25113_0237	12826	BW25113_0053	9251	BW25113_3744	9202	BW25113_3433	5261	BW25113_3433	5278	BW25113_3303	20242	BW25113_0177	20337	BW25113_2147	11686	BW25113_2592	11874
BW25113_2591	12028	BW25113_1641	11981	BW25113_3161	6333	BW25113_3169	12767	BW25113_1190	9246	BW25113_4174	9198	BW25113_0003	5257	BW25113_4058	5253	BW25113_2572	20205	BW25113_2426	20032	BW25113_0598	11633	BW25113_0008	11805
BW25113_1866	11999	BW25113_1866	11970	BW25113_1084	6320	BW25113_2530	12651	BW25113_0431	9147	BW25113_2286	9129	BW25113_2587	5250	BW25113_1614	5208	BW25113_2426	20203	BW25113_2572	19969	BW25113_2573	11632	BW25113_2573	11746
BW25113_0484	11933	BW25113_3783	11770	BW25113_1245	6319	BW25113_2780	12509	BW25113_3744	9045	BW25113_2925	9113	BW25113_1002	5236	BW25113_2587	5193	BW25113_2871	20024	BW25113_1717	19779	BW25113_2093	11627	BW25113_2093	11742
BW25113_0871	11878	BW25113_3314	11758	BW25113_2530	6303	BW25113_1245	12427	BW25113_2231	9021	BW25113_3831	9081	BW25113_1908	5236	BW25113_2515	5174	BW25113_1676	19943	BW25113_2871	19692	BW25113_3161	11571	BW25113_2579	11723
BW25113_3783	11811	BW25113_2607	11749	BW25113_3067	6278	BW25113_3067	12411	BW25113_4174	8959	BW25113_4177	9043	BW25113_0438	5221	BW25113_1866	5141	BW25113_1908	19827	BW25113_1908	19660	BW25113_1725	11510	BW25113_1725	11601
BW25113_0169	11709	BW25113_0484	11684	BW25113_0871	6273	BW25113_3161	12400	BW25113_4177	8920	BW25113_3428	9020	BW25113_1717	5214	BW25113_4240	5141	BW25113_1717	19805	BW25113_2957	19577	BW25113_2579	11386	BW25113_0026	11566
BW25113_0003	11681	BW25113_3428	11683	BW25113_0201	6198	BW25113_2097	12375	BW25113_1854	8904	BW25113_0606	8989	BW25113_1866	5195	BW25113_3429	5123	BW25113_2323	19708	BW25113_0237	19396	BW25113_1854	11346	BW25113_0598	11361
BW25113_3732	11646	BW25113_0003	11653	BW25113_2097	6169	BW25113_1084	12320	BW25113_2661	8883	BW25113_2231	8989	BW25113_2323	5191	BW25113_2283	5093	BW25113_0237	19650	BW25113_1817	19348	BW25113_0008	11281	BW25113_3161	11286
BW25113_3314	11637	BW25113_3732	11612	BW25113_3544	6126	BW25113_3986	12308	BW25113_3831	8849	BW25113_0431	8963	BW25113_0485	5182	BW25113_3169	5092	BW25113_1817	19567	BW25113_0976	19298	BW25113_0145	11250	BW25113_0911	11148
BW25113_1002	11589	BW25113_1002	11511	BW25113_4111	6095	BW25113_1717	12163	BW25113_0623	8834	BW25113_3388	8950	BW25113_2532	5169	BW25113_2323	5089	BW25113_2957	19460	BW25113_3495	19274	BW25113_2417	11088	BW25113_2417	10916
BW25113_3428	11478	BW25113_2926	11458	BW25113_0177	6089	BW25113_3506	12135	BW25113_1415	8806	BW25113_0623	8915	BW25113_2283	5131	BW25113_0003	5062	BW25113_3495	19342	BW25113_1676	19207	BW25113_0911	11003	BW25113_4467	10828
BW25113_2607	11436	BW25113_1702	11406	BW25113_3986	6064	BW25113_3544	12104	BW25113_0606	8785	BW25113_4391	8863	BW25113_3169	5075	BW25113_1908	5029	BW25113_0741	19251	BW25113_2323	19197	BW25113_4467	10862	BW25113_3831	10818
BW25113_2926	11424	BW25113_0871	11403	BW25113_2597	6043	BW25113_2597	12069	BW25113_3388	8777	BW25113_2278	8849	BW25113_0237	5041	BW25113_0485	5018	BW25113_1136	19160	BW25113_0026	19058	BW25113_3831	10825	BW25113_0145	10687
BW25113_1854	11351	BW25113_1854	11313	BW25113_3506	6038	BW25113_4111	11987	BW25113_3100	8768	BW25113_2661	8815	BW25113_1783	5039	BW25113_1783	4994	BW25113_0976	19147	BW25113_1136	18947	BW25113_3806	10602	BW25113_3429	10560
BW25113_3303	11332	BW25113_0169	11280	BW25113_1717	6006	BW25113_3298	11874	BW25113_4391	8767	BW25113_3100	8811	BW25113_2288	5018	BW25113_2288	4986	BW25113_4014	19112	BW25113_0204	18846	BW25113_2977	10571	BW25113_2284	10551
BW25113_1702	11323	BW25113_0979	11231	BW25113_2296	5962	BW25113_2296	11787	BW25113_3428	8750	BW25113_3893	8730	BW25113_0979	5011	BW25113_0237	4980	BW25113_0026	18955	BW25113_1677	18831	BW25113_3429	10543	BW25113_2977	10504
BW25113_0979	11282	BW25113_3307	11170	BW25113_3236	5937	BW25113_0177	11737	BW25113_1716	8717	BW25113_4269	8723	BW25113_4240	4956	BW25113_3307	4934	BW25113_1854	18857	BW25113_4014	18781	BW25113_2284	10477	BW25113_2784	10469
BW25113_3307	11209	BW25113_3806	11007	BW25113_2926	5854	BW25113_4187	11722	BW25113_2278	8693	BW25113_1854	8664	BW25113_3429	4920	BW25113_2530	4929	BW25113_3433	18806	BW25113_1854	18769	BW25113_2286	10469	BW25113_3388	10437
BW25113_3806	10968	BW25113_3303	10978	BW25113_2907	5833	BW25113_1333	11656	BW25113_3893	8554	BW25113_3559	8611	BW25113_3307	4883	BW25113_1224	4918	BW25113_2478	18715	BW25113_0741	18711	BW25113_3388	10361	BW25113_2286	10396
BW25113_3067	10853	BW25113_3556	10942	BW25113_2957	5813	BW25113_2551	11635	BW25113_2780	8534	BW25113_1716	8592	BW25113_2925	4860	BW25113_2925	4876	BW25113_0836	18701	BW25113_2478	18709	BW25113_4174	10327	BW25113_3806	10387
BW25113_1678	10847	BW25113_3067	10887	BW25113_4187	5811	BW25113_2926	11586	BW25113_2926	8527	BW25113_0436	8564	BW25113_4243	4817	BW25113_0979	4832	BW25113_2925	18506	BW25113_3729	18633	BW25113_4025	10314	BW25113_2661	10273
BW25113_3169	10823	BW25113_3169	10814	BW25113_1333	5806	BW25113_1661	11567	BW25113_0436	8519	BW25113_2463	8558	BW25113_4014	4792	BW25113_4217	4829	BW25113_0204	18481	BW25113_4401	18348	BW25113_4391	10302	BW25113_4174	10168
BW25113_3556	10819	BW25113_1678	10744	BW25113_3298	5791	BW25113_3236	11528	BW25113_3429	8490	BW25113_1415	8556	BW25113_2829	4774	BW25113_4243	4809	BW25113_3729	18444	BW25113_3347	18279	BW25113_1015	10126	BW25113_3516	10096
BW25113_1245	10776	BW25113_0606	10714	BW25113_2551	5784	BW25113_2957	11396	BW25113_2903	8480	BW25113_2780	8399	BW25113_4255	4772	BW25113_2829	4771	BW25113_2780	18374	BW25113_0836	18212	BW25113_2925	10058	BW25113_1084	10044
BW25113_0894	10678	BW25113_0894	10710	BW25113_1661	5761	BW25113_2520	11390	BW25113_4269	8361	BW25113_2903	8276	BW25113_2608	4755	BW25113_4014	4691	BW25113_1677	18363	BW25113_0795	18159	BW25113_1084	10056	BW25113_2925	10024
BW25113_0606	10608	BW25113_3851	10556	BW25113_2608	5740	BW25113_3495	11377	BW25113_4154	8284	BW25113_0767	8261	BW25113_4217	4709	BW25113_1094	4671	BW25113_1641	18338	BW25113_2607	18144	BW25113_2661	9992	BW25113_4391	10023
BW25113_1656	10595	BW25113_0026	10409	BW25113_2520	5642	BW25113_2608	11375	BW25113_2935	8223	BW25113_2535	8247	BW25113_1224	4695	BW25113_4383	4671	BW25113_0930	18291	BW25113_2925	18132	BW25113_1378	9987	BW25113_4025	10016
BW25113_3851	10576	BW25113_1656	10387	BW25113_3024	5624	BW25113_2907	11252	BW25113_2463	8201	BW25113_3429	8227	BW25113_4383	4662	BW25113_1656	4668	BW25113_3024	18264	BW25113_1641	18112	BW25113_0734	9966	BW25113_0734	9977
BW25113_3433	10511	BW25113_1245	10372	BW25113_3829	5606	BW25113_3024	11246	BW25113_0924	8158	BW25113_2926	8225	BW25113_1094	4661	BW25113_2477	4624	BW25113_3758	18234	BW25113_0930	18104	BW25113_2426	9925	BW25113_2426	9967
BW25113_0026	10482	BW25113_1084	10304	BW25113_3495	5602	BW25113_4243	11232	BW25113_3559	8147	BW25113_2935	8225	BW25113_0741	4644	BW25113_2417	4611	BW25113_4401	18219	BW25113_3236	18060	BW25113_2784	9920	BW25113_1712	9942
BW25113_3432	10360	BW25113_3432	10204	BW25113_4243	5572	BW25113_3829	11113	BW25113_4467	8112	BW25113_4154	8224	BW25113_0484	4617	BW25113_2608	4601	BW25113_2870	18218	BW25113_2780	18017	BW25113_3516	9790	BW25113_2520	9778
BW25113_0726	10351	BW25113_0726	10149	BW25113_2870	5482	BW25113_1207	11013	BW25113_4243	8090	BW25113_0893	8161	BW25113_2477	4593	BW25113_3729	4583	BW25113_3347	18134	BW25113_3758	18012	BW25113_2795	9767	BW25113_1060	9730
BW25113_4111	10327	BW25113_2520	10148	BW25113_2477	5471	BW25113_2607	10950	BW25113_0767	8087	BW25113_2572	8093	BW25113_4498	4562	BW25113_4443	4581	BW25113_2607	18129	BW25113_3024	17976	BW25113_2997	9750	BW25113_2795	9664
BW25113_1084	10265	BW25113_4111	10131	BW25113_1207	5467	BW25113_2935	10913	BW25113_3163	8019	BW25113_3163	8052	BW25113_0178	4539	BW25113_4255	4572	BW25113_3097	17995	BW25113_3097	17959	BW25113_1712	9707	BW25113_3515	9659
BW25113_3342	10251	BW25113_3461	10130	BW25113_2607	5400	BW25113_2870	10791	BW25113_2535	8002	BW25113_0924	7965	BW25113_2287	4524	BW25113_0741	4560	BW25113_3236	17952	BW25113_3433	17928	BW25113_2591	9593	BW25113_1015	9640
BW25113_2903	10239	BW25113_3433	10117	BW25113_0836	5393	BW25113_1725	10750	BW25113_3962	7988	BW25113_4258	7960	BW25113_1819	4521	BW25113_1676	4559	BW25113_0795	17946	BW25113_2870	17896	BW25113_2520	9532	BW25113_0581	9600
BW25113_3098	10163	BW25113_3980	10037	BW25113_2935	5387	BW25113_0836	10709	BW25113_4025	7984	BW25113_3207	7948	BW25113_3729	4513	BW25113_2478	4558	BW25113_4129	17867	BW25113_3314	17756	BW25113_3035	9528	BW25113_2997	9582
BW25113_4328	10152	BW25113_3098	10007	BW25113_1725	5344	BW25113_3509	10681	BW25113_1333	7970	BW25113_3528	7943	BW25113_1656	4501	BW25113_0726	4546	BW25113_3984	17803	BW25113_3984	17702	BW25113_1060	9500	BW25113_3035	9536
BW25113_3461	10146	BW25113_3342	9989	BW25113_4381	5280	BW25113_2477	10672	BW25113_3207	7952	BW25113_3169	7935	BW25113_1676	4499	BW25113_1819	4529	BW25113_3357	17546	BW25113_4129	17579	BW25113_1093	9453	BW25113_1378	9527
BW25113_3980	10115	BW25113_2592	9945	BW25113_3493	5270	BW25113_3493	10599	BW25113_3528	7944	BW25113_4467	7902	BW25113_2478	4425	BW25113_2528	4516	BW25113_4443	17415	BW25113_4255	17248	BW25113_0581	9452	BW25113_1093	9520
BW25113_3024	10057	BW25113_4328	9841	BW25113_3509	5264	BW25113_4381	10593	BW25113_3169	7921	BW25113_2697	7883	BW25113_1244	4421	BW25113_0484	4509	BW25113_3431	17367	BW25113_4443	17163	BW25113_3278	9385	BW25113_2591	9425
BW25113_2520	9980	BW25113_3024	9831	BW25113_3871	5252	BW25113_3699	10567	BW25113_2572	7911	BW25113_0145	7857	BW25113_4443	4418	BW25113_1244	4497	BW25113_4255	17315	BW25113_3431	17027	BW25113_3515	9357	BW25113_4260	9296
BW25113_2592	9902	BW25113_2903	9723	BW25113_3699	5247	BW25113_3871	10526	BW25113_0893	7873	BW25113_1333	7853	BW25113_3744	4406	BW25113_2147	4473	BW25113_0436	17295	BW25113_0436	16980	BW25113_4260	9354	BW25113_2414	9269
BW25113_0623	9893	BW25113_3357	9641	BW25113_2278	5218	BW25113_2426	10424	BW25113_3067	7869	BW25113_4025	7850	BW25113_3956	4404	BW25113_4498	4470	BW25113_3314	17214	BW25113_3357	16912	BW25113_1614	9181	BW25113_3278	9269
BW25113_3495	9732	BW25113_0177	9638	BW25113_2426	5195	BW25113_0436	10393	BW25113_4258	7851	BW25113_4069	7740	BW25113_2417	4387	BW25113_3744	4470	BW25113_0115	16989	BW25113_1245	16874	BW25113_3098	9166	BW25113_3098	9219
BW25113_3163	9606	BW25113_2572	9628	BW25113_2478	5173	BW25113_2478	10244	BW25113_2697	7732	BW25113_3962	7739	BW25113_2779	4374	BW25113_0178	4469	BW25113_1245	16964	BW25113_0115	16839	BW25113_2780	9149	BW25113_0432	9212
BW25113_2297	9600	BW25113_3495	9605	BW25113_0623	5114	BW25113_0623	10196	BW25113_1661	7708	BW25113_4243	7721	BW25113_3428	4374	BW25113_3428	4465	BW25113_4384	16962	BW25113_3318	16790	BW25113_3559	9113	BW25113_3559	9196
BW25113_0177	9505	BW25113_3163	9582	BW25113_0662	5061	BW25113_2278	10187	BW25113_2573	7699	BW25113_3067	7691	BW25113_3418	4336	BW25113_3956	4442	BW25113_0145	16633	BW25113_4384	16476	BW25113_0432	9086	BW25113_4227	9016
BW25113_3357	9493	BW25113_0623	9539	BW25113_0436	5042	BW25113_3432	10155	BW25113_4069	7670	BW25113_3461	7687	BW25113_4174	4322	BW25113_2779	4412	BW25113_3318	16544	BW25113_1479	16407	BW25113_2414	9086	BW25113_2780	8974
BW25113_2572	9487	BW25113_2297	9517	BW25113_1678	5039	BW25113_1678	10058	BW25113_0462	7663	BW25113_3733	7571	BW25113_3233	4312	BW25113_3418	4353	BW25113_0438	16423	BW25113_0169	16318	BW25113_3099	9031	BW25113_3099	8941
BW25113_2780	9422	BW25113_0201	9425	BW25113_0977	5020	BW25113_0977	10014	BW25113_3733	7610	BW25113_0462	7517	BW25113_2528	4302	BW25113_4129	4335	BW25113_1205	16379	BW25113_2297	16294	BW25113_4167	9015	BW25113_4138	8922
BW25113_3313	9371	BW25113_2780	9423	BW25113_3432	4978	BW25113_0662	9990	BW25113_3308	7440	BW25113_2573	7510	BW25113_0726	4286	BW25113_4174	4333	BW25113_2515	16354	BW25113_0145	16233	BW25113_2905	8958	BW25113_1614	8916
BW25113_0201	9362	BW25113_3313	9313	BW25113_1002	4953	BW25113_0970	9875	BW25113_3461	7400	BW25113_1661	7338	BW25113_4129	4286	BW25113_4187	4332	BW25113_2297	16314	BW25113_0438	16201	BW25113_4069	8933	BW25113_4167	8912
BW25113_3559	9236	BW25113_4243	9272	BW25113_0970	4952	BW25113_1002	9871	BW25113_0145	7397	BW25113_3308	7291	BW25113_0177	4252	BW25113_2287	4322	BW25113_1479	16266	BW25113_2515	16164	BW25113_4154	8923	BW25113_4154	8910
BW25113_4243	9215	BW25113_3559	9227	BW25113_2463	4933	BW25113_2899	9858	BW25113_3303	7363	BW25113_1376	7252	BW25113_4187	4221	BW25113_3024	4278	BW25113_0169	16205	BW25113_3559	16066	BW25113_4384	8859	BW25113_4384	8903
BW25113_3491	9015	BW25113_3491	9017	BW25113_1854	4928	BW25113_2463	9833	BW25113_2282	7272	BW25113_0172	7244	BW25113_2147	4220	BW25113_0795	4267	BW25113_1084	16200	BW25113_1205	16029	BW25113_4227	8842	BW25113_4069	8891
BW25113_2464	8917	BW25113_1225	8916	BW25113_0172	4896	BW25113_1702	9760	BW25113_3035	7109	BW25113_3616	7191	BW25113_0169	4211	BW25113_0177	4222	BW25113_3207	15968	BW25113_3207	16022	BW25113_4138	8721	BW25113_1205	8793
BW25113_4382	8823	BW25113_2464	8908	BW25113_2899	4864	BW25113_1854	9754	BW25113_0172	7088	BW25113_3303	7127	BW25113_3461	4204	BW25113_3098	4214	BW25113_3559	15914	BW25113_1084	16011	BW25113_3616	8671	BW25113_2463	8775
BW25113_2147	8806	BW25113_4382	8908	BW25113_3893	4821	BW25113_1288	9653	BW25113_3616	7070	BW25113_1324	7120	BW25113_2913	4170	BW25113_3432	4206	BW25113_2784	15903	BW25113_2784	15950	BW25113_0786	8668	BW25113_0786	8748
BW25113_3347	8803	BW25113_3347	8847	BW25113_1702	4817	BW25113_4014	9547	BW25113_1324	7053	BW25113_3357	7116	BW25113_3495	4168	BW25113_0169	4179	BW25113_3829	15754	BW25113_3829	15707	BW25113_0506	8653	BW25113_2905	8742
BW25113_2286	8788	BW25113_1717	8822	BW25113_1288	4816	BW25113_3893	9537	BW25113_0972	7033	BW25113_2520	7113	BW25113_3024	4166	BW25113_3233	4155	BW25113_3099	15595	BW25113_0484	15551	BW25113_1676	8619	BW25113_0721	8667
BW25113_3893	8784	BW25113_3893	8800	BW25113_0053	4787	BW25113_0172	9476	BW25113_3307	7006	BW25113_2282	7076	BW25113_0014	4160	BW25113_0894	4148	BW25113_0054	15487	BW25113_3288	15544	BW25113_0721	8607	BW25113_0973	8651
BW25113_2530	8747	BW25113_2286	8771	BW25113_4014	4691	BW25113_0053	9471	BW25113_2464	6979	BW25113_4111	7052	BW25113_0795	4112	BW25113_2913	4136	BW25113_3161	15404	BW25113_3161	15412	BW25113_1814	8566	BW25113_3301	8551
BW25113_3599	8734	BW25113_4381	8722	BW25113_2908	4688	BW25113_0606	9361	BW25113_3357	6970	BW25113_2464	7006	BW25113_3357	4104	BW25113_2780	4051	BW25113_0484	15348	BW25113_3099	15383	BW25113_3916	8507	BW25113_0161	8543
BW25113_4381	8636	BW25113_2463	8716	BW25113_3559	4665	BW25113_3559	9345	BW25113_1376	6966	BW25113_2587	6959	BW25113_0894	4096	BW25113_3495	4018	BW25113_4240	15315	BW25113_0054	15354	BW25113_1205	8464	BW25113_0506	8539
BW25113_1225	8616	BW25113_2147	8629	BW25113_4328	4663	BW25113_2879	9290	BW25113_3731	6958	BW25113_0178	6926	BW25113_3432	4090	BW25113_3893	4010	BW25113_3313	15306	BW25113_3313	15350	BW25113_3097	8415	BW25113_3616	8490
BW25113_2296	8578	BW25113_2530	8628	BW25113_2573	4662	BW25113_1256	9240	BW25113_4111	6956	BW25113_4214	6915	BW25113_1539	4064	BW25113_3357	4001	BW25113_3296	15273	BW25113_3296	15325	BW25113_2463	8410	BW25113_3428	8437
BW25113_0754	8572	BW25113_2296	8567	BW25113_3098	4660	BW25113_2573	9228	BW25113_2029	6948	BW25113_2029	6856	BW25113_2908	4060	BW25113_1818	3968	BW25113_3418	15230	BW25113_1002	15186	BW25113_1479	8396	BW25113_3733	8408
BW25113_1717	8567	BW25113_3599	8565	BW25113_1256	4656	BW25113_3357	9191	BW25113_0642	6922	BW25113_0973	6833	BW25113_3431	4037	BW25113_4111	3967	BW25113_3288	15167	BW25113_3418	14897	BW25113_3431	8385	BW25113_3097	8407
BW25113_2478	8560	BW25113_3418	8518	BW25113_0606	4627	BW25113_1656	9184	BW25113_4468	6902	BW25113_4468	6808	BW25113_0786	4030	BW25113_2699	3954	BW25113_3854	15025	BW25113_4240	14779	BW25113_0161	8368	BW25113_0435	8404
BW25113_2463	8463	BW25113_4143	8504	BW25113_2879	4617	BW25113_2908	9150	BW25113_2520	6887	BW25113_3307	6790	BW25113_3098	4027	BW25113_0014	3951	BW25113_1002	14944	BW25113_3854	14689	BW25113_0428	8351	BW25113_1814	8373
BW25113_3207	8414	BW25113_3207	8416	BW25113_3357	4604	BW25113_3341	9142	BW25113_4214	6878	BW25113_0642	6769	BW25113_2780	4025	BW25113_3461	3948	BW25113_3388	14866	BW25113_3098	14560	BW25113_1598	8348	BW25113_3916	8368
BW25113_3418	8379	BW25113_2478	8414	BW25113_3980	4558	BW25113_3098	9137	BW25113_2587	6834	BW25113_0662	6766	BW25113_2699	4005	BW25113_4464	3940	BW25113_2551	14680	BW25113_2551	14555	BW25113_0973	8338	BW25113_1676	8355
BW25113_1101	8319	BW25113_1101	8393	BW25113_3341	4541	BW25113_4498	9062	BW25113_0178	6773	BW25113_3035	6758	BW25113_4464	3952	BW25113_1854	3918	BW25113_3098	14626	BW25113_3942	14503	BW25113_4208	8310	BW25113_1479	8343
BW25113_3341	8304	BW25113_3341	8382	BW25113_0918	4484	BW25113_4328	9038	BW25113_3251	6736	BW25113_3512	6708	BW25113_3893	3940	BW25113_2231	3914	BW25113_1725	14569	BW25113_0178	14434	BW25113_3301	8295	BW25113_1598	8334
BW25113_2231	8245	BW25113_1908	8380	BW25113_4498	4459	BW25113_3980	9010	BW25113_0662	6666	BW25113_3251	6706	BW25113_1818	3915	BW25113_3431	3910	BW25113_0919	14475	BW25113_0919	14300	BW25113_0435	8283	BW25113_2572	8316
BW25113_3176	8245	BW25113_0754	8323	BW25113_2741	4451	BW25113_2866	8890	BW25113_1967	6649	BW25113_3731	6706	BW25113_1479	3910	BW25113_0786	3866	BW25113_3942	14459	BW25113_3388	14277	BW25113_1717	8275	BW25113_3431	8307
BW25113_3871	8232	BW25113_2231	8244	BW25113_4174	4447	BW25113_2532	8872	BW25113_0973	6602	BW25113_0839	6704	BW25113_3342	3907	BW25113_2464	3852	BW25113_3871	14322	BW25113_1725	14113	BW25113_1513	8247	BW25113_0428	8288
BW25113_4143	8229	BW25113_2935	8178	BW25113_2532	4428	BW25113_1088	8829	BW25113_0169	6583	BW25113_4129	6676	BW25113_2610	3878	BW25113_1678	3851	BW25113_2866	14318	BW25113_2866	14084	BW25113_2572	8216	BW25113_4255	8270
BW25113_2935	8219	BW25113_4174	8119	BW25113_1656	4406	BW25113_4174	8824	BW25113_4129	6552	BW25113_1274	6572	BW25113_2464	3864	BW25113_1539	3835	BW25113_0178	14276	BW25113_2913	14042	BW25113_0054	8208	BW25113_4208	8195
BW25113_2523	8218	BW25113_3176	8104	BW25113_1088	4392	BW25113_2741	8761	BW25113_1274	6531	BW25113_1614	6530	BW25113_2231	3856	BW25113_2592	3829	BW25113_2926	14259	BW25113_1819	14022	BW25113_3428	8181	BW25113_1513	8190
BW25113_1908	8042	BW25113_2288	8057	BW25113_0930	4388	BW25113_4396	8756	BW25113_0839	6530	BW25113_3349	6503	BW25113_1854	3848	BW25113_2610	3819	BW25113_2907	14191	BW25113_3732	14009	BW25113_3733	8180	BW25113_1274	8134
BW25113_2608	8024	BW25113_2477	8039	BW25113_2866	4382	BW25113_0918	8720	BW25113_1440	6528	BW25113_0439	6484	BW25113_1678	3845	BW25113_1479	3810	BW25113_4382	14175	BW25113_4382	13959	BW25113_1702	8171	BW25113_1717	8108
BW25113_2288	7984	BW25113_1482	8010	BW25113_4396	4335	BW25113_0930	8694	BW25113_3512	6506	BW25113_0972	6476	BW25113_4401	3840	BW25113_2908	3809	BW25113_2913	14101	BW25113_2926	13950	BW25113_1274	8102	BW25113_1702	8097
BW25113_0178	7981	BW25113_3871	7916	BW25113_4382	4295	BW25113_4200	8600	BW25113_0439	6501	BW25113_2146	6441	BW25113_2899	3838	BW25113_3783	3779	BW25113_4143	13912	BW25113_2907	13911	BW25113_1095	8094	BW25113_1095	8084
BW25113_1482	7937	BW25113_2699	7892	BW25113_2276	4284	BW25113_3318	8590	BW25113_0932	6473	BW25113_2551	6435	BW25113_4111	3800	BW25113_4401	3730	BW25113_3491	13897	BW25113_3871	13908	BW25113_4255	8042	BW25113_0054	8054
BW25113_4174	7930	BW25113_2523	7851	BW25113_1614	4277	BW25113_3296	8583	BW25113_3916	6463	BW25113_1967	6417	BW25113_1288	3771	BW25113_0026	3725	BW25113_0179	13880	BW25113_0179	13878	BW25113_4034	8039	BW25113_1236	8048
BW25113_2477	7840	BW25113_0178	7840	BW25113_3318	4260	BW25113_2276	8582	BW25113_0325	6437	BW25113_3916	6386	BW25113_3067	3720	BW25113_3342	3694	BW25113_3732	13797	BW25113_2477	13824	BW25113_4258	7965	BW25113_0972	8016
BW25113_2417	7830	BW25113_3916	7812	BW25113_4200	4257	BW25113_4382	8542	BW25113_0811	6434	BW25113_0932	6376	BW25113_3341	3683	BW25113_4173	3661	BW25113_4174	13699	BW25113_2608	13617	BW25113_0740	7943	BW25113_4034	8009
BW25113_0662	7793	BW25113_3097	7782	BW25113_4143	4254	BW25113_2572	8530	BW25113_2551	6429	BW25113_0432	6356	BW25113_2592	3679	BW25113_0794	3652	BW25113_1819	13630	BW25113_4143	13611	BW25113_2323	7901	BW25113_3169	8000
BW25113_2938	7791	BW25113_1288	7780	BW25113_3296	4251	BW25113_3431	8489	BW25113_3349	6377	BW25113_0169	6342	BW25113_3176	3679	BW25113_1288	3645	BW25113_2477	13595	BW25113_2417	13556	BW25113_2903	7882	BW25113_3178	7956
BW25113_1288	7754	BW25113_2417	7702	BW25113_3056	4221	BW25113_3056	8477	BW25113_2146	6302	BW25113_4138	6302	BW25113_3751	3663	BW25113_0871	3641	BW25113_4328	13484	BW25113_3491	13523	BW25113_1244	7874	BW25113_2903	7954
BW25113_3275	7709	BW25113_2608	7687	BW25113_2829	4207	BW25113_4143	8470	BW25113_1676	6291	BW25113_1440	6275	BW25113_1101	3657	BW25113_1101	3628	BW25113_2133	13463	BW25113_4328	13433	BW25113_1482	7828	BW25113_3734	7943
BW25113_3097	7705	BW25113_0977	7664	BW25113_2903	4182	BW25113_2699	8444	BW25113_1614	6267	BW25113_1676	6273	BW25113_3783	3649	BW25113_3176	3593	BW25113_2608	13445	BW25113_1288	13330	BW25113_3012	7814	BW25113_3617	7904
BW25113_2908	7686	BW25113_3275	7622	BW25113_2572	4181	BW25113_2829	8428	BW25113_4138	6160	BW25113_2276	6200	BW25113_2286	3630	BW25113_2286	3588	BW25113_2284	13400	BW25113_2029	13240	BW25113_3310	7801	BW25113_4258	7874
BW25113_2699	7675	BW25113_0662	7605	BW25113_3388	4177	BW25113_1614	8408	BW25113_0154	6077	BW25113_0811	6194	BW25113_1084	3535	BW25113_2572	3586	BW25113_2029	13358	BW25113_2133	13221	BW25113_3617	7797	BW25113_3012	7853
BW25113_0977	7620	BW25113_2908	7541	BW25113_2699	4160	BW25113_1136	8396	BW25113_1245	6072	BW25113_1814	6178	BW25113_0871	3532	BW25113_2899	3561	BW25113_2875	13246	BW25113_2316	13141	BW25113_3433	7782	BW25113_2323	7844
BW25113_3916	7571	BW25113_1681	7512	BW25113_3176	4142	BW25113_3388	8324	BW25113_0432	6028	BW25113_2699	6130	BW25113_2572	3521	BW25113_3318	3560	BW25113_1130	13189	BW25113_2231	13112	BW25113_0972	7781	BW25113_3433	7838
BW25113_1681	7483	BW25113_4171	7505	BW25113_1136	4116	BW25113_3176	8280	BW25113_1095	6023	BW25113_1261	6122	BW25113_2296	3520	BW25113_3751	3548	BW25113_2417	13180	BW25113_3461	13066	BW25113_1190	7748	BW25113_0642	7817
BW25113_0053	7442	BW25113_2938	7470	BW25113_3431	4110	BW25113_3212	8167	BW25113_0871	5984	BW25113_0871	6097	BW25113_0930	3518	BW25113_0506	3527	BW25113_3744	13178	BW25113_2879	13032	BW25113_4402	7689	BW25113_3494	7811
BW25113_2287	7420	BW25113_4384	7467	BW25113_2417	4109	BW25113_3349	8157	BW25113_2147	5982	BW25113_1095	6095	BW25113_3748	3501	BW25113_1084	3513	BW25113_1288	13163	BW25113_2875	13016	BW25113_3178	7658	BW25113_3863	7804
BW25113_4384	7403	BW25113_4239	7444	BW25113_3212	4083	BW25113_2903	8131	BW25113_1127	5935	BW25113_0325	6071	BW25113_0794	3500	BW25113_3341	3511	BW25113_2879	13160	BW25113_2874	12955	BW25113_3863	7648	BW25113_3067	7795
BW25113_2029	7375	BW25113_2551	7378	BW25113_3100	4075	BW25113_3433	8050	BW25113_1814	5928	BW25113_0154	6060	BW25113_3318	3488	BW25113_3067	3500	BW25113_3461	13156	BW25113_4174	12934	BW25113_3169	7643	BW25113_1779	7785
BW25113_2829	7359	BW25113_2287	7363	BW25113_3347	4046	BW25113_3100	8028	BW25113_3298	5913	BW25113_3298	6058	BW25113_4269	3476	BW25113_4269	3497	BW25113_2316	13154	BW25113_1130	12917	BW25113_0863	7621	BW25113_0740	7759
BW25113_4171	7348	BW25113_3847	7319	BW25113_4151	4035	BW25113_4151	7984	BW25113_2276	5890	BW25113_2147	6032	BW25113_0026	3431	BW25113_2523	3491	BW25113_0786	13084	BW25113_3297	12912	BW25113_4568	7621	BW25113_3310	7756
BW25113_0976	7336	BW25113_2829	7258	BW25113_3514	3994	BW25113_2417	7967	BW25113_2477	5862	BW25113_3432	5962	BW25113_3212	3430	BW25113_0930	3474	BW25113_1818	13058	BW25113_0786	12911	BW25113_0642	7595	BW25113_1190	7750
BW25113_4239	7327	BW25113_0053	7227	BW25113_2938	3977	BW25113_4160	7959	BW25113_3699	5830	BW25113_2477	5938	BW25113_2907	3425	BW25113_0836	3448	BW25113_3297	13046	BW25113_2016	12898	BW25113_1779	7579	BW25113_0863	7697
BW25113_0932	7300	BW25113_3388	7159	BW25113_3349	3977	BW25113_2697	7928	BW25113_3389	5820	BW25113_1127	5935	BW25113_3298	3423	BW25113_3559	3417	BW25113_2610	13017	BW25113_3494	12894	BW25113_3494	7576	BW25113_1482	7676
BW25113_4079	7134	BW25113_0419	7124	BW25113_2697	3976	BW25113_3514	7928	BW25113_2699	5770	BW25113_1245	5885	BW25113_2523	3399	BW25113_3748	3385	BW25113_2016	12967	BW25113_3744	12893	BW25113_3734	7563	BW25113_4402	7675
BW25113_1244	7098	BW25113_1244	7096	BW25113_4160	3974	BW25113_1208	7927	BW25113_0865	5753	BW25113_3389	5857	BW25113_3871	3392	BW25113_2907	3384	BW25113_3494	12947	BW25113_1681	12843	BW25113_3067	7556	BW25113_3986	7613
BW25113_3388	7079	BW25113_2029	7074	BW25113_0726	3951	BW25113_3347	7914	BW25113_0426	5727	BW25113_2094	5855	BW25113_0506	3385	BW25113_2316	3359	BW25113_2231	12928	BW25113_2284	12806	BW25113_1236	7554	BW25113_4238	7610
BW25113_3699	7055	BW25113_0976	7063	BW25113_3916	3932	BW25113_3916	7817	BW25113_3514	5725	BW25113_1847	5846	BW25113_2926	3380	BW25113_3494	3341	BW25113_1683	12854	BW25113_2696	12798	BW25113_4238	7533	BW25113_2697	7571
BW25113_3847	7040	BW25113_2905	7033	BW25113_3251	3929	BW25113_2938	7763	BW25113_2997	5718	BW25113_2997	5752	BW25113_3559	3369	BW25113_0643	3338	BW25113_2938	12823	BW25113_1637	12781	BW25113_0438	7526	BW25113_1244	7556
BW25113_2905	7013	BW25113_2146	7018	BW25113_1208	3924	BW25113_2587	7752	BW25113_3730	5701	BW25113_3699	5735	BW25113_3980	3366	BW25113_4016	3335	BW25113_2696	12817	BW25113_1818	12762	BW25113_2908	7505	BW25113_0894	7545
BW25113_3296	7012	BW25113_0932	7006	BW25113_3433	3924	BW25113_0179	7678	BW25113_4000	5699	BW25113_0094	5732	BW25113_4173	3361	BW25113_2296	3334	BW25113_2874	12811	BW25113_1683	12622	BW25113_0002	7432	BW25113_0002	7463
BW25113_2551	7003	BW25113_3699	6999	BW25113_0894	3893	BW25113_0894	7668	BW25113_1847	5689	BW25113_2607	5712	BW25113_3288	3323	BW25113_1088	3313	BW25113_1637	12809	BW25113_2610	12613	BW25113_0431	7431	BW25113_2908	7445
BW25113_3600	6978	BW25113_1680	6993	BW25113_2880	3798	BW25113_0720	7663	BW25113_2607	5666	BW25113_0002	5656	BW25113_3494	3306	BW25113_3298	3303	BW25113_3298	12711	BW25113_2880	12513	BW25113_3986	7402	BW25113_3308	7398
BW25113_2284	6977	BW25113_1003	6963	BW25113_2143	3791	BW25113_0726	7613	BW25113_2784	5666	BW25113_3514	5650	BW25113_4016	3305	BW25113_3847	3303	BW25113_1681	12638	BW25113_3298	12502	BW25113_2697	7385	BW25113_0438	7388
BW25113_3318	6961	BW25113_4079	6954	BW25113_2523	3779	BW25113_2523	7585	BW25113_0094	5662	BW25113_1866	5646	BW25113_2316	3297	BW25113_3980	3268	BW25113_4243	12635	BW25113_3916	12483	BW25113_3308	7359	BW25113_3288	7374
BW25113_2146	6937	BW25113_0755	6945	BW25113_0720	3774	BW25113_0439	7559	BW25113_3617	5656	BW25113_3730	5635	BW25113_2903	3297	BW25113_4328	3266	BW25113_0980	12595	BW25113_0980	12457	BW25113_0932	7349	BW25113_4568	7329
BW25113_0755	6920	BW25113_3296	6914	BW25113_2587	3769	BW25113_2143	7554	BW25113_1261	5649	BW25113_4000	5613	BW25113_0836	3276	BW25113_3288	3260	BW25113_2880	12593	BW25113_2938	12438	BW25113_0053	7200	BW25113_0431	7284
BW25113_0642	6909	BW25113_4255	6913	BW25113_0179	3758	BW25113_0932	7462	BW25113_2905	5604	BW25113_0426	5608	BW25113_1725	3268	BW25113_4382	3260	BW25113_0662	12581	BW25113_3341	12406	BW25113_1050	7160	BW25113_1612	7172
BW25113_4255	6903	BW25113_1725	6909	BW25113_0439	3752	BW25113_3251	7455	BW25113_3432	5573	BW25113_0865	5592	BW25113_2463	3268	BW25113_3212	3255	BW25113_0720	12580	BW25113_3844	12403	BW25113_0894	7159	BW25113_0053	7171
BW25113_0419	6856	BW25113_2284	6905	BW25113_1205	3727	BW25113_2880	7440	BW25113_0002	5565	BW25113_1850	5588	BW25113_3756	3262	BW25113_2903	3251	BW25113_0607	12538	BW25113_4243	12370	BW25113_3288	7153	BW25113_3893	7167
BW25113_1680	6848	BW25113_3251	6884	BW25113_3342	3720	BW25113_0178	7423	BW25113_2094	5554	BW25113_2784	5573	BW25113_4382	3251	BW25113_2905	3243	BW25113_0642	12519	BW25113_0720	12359	BW25113_3295	7115	BW25113_0893	7134
BW25113_1378	6825	BW25113_2278	6853	BW25113_0896	3705	BW25113_1205	7367	BW25113_1866	5528	BW25113_3556	5532	BW25113_2278	3249	BW25113_2938	3241	BW25113_1779	12431	BW25113_0642	12312	BW25113_1245	7089	BW25113_1050	7134
BW25113_0896	6822	BW25113_3318	6828	BW25113_0607	3672	BW25113_3097	7325	BW25113_4314	5510	BW25113_3617	5529	BW25113_0643	3236	BW25113_3756	3240	BW25113_3176	12420	BW25113_3699	12279	BW25113_0897	7088	BW25113_1245	7086
BW25113_2278	6778	BW25113_1378	6804	BW25113_0932	3664	BW25113_3342	7315	BW25113_3431	5498	BW25113_3431	5484	BW25113_2938	3228	BW25113_2883	3233	BW25113_3498	12410	BW25113_0607	12269	BW25113_3548	7067	BW25113_0924	7074
BW25113_1003	6767	BW25113_0642	6778	BW25113_2507	3642	BW25113_0607	7309	BW25113_4034	5408	BW25113_0800	5477	BW25113_3388	3223	BW25113_0924	3222	BW25113_3032	12389	BW25113_0918	12225	BW25113_0924	7061	BW25113_0897	7032
BW25113_3035	6744	BW25113_3600	6748	BW25113_3097	3639	BW25113_2610	7255	BW25113_4238	5401	BW25113_4034	5461	BW25113_4328	3192	BW25113_0453	3218	BW25113_0918	12377	BW25113_1779	12212	BW25113_1444	7028	BW25113_3295	7029
BW25113_3251	6739	BW25113_3035	6739	BW25113_2528	3626	BW25113_0896	7220	BW25113_0978	5399	BW25113_1765	5446	BW25113_1088	3182	BW25113_1702	3211	BW25113_3847	12334	BW25113_1094	12156	BW25113_1612	7007	BW25113_0932	7009
BW25113_1725	6727	BW25113_3298	6678	BW25113_2610	3624	BW25113_2672	7189	BW25113_1850	5397	BW25113_2905	5433	BW25113_3755	3169	BW25113_3844	3201	BW25113_3916	12308	BW25113_3498	12150	BW25113_2296	6994	BW25113_3389	7001
BW25113_2573	6692	BW25113_0930	6654	BW25113_0178	3577	BW25113_3734	7167	BW25113_2829	5383	BW25113_2608	5430	BW25113_1702	3168	BW25113_3388	3193	BW25113_3341	12303	BW25113_3176	12144	BW25113_0893	6992	BW25113_0186	6992
BW25113_0930	6675	BW25113_0727	6599	BW25113_2672	3558	BW25113_3229	7162	BW25113_1015	5382	BW25113_3588	5416	BW25113_3608	3163	BW25113_4384	3153	BW25113_0932	12223	BW25113_3847	12137	BW25113_3389	6926	BW25113_3749	6980
BW25113_0727	6670	BW25113_0928	6568	BW25113_3734	3537	BW25113_2507	7139	BW25113_3756	5382	BW25113_2266	5408	BW25113_2905	3156	BW25113_3871	3151	BW25113_3844	12153	BW25113_2997	12122	BW25113_2926	6922	BW25113_2922	6940
BW25113_2907	6659	BW25113_0896	6550	BW25113_0924	3529	BW25113_3599	7124	BW25113_3956	5348	BW25113_3756	5408	BW25113_0662	3154	BW25113_2926	3145	BW25113_2997	12084	BW25113_3032	12117	BW25113_2133	6906	BW25113_2926	6903
BW25113_3298	6606	BW25113_2610	6543	BW25113_0642	3517	BW25113_2528	7102	BW25113_3806	5308	BW25113_0978	5326	BW25113_2997	3112	BW25113_3755	3138	BW25113_1094	12035	BW25113_1680	11999	BW25113_3893	6902	BW25113_1130	6902
BW25113_3212	6557	BW25113_2873	6533	BW25113_2412	3512	BW25113_0980	7051	BW25113_3588	5304	BW25113_3806	5324	BW25113_3847	3109	BW25113_0662	3090	BW25113_1003	12013	BW25113_0932	11998	BW25113_2150	6890	BW25113_3548	6892
BW25113_2873	6477	BW25113_2907	6516	BW25113_3599	3511	BW25113_2316	7002	BW25113_2977	5300	BW25113_1088	5318	BW25113_0924	3100	BW25113_2463	3068	BW25113_3843	11991	BW25113_1244	11996	BW25113_0186	6879	BW25113_1444	6858
BW25113_3297	6400	BW25113_3212	6479	BW25113_3229	3505	BW25113_0642	6998	BW25113_3600	5285	BW25113_2829	5297	BW25113_4384	3082	BW25113_2029	3066	BW25113_2526	11944	BW25113_3843	11916	BW25113_3357	6823	BW25113_2296	6858
BW25113_2610	6392	BW25113_3608	6444	BW25113_2316	3481	BW25113_2412	6976	BW25113_2521	5258	BW25113_1225	5283	BW25113_2873	3079	BW25113_2784	3063	BW25113_2899	11849	BW25113_0662	11847	BW25113_1130	6822	BW25113_2150	6833
BW25113_2662	6379	BW25113_3729	6403	BW25113_4384	3470	BW25113_4384	6938	BW25113_2266	5254	BW25113_4238	5262	BW25113_3844	3064	BW25113_0977	3040	BW25113_3608	11844	BW25113_3730	11822	BW25113_1285	6799	BW25113_3357	6822
BW25113_4200	6377	BW25113_4200	6383	BW25113_2526	3452	BW25113_0924	6914	BW25113_1225	5242	BW25113_3956	5260	BW25113_0453	3052	BW25113_2284	3024	BW25113_1244	11842	BW25113_2899	11737	BW25113_2688	6761	BW25113_2688	6799
BW25113_3431	6371	BW25113_3431	6361	BW25113_1681	3444	BW25113_1681	6907	BW25113_1765	5237	BW25113_0473	5238	BW25113_2883	3041	BW25113_4143	3018	BW25113_1680	11828	BW25113_1003	11700	BW25113_2922	6759	BW25113_4468	6786
BW25113_0928	6364	BW25113_2515	6354	BW25113_0080	3409	BW25113_2464	6846	BW25113_3984	5221	BW25113_2521	5233	BW25113_2029	3038	BW25113_0053	3006	BW25113_3699	11820	BW25113_2526	11698	BW25113_3749	6748	BW25113_4214	6786
BW25113_1823	6284	BW25113_3297	6350	BW25113_0980	3408	BW25113_2526	6846	BW25113_0800	5216	BW25113_1015	5221	BW25113_4172	3004	BW25113_0179	3000	BW25113_1896	11666	BW25113_3212	11554	BW25113_0712	6736	BW25113_0436	6749
BW25113_3608	6280	BW25113_4051	6333	BW25113_2464	3400	BW25113_0462	6811	BW25113_2093	5211	BW25113_4058	5212	BW25113_0977	2996	BW25113_2278	2993	BW25113_3730	11649	BW25113_1896	11546	BW25113_2584	6714	BW25113_3830	6740
BW25113_3514	6258	BW25113_4498	6330	BW25113_0462	3395	BW25113_0080	6807	BW25113_3097	5197	BW25113_4314	5208	BW25113_3349	2963	BW25113_1725	2978	BW25113_2528	11642	BW25113_3342	11523	BW25113_0436	6702	BW25113_0930	6708
BW25113_3100	6255	BW25113_2662	6326	BW25113_2988	3392	BW25113_4171	6765	BW25113_2899	5178	BW25113_2977	5202	BW25113_0145	2960	BW25113_2997	2967	BW25113_4160	11544	BW25113_2528	11517	BW25113_4214	6650	BW25113_1285	6686
BW25113_3349	6220	BW25113_3514	6299	BW25113_4171	3385	BW25113_3297	6757	BW25113_3556	5164	BW25113_1378	5189	BW25113_4143	2952	BW25113_3065	2967	BW25113_3233	11520	BW25113_3863	11475	BW25113_3830	6634	BW25113_4173	6675
BW25113_0440	6213	BW25113_3829	6297	BW25113_3590	3376	BW25113_3389	6670	BW25113_0194	5143	BW25113_2287	5169	BW25113_2696	2949	BW25113_4172	2962	BW25113_3863	11470	BW25113_0053	11429	BW25113_4468	6619	BW25113_2133	6631
BW25113_4051	6203	BW25113_2573	6275	BW25113_0054	3344	BW25113_2284	6666	BW25113_2412	5127	BW25113_2093	5138	BW25113_4079	2939	BW25113_3349	2961	BW25113_0053	11468	BW25113_4160	11423	BW25113_4173	6615	BW25113_3347	6629
BW25113_2133	6195	BW25113_1189	6262	BW25113_0919	3331	BW25113_2287	6655	BW25113_1378	5121	BW25113_3056	5123	BW25113_2284	2925	BW25113_1189	2954	BW25113_3342	11360	BW25113_0924	11394	BW25113_3405	6559	BW25113_1288	6625
BW25113_3829	6175	BW25113_3349	6219	BW25113_2942	3329	BW25113_0919	6642	BW25113_0473	5104	BW25113_0194	5122	BW25113_2784	2908	BW25113_3207	2946	BW25113_1378	11348	BW25113_2699	11369	BW25113_1288	6554	BW25113_2584	6583
BW25113_2515	6173	BW25113_3100	6185	BW25113_2266	3308	BW25113_3590	6623	BW25113_4058	5093	BW25113_2285	5121	BW25113_0179	2905	BW25113_3275	2940	BW25113_0643	11284	BW25113_3233	11297	BW25113_3251	6544	BW25113_0865	6551
BW25113_3288	6173	BW25113_0145	6112	BW25113_1680	3307	BW25113_0054	6601	BW25113_1817	5075	BW25113_1288	5091	BW25113_2526	2905	BW25113_0145	2910	BW25113_3212	11278	BW25113_0643	11270	BW25113_4129	6473	BW25113_3730	6495
BW25113_1683	6137	BW25113_2532	6097	BW25113_3297	3305	BW25113_2988	6568	BW25113_4167	5033	BW25113_1817	5083	BW25113_0474	2895	BW25113_2696	2910	BW25113_2699	11265	BW25113_3608	11224	BW25113_3609	6455	BW25113_1101	6475
BW25113_3498	6132	BW25113_3498	6094	BW25113_2284	3290	BW25113_3608	6520	BW25113_3056	5019	BW25113_2316	5055	BW25113_0723	2868	BW25113_3608	2906	BW25113_2463	11194	BW25113_2942	11209	BW25113_3956	6438	BW25113_4129	6475
BW25113_1189	6130	BW25113_3288	6076	BW25113_2515	3288	BW25113_1765	6510	BW25113_2608	4989	BW25113_3600	5054	BW25113_0727	2867	BW25113_4079	2901	BW25113_2988	11167	BW25113_2463	11177	BW25113_0930	6419	BW25113_3251	6434
BW25113_3945	6114	BW25113_1683	6069	BW25113_3389	3271	BW25113_2942	6495	BW25113_1088	4985	BW25113_4396	5054	BW25113_3207	2848	BW25113_2873	2895	BW25113_1274	11145	BW25113_2988	11104	BW25113_3851	6376	BW25113_0871	6432
BW25113_3729	6101	BW25113_1823	6048	BW25113_1908	3268	BW25113_3032	6490	BW25113_2287	4982	BW25113_2899	5039	BW25113_3296	2846	BW25113_0607	2874	BW25113_0924	11104	BW25113_1274	11093	BW25113_1101	6356	BW25113_3514	6416
BW25113_2532	6086	BW25113_0179	6044	BW25113_2287	3263	BW25113_1680	6488	BW25113_4396	4975	BW25113_0688	5002	BW25113_3065	2839	BW25113_0976	2865	BW25113_4117	11045	BW25113_3041	11050	BW25113_3671	6326	BW25113_0712	6408
BW25113_0145	6059	BW25113_4396	6024	BW25113_2282	3261	BW25113_2266	6475	BW25113_2285	4953	BW25113_3176	5000	BW25113_3275	2837	BW25113_0727	2838	BW25113_4173	11041	BW25113_1376	11017	BW25113_1188	6301	BW25113_3851	6334
BW25113_4498	6052	BW25113_3945	6014	BW25113_0779	3246	BW25113_2515	6468	BW25113_0894	4951	BW25113_3097	4997	BW25113_2343	2822	BW25113_0474	2829	BW25113_2942	11026	BW25113_4117	10997	BW25113_0836	6275	BW25113_1587	6283
BW25113_4396	6040	BW25113_0440	5997	BW25113_3179	3245	BW25113_2282	6435	BW25113_2316	4945	BW25113_3336	4985	BW25113_3707	2818	BW25113_2551	2815	BW25113_3041	10905	BW25113_1378	10994	BW25113_3347	6271	BW25113_3956	6272
BW25113_0179	6022	BW25113_1479	5985	BW25113_1003	3220	BW25113_0779	6425	BW25113_2922	4930	BW25113_3984	4985	BW25113_0607	2817	BW25113_3097	2812	BW25113_2909	10884	BW25113_0440	10956	BW25113_3730	6267	BW25113_3671	6259
BW25113_0786	6017	BW25113_0439	5936	BW25113_3608	3220	BW25113_3179	6410	BW25113_0054	4912	BW25113_2610	4929	BW25113_1189	2806	BW25113_0896	2796	BW25113_4200	10813	BW25113_4380	10873	BW25113_0865	6263	BW25113_0929	6252
BW25113_3707	5933	BW25113_2414	5914	BW25113_3032	3214	BW25113_1003	6400	BW25113_3555	4906	BW25113_2412	4928	BW25113_0976	2799	BW25113_2526	2792	BW25113_1376	10749	BW25113_4173	10848	BW25113_0871	6252	BW25113_0880	6248
BW25113_0439	5916	BW25113_0786	5906	BW25113_3418	3206	BW25113_1908	6400	BW25113_2584	4884	BW25113_4167	4915	BW25113_2133	2797	BW25113_3296	2782	BW25113_0440	10747	BW25113_1598	10820	BW25113_2278	6230	BW25113_3609	6244
BW25113_0723	5914	BW25113_0598	5849	BW25113_3805	3197	BW25113_3230	6394	BW25113_1288	4878	BW25113_0655	4895	BW25113_0928	2795	BW25113_0054	2776	BW25113_3389	10725	BW25113_2113	10763	BW25113_3514	6222	BW25113_0836	6239
BW25113_2414	5908	BW25113_0767	5837	BW25113_3260	3184	BW25113_2029	6326	BW25113_2610	4859	BW25113_0054	4890	BW25113_0800	2772	BW25113_0928	2773	BW25113_4380	10703	BW25113_0955	10717	BW25113_0929	6204	BW25113_1188	6214
BW25113_2316	5900	BW25113_2133	5832	BW25113_1765	3177	BW25113_3418	6326	BW25113_3176	4856	BW25113_0098	4888	BW25113_0053	2769	BW25113_3916	2761	BW25113_3962	10690	BW25113_2909	10699	BW25113_4172	6183	BW25113_2278	6209
BW25113_1479	5893	BW25113_0800	5811	BW25113_3156	3169	BW25113_1637	6265	BW25113_3783	4811	BW25113_3555	4872	BW25113_1234	2746	BW25113_2343	2749	BW25113_0955	10594	BW25113_3607	10638	BW25113_1896	6134	BW25113_3176	6159
BW25113_0767	5851	BW25113_1014	5810	BW25113_1637	3143	BW25113_0786	6231	BW25113_1092	4804	BW25113_4051	4842	BW25113_0896	2737	BW25113_3730	2732	BW25113_1598	10555	BW25113_4056	10566	BW25113_1587	6108	BW25113_1896	6155
BW25113_0598	5845	BW25113_3707	5744	BW25113_3847	3143	BW25113_3260	6188	BW25113_0688	4801	BW25113_2922	4838	BW25113_3097	2722	BW25113_4381	2716	BW25113_2113	10533	BW25113_3389	10541	BW25113_3163	6106	BW25113_3405	6148
BW25113_2784	5822	BW25113_0723	5712	BW25113_0786	3122	BW25113_3805	6180	BW25113_3336	4791	BW25113_2584	4827	BW25113_1856	2708	BW25113_2133	2715	BW25113_4381	10498	BW25113_0581	10537	BW25113_1511	6093	BW25113_1261	6125
BW25113_1014	5806	BW25113_0924	5705	BW25113_3230	3119	BW25113_3847	6168	BW25113_3175	4766	BW25113_0890	4805	BW25113_3161	2697	BW25113_0723	2713	BW25113_2523	10484	BW25113_4200	10435	BW25113_3336	6092	BW25113_3163	6091
BW25113_2913	5799	BW25113_2784	5687	BW25113_3780	3116	BW25113_2133	6145	BW25113_0890	4737	BW25113_3175	4784	BW25113_2551	2694	BW25113_0800	2686	BW25113_0907	10451	BW25113_2905	10434	BW25113_3176	6090	BW25113_2607	6088
BW25113_2587	5727	BW25113_2587	5669	BW25113_2029	3099	BW25113_3156	6126	BW25113_4051	4734	BW25113_0894	4783	BW25113_2016	2681	BW25113_3035	2661	BW25113_3607	10406	BW25113_3962	10409	BW25113_0329	6079	BW25113_3336	6086
BW25113_0924	5721	BW25113_2316	5636	BW25113_2994	3099	BW25113_1763	6108	BW25113_0098	4715	BW25113_3783	4764	BW25113_3730	2680	BW25113_3599	2656	BW25113_0581	10403	BW25113_3035	10392	BW25113_0880	6076	BW25113_4172	6066
BW25113_0054	5703	BW25113_3751	5630	BW25113_1763	3062	BW25113_2994	6051	BW25113_3493	4710	BW25113_1444	4749	BW25113_2113	2640	BW25113_1234	2651	BW25113_4056	10386	BW25113_3315	10358	BW25113_0928	6054	BW25113_4149	6029
BW25113_0800	5660	BW25113_2899	5542	BW25113_1114	3061	BW25113_1114	6044	BW25113_1444	4694	BW25113_4568	4718	BW25113_0054	2639	BW25113_2016	2650	BW25113_1587	10342	BW25113_4381	10348	BW25113_1261	6054	BW25113_0329	5968
BW25113_1539	5617	BW25113_1764	5516	BW25113_0767	3047	BW25113_2696	5974	BW25113_0655	4692	BW25113_3493	4690	BW25113_3315	2635	BW25113_1856	2615	BW25113_2531	10319	BW25113_1587	10266	BW25113_3556	6004	BW25113_0925	5966
BW25113_1764	5582	BW25113_2913	5504	BW25113_2133	2998	BW25113_3780	5967	BW25113_1236	4679	BW25113_3212	4689	BW25113_3699	2631	BW25113_3699	2609	BW25113_3315	10311	BW25113_2523	10197	BW25113_2904	5980	BW25113_2904	5950
BW25113_3751	5567	BW25113_4391	5474	BW25113_2113	2942	BW25113_0767	5932	BW25113_2938	4669	BW25113_1092	4662	BW25113_4330	2612	BW25113_3315	2603	BW25113_3493	10247	BW25113_4217	10186	BW25113_4243	5923	BW25113_1511	5928
BW25113_2697	5559	BW25113_1539	5466	BW25113_0419	2937	BW25113_4258	5923	BW25113_0181	4647	BW25113_3919	4657	BW25113_3916	2608	BW25113_3297	2600	BW25113_1764	10197	BW25113_0779	10184	BW25113_0098	5915	BW25113_0098	5918
BW25113_1094	5552	BW25113_0054	5463	BW25113_4258	2935	BW25113_3093	5889	BW25113_4568	4623	BW25113_2799	4653	BW25113_2935	2603	BW25113_3161	2594	BW25113_3590	10183	BW25113_3780	10158	BW25113_3783	5906	BW25113_2478	5904
BW25113_2997	5546	BW25113_3744	5459	BW25113_3919	2933	BW25113_0419	5854	BW25113_3919	4609	BW25113_2904	4637	BW25113_1598	2588	BW25113_3673	2578	BW25113_3035	10133	BW25113_3493	10143	BW25113_0662	5899	BW25113_0928	5897
BW25113_3863	5503	BW25113_2997	5454	BW25113_0755	2908	BW25113_3256	5851	BW25113_2688	4592	BW25113_4384	4634	BW25113_3251	2573	BW25113_3179	2561	BW25113_2905	10131	BW25113_3590	10081	BW25113_0154	5890	BW25113_1852	5877
BW25113_0741	5497	BW25113_3863	5454	BW25113_2414	2905	BW25113_0754	5846	BW25113_3347	4573	BW25113_1236	4630	BW25113_3179	2571	BW25113_4330	2556	BW25113_3512	10098	BW25113_0907	10049	BW25113_2607	5877	BW25113_3783	5831
BW25113_2899	5497	BW25113_3780	5429	BW25113_3729	2904	BW25113_2414	5837	BW25113_2799	4558	BW25113_2938	4621	BW25113_4381	2565	BW25113_3707	2548	BW25113_2147	10073	BW25113_1188	10047	BW25113_0925	5855	BW25113_0662	5827
BW25113_3780	5467	BW25113_1088	5424	BW25113_3093	2893	BW25113_3919	5829	BW25113_2659	4547	BW25113_0181	4578	BW25113_3962	2560	BW25113_1598	2540	BW25113_1188	10054	BW25113_2531	9953	BW25113_0325	5823	BW25113_0179	5811
BW25113_3493	5464	BW25113_0741	5409	BW25113_3256	2886	BW25113_3729	5810	BW25113_2904	4546	BW25113_2795	4537	BW25113_1003	2559	BW25113_3936	2536	BW25113_4217	10028	BW25113_3065	9912	BW25113_3498	5776	BW25113_3307	5801
BW25113_1088	5413	BW25113_2143	5403	BW25113_2696	2881	BW25113_2113	5767	BW25113_4384	4532	BW25113_3986	4519	BW25113_0919	2538	BW25113_4239	2535	BW25113_3751	10023	BW25113_0506	9890	BW25113_1678	5763	BW25113_3556	5785
BW25113_4391	5406	BW25113_4464	5396	BW25113_1225	2880	BW25113_1225	5757	BW25113_3212	4520	BW25113_2478	4513	BW25113_3493	2536	BW25113_0419	2534	BW25113_1234	10015	BW25113_1764	9882	BW25113_2478	5762	BW25113_0178	5774
BW25113_4376	5386	BW25113_1415	5373	BW25113_2288	2857	BW25113_0755	5728	BW25113_0711	4509	BW25113_2687	4499	BW25113_3297	2524	BW25113_0791	2531	BW25113_0779	9955	BW25113_1234	9875	BW25113_4149	5726	BW25113_1234	5756
BW25113_2143	5305	BW25113_2697	5360	BW25113_4239	2848	BW25113_2288	5709	BW25113_1612	4485	BW25113_2688	4482	BW25113_0932	2518	BW25113_1003	2530	BW25113_3514	9945	BW25113_0925	9828	BW25113_1852	5698	BW25113_4243	5753
BW25113_3962	5304	BW25113_4376	5351	BW25113_2277	2837	BW25113_0727	5701	BW25113_3986	4481	BW25113_1717	4476	BW25113_3673	2516	BW25113_3032	2530	BW25113_2278	9924	BW25113_2147	9769	BW25113_3303	5668	BW25113_0154	5721
BW25113_3734	5291	BW25113_3730	5306	BW25113_0727	2834	BW25113_0741	5690	BW25113_0740	4474	BW25113_3945	4435	BW25113_2297	2495	BW25113_2113	2509	BW25113_3065	9901	BW25113_2278	9731	BW25113_0179	5663	BW25113_2551	5714
BW25113_4464	5282	BW25113_1637	5274	BW25113_0754	2812	BW25113_4239	5673	BW25113_1717	4468	BW25113_2994	4429	BW25113_0791	2493	BW25113_0932	2481	BW25113_3780	9830	BW25113_3516	9699	BW25113_1262	5652	BW25113_1920	5713
BW25113_1415	5270	BW25113_1094	5221	BW25113_0741	2807	BW25113_1128	5639	BW25113_2908	4446	BW25113_2908	4425	BW25113_3863	2487	BW25113_2143	2475	BW25113_0439	9812	BW25113_3512	9688	BW25113_3885	5647	BW25113_0325	5711
BW25113_0607	5209	BW25113_3962	5213	BW25113_3637	2804	BW25113_0269	5590	BW25113_2478	4440	BW25113_3863	4424	BW25113_4051	2485	BW25113_2662	2466	BW25113_3056	9811	BW25113_3514	9655	BW25113_0178	5636	BW25113_2687	5703
BW25113_1637	5181	BW25113_3056	5209	BW25113_1274	2789	BW25113_1479	5585	BW25113_4382	4412	BW25113_0740	4420	BW25113_2143	2479	BW25113_3493	2459	BW25113_0474	9800	BW25113_4239	9652	BW25113_0565	5612	BW25113_1262	5701
BW25113_3730	5161	BW25113_3734	5190	BW25113_0269	2783	BW25113_2277	5573	BW25113_4041	4317	BW25113_4041	4411	BW25113_2531	2473	BW25113_3780	2458	BW25113_0506	9792	BW25113_1482	9632	BW25113_1920	5597	BW25113_1678	5697
BW25113_1092	5118	BW25113_0170	5165	BW25113_0928	2778	BW25113_3491	5555	BW25113_2994	4307	BW25113_3341	4398	BW25113_3599	2469	BW25113_0598	2457	BW25113_1482	9708	BW25113_3289	9608	BW25113_1234	5595	BW25113_3498	5678
BW25113_1588	5108	BW25113_3493	5157	BW25113_2875	2764	BW25113_0928	5549	BW25113_0179	4305	BW25113_3347	4398	BW25113_1236	2456	BW25113_2531	2453	BW25113_2688	9673	BW25113_0474	9595	BW25113_3307	5574	BW25113_3303	5669
BW25113_0172	5106	BW25113_2883	5155	BW25113_0890	2763	BW25113_0890	5539	BW25113_3314	4296	BW25113_2659	4370	BW25113_3928	2456	BW25113_2146	2450	BW25113_0925	9617	BW25113_2688	9585	BW25113_3341	5566	BW25113_0094	5645
BW25113_4269	5093	BW25113_2507	5147	BW25113_2874	2757	BW25113_3637	5522	BW25113_3032	4286	BW25113_0711	4359	BW25113_2146	2454	BW25113_3251	2441	BW25113_4239	9616	BW25113_1852	9573	BW25113_0978	5561	BW25113_3885	5637
BW25113_0170	5088	BW25113_1274	5075	BW25113_1479	2752	BW25113_2874	5511	BW25113_2687	4282	BW25113_0237	4355	BW25113_0954	2450	BW25113_3962	2441	BW25113_3289	9615	BW25113_0439	9571	BW25113_0094	5560	BW25113_0767	5626
BW25113_3056	5061	BW25113_3590	5058	BW25113_1128	2744	BW25113_1274	5505	BW25113_3341	4278	BW25113_3032	4342	BW25113_1415	2450	BW25113_2216	2440	BW25113_2903	9609	BW25113_0209	9565	BW25113_3233	5556	BW25113_2935	5502
BW25113_1274	5050	BW25113_0607	5048	BW25113_3491	2742	BW25113_2784	5505	BW25113_4173	4218	BW25113_0880	4312	BW25113_3035	2431	BW25113_3491	2429	BW25113_3251	9593	BW25113_3751	9541	BW25113_2231	5523	BW25113_0565	5450
BW25113_4069	5048	BW25113_4269	5045	BW25113_3844	2731	BW25113_2890	5405	BW25113_3012	4216	BW25113_4142	4309	BW25113_3607	2431	BW25113_4051	2428	BW25113_3893	9558	BW25113_3251	9511	BW25113_1847	5508	BW25113_3341	5449
BW25113_2883	5044	BW25113_1205	5035	BW25113_0688	2728	BW25113_2729	5389	BW25113_3871	4213	BW25113_0179	4305	BW25113_3032	2429	BW25113_0954	2427	BW25113_0209	9462	BW25113_2903	9503	BW25113_2477	5487	BW25113_1260	5440
BW25113_2507	4998	BW25113_2113	4994	BW25113_3945	2712	BW25113_1244	5388	BW25113_3405	4199	BW25113_4173	4264	BW25113_1829	2427	BW25113_0919	2426	BW25113_1852	9448	BW25113_3056	9497	BW25113_0800	5472	BW25113_3305	5433
BW25113_2994	4995	BW25113_0172	4990	BW25113_2784	2705	BW25113_3498	5386	BW25113_3863	4189	BW25113_0419	4254	BW25113_4160	2426	BW25113_1829	2421	BW25113_0098	9447	BW25113_3893	9466	BW25113_0767	5468	BW25113_4377	5409
BW25113_0919	4951	BW25113_3229	4978	BW25113_2729	2691	BW25113_3600	5384	BW25113_3945	4182	BW25113_3405	4248	BW25113_0031	2421	BW25113_2935	2414	BW25113_3516	9429	BW25113_0098	9397	BW25113_2551	5454	BW25113_3843	5402
BW25113_3744	4951	BW25113_2528	4963	BW25113_3650	2682	BW25113_0688	5366	BW25113_0237	4173	BW25113_3494	4248	BW25113_3936	2420	BW25113_2887	2411	BW25113_1539	9409	BW25113_2343	9372	BW25113_4377	5445	BW25113_1764	5401
BW25113_2113	4949	BW25113_1588	4961	BW25113_3498	2674	BW25113_2875	5345	BW25113_0928	4173	BW25113_3012	4234	BW25113_3100	2414	BW25113_2297	2406	BW25113_2343	9395	BW25113_1814	9306	BW25113_1831	5410	BW25113_4142	5398
BW25113_2742	4942	BW25113_4069	4941	BW25113_3202	2671	BW25113_3202	5323	BW25113_4142	4172	BW25113_2523	4228	BW25113_2217	2397	BW25113_0172	2377	BW25113_4016	9337	BW25113_0186	9287	BW25113_3588	5397	BW25113_2477	5393
BW25113_3315	4936	BW25113_4258	4927	BW25113_3035	2653	BW25113_1539	5310	BW25113_0953	4168	BW25113_0925	4179	BW25113_4239	2397	BW25113_0642	2374	BW25113_2217	9266	BW25113_4238	9244	BW25113_3305	5378	BW25113_1866	5374
BW25113_3590	4924	BW25113_0925	4911	BW25113_1064	2652	BW25113_3844	5268	BW25113_0419	4163	BW25113_1612	4179	BW25113_0419	2396	BW25113_3863	2372	BW25113_3980	9261	BW25113_1596	9223	BW25113_1866	5365	BW25113_1831	5368
BW25113_3496	4870	BW25113_0919	4909	BW25113_3600	2640	BW25113_0925	5260	BW25113_4443	4163	BW25113_2277	4155	BW25113_3389	2395	BW25113_3928	2372	BW25113_0186	9200	BW25113_0740	9181	BW25113_4493	5348	BW25113_2231	5334
BW25113_3229	4862	BW25113_0836	4891	BW25113_1539	2632	BW25113_3945	5250	BW25113_3758	4149	BW25113_4382	4151	BW25113_0172	2373	BW25113_0918	2360	BW25113_1814	9194	BW25113_0896	9177	BW25113_2935	5340	BW25113_0978	5327
BW25113_2887	4851	BW25113_2994	4880	BW25113_2890	2627	BW25113_3035	5241	BW25113_0880	4137	BW25113_0928	4146	BW25113_1779	2371	BW25113_1415	2360	BW25113_3179	9179	BW25113_1539	9177	BW25113_2687	5287	BW25113_3233	5321
BW25113_2528	4845	BW25113_3315	4866	BW25113_0409	2621	BW25113_4161	5240	BW25113_1094	4113	BW25113_0953	4138	BW25113_2887	2369	BW25113_1236	2350	BW25113_1596	9164	BW25113_0890	9100	BW25113_0753	5286	BW25113_3963	5287
BW25113_2922	4842	BW25113_4151	4842	BW25113_3315	2616	BW25113_1064	5232	BW25113_2523	4103	BW25113_0204	4125	BW25113_2216	2368	BW25113_3100	2342	BW25113_0896	9150	BW25113_0928	9098	BW25113_0237	5276	BW25113_0237	5277
BW25113_3919	4841	BW25113_2742	4832	BW25113_1244	2583	BW25113_3315	5222	BW25113_3494	4089	BW25113_3871	4116	BW25113_2662	2364	BW25113_0166	2340	BW25113_2697	9132	BW25113_3980	9064	BW25113_2890	5274	BW25113_0437	5274
BW25113_4258	4824	BW25113_3617	4810	BW25113_3981	2580	BW25113_1189	5198	BW25113_2150	4085	BW25113_1260	4111	BW25113_1130	2357	BW25113_2217	2333	BW25113_1101	9111	BW25113_4016	9062	BW25113_4226	5269	BW25113_0480	5223
BW25113_3612	4807	BW25113_2887	4808	BW25113_0800	2570	BW25113_0800	5191	BW25113_2795	4078	BW25113_1953	4106	BW25113_2591	2352	BW25113_3056	2329	BW25113_1897	9101	BW25113_2697	9053	BW25113_4142	5266	BW25113_1668	5204
BW25113_4151	4762	BW25113_0186	4799	BW25113_4161	2558	BW25113_2905	5162	BW25113_1208	4073	BW25113_3758	4106	BW25113_4056	2351	BW25113_3514	2329	BW25113_4208	9083	BW25113_4208	9049	BW25113_4051	5264	BW25113_4226	5196
BW25113_4160	4759	BW25113_3919	4782	BW25113_0925	2545	BW25113_3650	5158	BW25113_2532	4060	BW25113_2959	4091	BW25113_0642	2342	BW25113_0031	2318	BW25113_0880	9076	BW25113_2535	8998	BW25113_1260	5258	BW25113_2938	5184
BW25113_0643	4753	BW25113_0194	4771	BW25113_4255	2539	BW25113_3981	5152	BW25113_2959	4008	BW25113_0721	4082	BW25113_1637	2334	BW25113_3389	2312	BW25113_1225	9045	BW25113_1323	8995	BW25113_3843	5254	BW25113_1847	5178
BW25113_0836	4748	BW25113_4016	4739	BW25113_3414	2532	BW25113_4391	5128	BW25113_1479	4007	BW25113_0437	4061	BW25113_3609	2333	BW25113_2591	2309	BW25113_0740	9037	BW25113_3179	8983	BW25113_0462	5220	BW25113_2316	5175
BW25113_2688	4747	BW25113_2688	4737	BW25113_4232	2525	BW25113_3779	5120	BW25113_0721	3992	BW25113_1094	4060	BW25113_0598	2331	BW25113_3607	2305	BW25113_1323	9018	BW25113_2217	8980	BW25113_2316	5219	BW25113_2181	5163
BW25113_2343	4732	BW25113_1092	4731	BW25113_1215	2506	BW25113_4232	5093	BW25113_3541	3991	BW25113_1479	4051	BW25113_0740	2308	BW25113_4056	2300	BW25113_1129	8981	BW25113_1897	8938	BW25113_2938	5212	BW25113_1619	5152
BW25113_2867	4725	BW25113_2016	4720	BW25113_1189	2504	BW25113_2997	5086	BW25113_0930	3983	BW25113_3885	4044	BW25113_3278	2308	BW25113_0269	2298	BW25113_2535	8968	BW25113_1101	8915	BW25113_1092	5202	BW25113_0753	5149
BW25113_1205	4724	BW25113_0453	4718	BW25113_1482	2494	BW25113_2292	5042	BW25113_0204	3975	BW25113_2150	4004	BW25113_2922	2283	BW25113_3496	2296	BW25113_2994	8939	BW25113_3202	8891	BW25113_3870	5199	BW25113_4493	5148
BW25113_0925	4719	BW25113_0080	4708	BW25113_3157	2493	BW25113_0409	5041	BW25113_3001	3967	BW25113_2660	3997	BW25113_3514	2282	BW25113_4376	2279	BW25113_4238	8932	BW25113_2994	8887	BW25113_1764	5186	BW25113_4396	5138
BW25113_1236	4709	BW25113_2343	4695	BW25113_1094	2490	BW25113_1482	5038	BW25113_0925	3937	BW25113_4443	3997	BW25113_3600	2279	BW25113_3609	2276	BW25113_0890	8923	BW25113_4167	8878	BW25113_4041	5173	BW25113_0800	5136
BW25113_2016	4702	BW25113_1226	4689	BW25113_2905	2488	BW25113_2589	5031	BW25113_3498	3931	BW25113_3297	3989	BW25113_0166	2268	BW25113_3498	2266	BW25113_1128	8907	BW25113_2890	8851	BW25113_1905	5168	BW25113_3496	5136
BW25113_0688	4668	BW25113_4173	4689	BW25113_1049	2487	BW25113_4255	5020	BW25113_3885	3929	BW25113_2532	3988	BW25113_3496	2268	BW25113_1765	2262	BW25113_4327	8807	BW25113_1129	8836	BW25113_3041	5165	BW25113_0711	5118
BW25113_0186	4650	BW25113_1236	4627	BW25113_4391	2482	BW25113_1049	4994	BW25113_2297	3911	BW25113_0930	3962	BW25113_3780	2266	BW25113_2730	2251	BW25113_2935	8795	BW25113_4327	8808	BW25113_1619	5162	BW25113_4041	5105
BW25113_0080	4638	BW25113_1814	4609	BW25113_3092	2469	BW25113_3414	4970	BW25113_0186	3905	BW25113_2512	3957	BW25113_1092	2263	BW25113_0740	2246	BW25113_3202	8789	BW25113_3830	8741	BW25113_3963	5162	BW25113_4051	5091
BW25113_0194	4629	BW25113_4238	4608	BW25113_2996	2467	BW25113_2996	4953	BW25113_3297	3899	BW25113_3737	3954	BW25113_2282	2260	BW25113_2282	2242	BW25113_0928	8754	BW25113_1225	8734	BW25113_3212	5148	BW25113_3870	5089
BW25113_0453	4625	BW25113_2922	4606	BW25113_3496	2456	BW25113_3092	4932	BW25113_2512	3898	BW25113_3342	3925	BW25113_0918	2255	BW25113_4200	2240	BW25113_1831	8730	BW25113_1128	8726	BW25113_3032	5131	BW25113_2285	5087
BW25113_3032	4620	BW25113_2431	4604	BW25113_3041	2450	BW25113_3294	4930	BW25113_1953	3893	BW25113_3314	3924	BW25113_4391	2225	BW25113_1130	2238	BW25113_1784	8726	BW25113_2922	8688	BW25113_0480	5126	BW25113_2890	5080
BW25113_4238	4599	BW25113_0643	4590	BW25113_3228	2446	BW25113_3041	4929	BW25113_1260	3888	BW25113_3541	3923	BW25113_4314	2219	BW25113_1764	2227	BW25113_4396	8706	BW25113_0880	8681	BW25113_0194	5105	BW25113_3755	5053
BW25113_2834	4589	BW25113_2867	4575	BW25113_2016	2436	BW25113_0474	4928	BW25113_2660	3882	BW25113_2297	3919	BW25113_1683	2216	BW25113_3923	2227	BW25113_3830	8691	BW25113_0002	8653	BW25113_0437	5104	BW25113_0194	5050
BW25113_3617	4588	BW25113_2942	4568	BW25113_0474	2428	BW25113_1094	4906	BW25113_0712	3865	BW25113_3278	3917	BW25113_0439	2211	BW25113_3733	2226	BW25113_1763	8654	BW25113_2935	8650	BW25113_2285	5056	BW25113_3100	5048
BW25113_3179	4579	BW25113_3179	4566	BW25113_3931	2426	BW25113_3157	4904	BW25113_2526	3865	BW25113_2907	3902	BW25113_2154	2209	BW25113_4391	2211	BW25113_3923	8630	BW25113_3746	8630	BW25113_2830	5035	BW25113_3588	5046
BW25113_2431	4572	BW25113_3612	4557	BW25113_1092	2416	BW25113_1091	4868	BW25113_2907	3859	BW25113_3162	3863	BW25113_1765	2207	BW25113_4314	2195	BW25113_4167	8607	BW25113_2996	8608	BW25113_0742	5034	BW25113_1905	5038
BW25113_0918	4557	BW25113_0688	4553	BW25113_2997	2414	BW25113_1596	4867	BW25113_3738	3857	BW25113_0712	3862	BW25113_3056	2205	BW25113_1092	2189	BW25113_4391	8586	BW25113_3496	8589	BW25113_3321	5028	BW25113_2521	5026
BW25113_1226	4552	BW25113_3496	4553	BW25113_4041	2414	BW25113_1092	4824	BW25113_0897	3855	BW25113_3296	3855	BW25113_3498	2200	BW25113_2507	2185	BW25113_2890	8575	BW25113_3923	8567	BW25113_4396	5027	BW25113_3032	5021
BW25113_4173	4544	BW25113_1763	4549	BW25113_3294	2402	BW25113_3228	4820	BW25113_2277	3854	BW25113_1208	3826	BW25113_2882	2186	BW25113_4160	2184	BW25113_3100	8557	BW25113_1831	8506	BW25113_0711	5021	BW25113_0386	5009
BW25113_4056	4531	BW25113_4160	4516	BW25113_3962	2399	BW25113_4041	4815	BW25113_3737	3850	BW25113_0863	3821	BW25113_3491	2184	BW25113_1683	2173	BW25113_2922	8534	BW25113_2295	8481	BW25113_0890	5021	BW25113_1092	5008
BW25113_1763	4512	BW25113_4056	4501	BW25113_3030	2395	BW25113_3030	4802	BW25113_0679	3827	BW25113_3001	3809	BW25113_1764	2180	BW25113_1637	2169	BW25113_0002	8525	BW25113_3100	8468	BW25113_2521	5019	BW25113_3041	5003
BW25113_1814	4508	BW25113_3032	4496	BW25113_0955	2393	BW25113_3496	4786	BW25113_0085	3825	BW25113_1678	3804	BW25113_2730	2179	BW25113_2415	2169	BW25113_3496	8494	BW25113_1784	8450	BW25113_0386	5009	BW25113_1516	4997
BW25113_1128	4502	BW25113_1064	4484	BW25113_4233	2391	BW25113_3929	4762	BW25113_3278	3806	BW25113_4255	3797	BW25113_0094	2178	BW25113_3472	2163	BW25113_1092	8488	BW25113_4396	8434	BW25113_1668	4979	BW25113_0742	4993
BW25113_1765	4500	BW25113_0918	4482	BW25113_2292	2379	BW25113_3931	4755	BW25113_0437	3790	BW25113_0963	3786	BW25113_4376	2160	BW25113_1779	2160	BW25113_2996	8480	BW25113_1092	8419	BW25113_2181	4947	BW25113_0890	4991
BW25113_2282	4464	BW25113_1128	4466	BW25113_3288	2374	BW25113_0170	4753	BW25113_0779	3776	BW25113_2526	3783	BW25113_3472	2155	BW25113_3600	2154	BW25113_2730	8446	BW25113_4391	8405	BW25113_3496	4927	BW25113_3321	4987
BW25113_0474	4442	BW25113_2729	4459	BW25113_1091	2367	BW25113_3029	4748	BW25113_1678	3770	BW25113_3041	3779	BW25113_0269	2142	BW25113_2882	2145	BW25113_3746	8436	BW25113_1687	8394	BW25113_4189	4911	BW25113_2016	4976
BW25113_4016	4420	BW25113_1127	4433	BW25113_3091	2366	BW25113_0955	4724	BW25113_3342	3755	BW25113_0679	3766	BW25113_3029	2140	BW25113_2830	2141	BW25113_2154	8417	BW25113_1588	8377	BW25113_3755	4904	BW25113_2388	4966
BW25113_3733	4415	BW25113_0980	4430	BW25113_3779	2358	BW25113_1215	4715	BW25113_0863	3732	BW25113_0506	3754	BW25113_3923	2140	BW25113_2154	2134	BW25113_1687	8350	BW25113_2154	8331	BW25113_4018	4886	BW25113_1856	4927
BW25113_4327	4394	BW25113_3156	4427	BW25113_3929	2357	BW25113_0098	4700	BW25113_3041	3705	BW25113_0779	3749	BW25113_3309	2132	BW25113_4208	2127	BW25113_2295	8349	BW25113_1823	8308	BW25113_1127	4869	BW25113_1127	4921
BW25113_1064	4369	BW25113_4327	4382	BW25113_0098	2349	BW25113_2441	4698	BW25113_0963	3700	BW25113_0085	3747	BW25113_4200	2129	BW25113_2922	2122	BW25113_0453	8251	BW25113_4269	8240	BW25113_2016	4848	BW25113_2304	4904
BW25113_1127	4355	BW25113_2412	4378	BW25113_2441	2349	BW25113_4233	4697	BW25113_1060	3693	BW25113_1598	3738	BW25113_0220	2118	BW25113_0439	2120	BW25113_3030	8251	BW25113_1763	8179	BW25113_2304	4807	BW25113_2830	4899
BW25113_2942	4350	BW25113_3733	4355	BW25113_4051	2336	BW25113_4056	4686	BW25113_3179	3684	BW25113_1423	3731	BW25113_4043	2117	BW25113_4151	2117	BW25113_0954	8237	BW25113_2830	8158	BW25113_1516	4806	BW25113_2608	4889
BW25113_0980	4335	BW25113_2868	4352	BW25113_4056	2333	BW25113_0680	4683	BW25113_0435	3673	BW25113_3854	3706	BW25113_0925	2100	BW25113_2684	2113	BW25113_1588	8234	BW25113_1215	8141	BW25113_3100	4806	BW25113_0462	4884
BW25113_3156	4333	BW25113_0839	4343	BW25113_0154	2332	BW25113_3962	4681	BW25113_0506	3673	BW25113_3003	3693	BW25113_2876	2095	BW25113_3278	2107	BW25113_1091	8134	BW25113_2730	8132	BW25113_1850	4793	BW25113_3342	4837
BW25113_2521	4286	BW25113_2276	4275	BW25113_0680	2331	BW25113_4051	4676	BW25113_3854	3672	BW25113_1003	3692	BW25113_1274	2069	BW25113_1014	2104	BW25113_2529	8131	BW25113_3030	8104	BW25113_2799	4788	BW25113_3212	4829
BW25113_0839	4269	BW25113_1765	4272	BW25113_2730	2331	BW25113_3304	4673	BW25113_3296	3649	BW25113_3738	3686	BW25113_1763	2065	BW25113_0729	2095	BW25113_1823	8130	BW25113_0080	8095	BW25113_2217	4782	BW25113_2234	4788
BW25113_3844	4269	BW25113_3844	4250	BW25113_3304	2324	BW25113_0154	4672	BW25113_3003	3648	BW25113_0186	3685	BW25113_3733	2065	BW25113_4214	2083	BW25113_1215	8126	BW25113_2529	8066	BW25113_1856	4761	BW25113_4189	4783
BW25113_1603	4260	BW25113_2834	4241	BW25113_0966	2322	BW25113_3288	4664	BW25113_0979	3638	BW25113_3487	3668	BW25113_0890	2062	BW25113_3851	2079	BW25113_1856	8125	BW25113_0954	8058	BW25113_1908	4760	BW25113_1908	4758
BW25113_2412	4259	BW25113_2988	4234	BW25113_3612	2322	BW25113_2730	4661	BW25113_4255	3636	BW25113_1263	3647	BW25113_2869	2062	BW25113_3734	2073	BW25113_0419	8021	BW25113_1091	8038	BW25113_3087	4738	BW25113_0031	4753
BW25113_4260	4228	BW25113_2282	4229	BW25113_3705	2320	BW25113_3612	4660	BW25113_3736	3632	BW25113_3029	3625	BW25113_0880	2061	BW25113_2994	2061	BW25113_2729	7985	BW25113_0419	7995	BW25113_3207	4725	BW25113_0722	4744
BW25113_2988	4225	BW25113_4260	4213	BW25113_0170	2307	BW25113_3730	4626	BW25113_3843	3586	BW25113_3671	3614	BW25113_4214	2056	BW25113_3309	2055	BW25113_4018	7971	BW25113_2507	7983	BW25113_2234	4700	BW25113_2610	4728
BW25113_2869	4222	BW25113_2890	4209	BW25113_1596	2303	BW25113_3091	4623	BW25113_3029	3563	BW25113_4402	3579	BW25113_2414	2055	BW25113_0880	2054	BW25113_4330	7941	BW25113_4226	7977	BW25113_0181	4697	BW25113_0919	4727
BW25113_1687	4205	BW25113_0098	4207	BW25113_3029	2299	BW25113_2016	4620	BW25113_1598	3557	BW25113_3179	3578	BW25113_2994	2050	BW25113_2266	2053	BW25113_1114	7937	BW25113_1856	7962	BW25113_3342	4693	BW25113_1324	4722
BW25113_2876	4202	BW25113_0506	4207	BW25113_3730	2299	BW25113_2662	4617	BW25113_2591	3555	BW25113_0897	3577	BW25113_2697	2045	BW25113_4327	2051	BW25113_2830	7936	BW25113_2729	7952	BW25113_1324	4690	BW25113_4018	4716
BW25113_2729	4197	BW25113_2526	4195	BW25113_0506	2295	BW25113_0194	4594	BW25113_2343	3553	BW25113_0435	3556	BW25113_2266	2038	BW25113_0890	2044	BW25113_4269	7933	BW25113_0453	7947	BW25113_0031	4687	BW25113_2511	4711
BW25113_2996	4184	BW25113_1060	4187	BW25113_0209	2264	BW25113_3705	4550	BW25113_4402	3548	BW25113_0979	3555	BW25113_2684	2022	BW25113_2697	2035	BW25113_0080	7901	BW25113_0839	7910	BW25113_2388	4685	BW25113_1094	4702
BW25113_0779	4179	BW25113_3389	4184	BW25113_2688	2258	BW25113_3813	4531	BW25113_3433	3547	BW25113_1830	3547	BW25113_3945	2016	BW25113_2412	2032	BW25113_1702	7876	BW25113_3599	7888	BW25113_2608	4677	BW25113_4056	4701
BW25113_4153	4169	BW25113_0779	4145	BW25113_2662	2257	BW25113_0209	4526	BW25113_2515	3542	BW25113_3433	3540	BW25113_4396	2014	BW25113_1274	2026	BW25113_3205	7876	BW25113_1702	7858	BW25113_1094	4671	BW25113_2415	4670
BW25113_0098	4165	BW25113_0474	4139	BW25113_2343	2255	BW25113_2917	4511	BW25113_1513	3537	BW25113_3498	3530	BW25113_1014	2008	BW25113_3843	2023	BW25113_0220	7868	BW25113_2143	7844	BW25113_0722	4657	BW25113_1850	4664
BW25113_3389	4162	BW25113_2869	4133	BW25113_0194	2252	BW25113_1683	4490	BW25113_3671	3524	BW25113_3736	3522	BW25113_0755	2007	BW25113_1763	2017	BW25113_3599	7819	BW25113_3205	7833	BW25113_0919	4638	BW25113_3207	4662
BW25113_1060	4120	BW25113_3230	4124	BW25113_2917	2237	BW25113_2343	4472	BW25113_0929	3511	BW25113_0480	3520	BW25113_4117	2005	BW25113_0755	2007	BW25113_2507	7808	BW25113_3805	7802	BW25113_2415	4630	BW25113_0015	4655
BW25113_0166	4117	BW25113_2876	4123	BW25113_0091	2228	BW25113_3733	4464	BW25113_1830	3497	BW25113_1920	3515	BW25113_2415	2002	BW25113_0094	2003	BW25113_3600	7803	BW25113_1685	7780	BW25113_1953	4608	BW25113_0201	4627
BW25113_0506	4091	BW25113_0166	4110	BW25113_1683	2228	BW25113_0506	4455	BW25113_3162	3497	BW25113_1060	3500	BW25113_2529	1999	BW25113_1814	2001	BW25113_3805	7768	BW25113_3779	7780	BW25113_2511	4607	BW25113_1588	4598
BW25113_4041	4091	BW25113_4153	4107	BW25113_1764	2225	BW25113_0797	4452	BW25113_2890	3493	BW25113_0091	3491	BW25113_3843	1998	BW25113_1852	2001	BW25113_0839	7752	BW25113_3600	7722	BW25113_1588	4605	BW25113_4058	4590
BW25113_2276	4081	BW25113_1603	4105	BW25113_4173	2217	BW25113_0966	4443	BW25113_0480	3488	BW25113_2890	3479	BW25113_0729	1994	BW25113_0462	1999	BW25113_4226	7742	BW25113_1634	7711	BW25113_0201	4557	BW25113_0059	4565
BW25113_0437	4069	BW25113_2996	4104	BW25113_0797	2204	BW25113_3409	4437	BW25113_1263	3485	BW25113_1764	3456	BW25113_0907	1994	BW25113_0154	1984	BW25113_0173	7741	BW25113_3287	7689	BW25113_2699	4551	BW25113_1413	4542
BW25113_4034	4035	BW25113_4041	4081	BW25113_3813	2203	BW25113_2285	4433	BW25113_3709	3483	BW25113_1908	3454	BW25113_4151	1989	BW25113_0907	1984	BW25113_1685	7721	BW25113_0091	7614	BW25113_2869	4543	BW25113_2217	4529
BW25113_0970	4029	BW25113_2730	4053	BW25113_3733	2202	BW25113_0091	4414	BW25113_0091	3454	BW25113_2515	3435	BW25113_1378	1972	BW25113_4043	1983	BW25113_1634	7716	BW25113_1114	7563	BW25113_4056	4518	BW25113_2799	4529
BW25113_3983	4016	BW25113_0441	4045	BW25113_2285	2184	BW25113_1764	4408	BW25113_1423	3445	BW25113_0929	3434	BW25113_0581	1961	BW25113_0173	1977	BW25113_3779	7713	BW25113_3304	7562	BW25113_2209	4506	BW25113_3087	4522
BW25113_0441	4000	BW25113_2521	4010	BW25113_0416	2179	BW25113_4380	4408	BW25113_1819	3444	BW25113_0786	3429	BW25113_1852	1958	BW25113_2869	1969	BW25113_2584	7703	BW25113_2412	7556	BW25113_4350	4481	BW25113_2869	4515
BW25113_3843	3996	BW25113_0907	3992	BW25113_1378	2175	BW25113_4173	4381	BW25113_1205	3439	BW25113_2133	3424	BW25113_2412	1950	BW25113_2414	1967	BW25113_3229	7676	BW25113_2584	7552	BW25113_3513	4480	BW25113_2696	4508
BW25113_2923	3971	BW25113_2415	3985	BW25113_4380	2175	BW25113_0145	4353	BW25113_1920	3426	BW25113_2777	3424	BW25113_2830	1943	BW25113_3299	1961	BW25113_3612	7665	BW25113_4330	7548	BW25113_4058	4476	BW25113_4328	4471
BW25113_3487	3970	BW25113_3487	3960	BW25113_0145	2157	BW25113_2688	4342	BW25113_2777	3426	BW25113_1819	3417	BW25113_0462	1942	BW25113_0220	1959	BW25113_3287	7645	BW25113_4018	7513	BW25113_2696	4462	BW25113_2699	4469
BW25113_0269	3967	BW25113_3983	3953	BW25113_3554	2153	BW25113_3843	4336	BW25113_2304	3425	BW25113_2591	3417	BW25113_1128	1942	BW25113_2529	1957	BW25113_3093	7623	BW25113_2304	7473	BW25113_2610	4436	BW25113_1323	4459
BW25113_0907	3967	BW25113_1687	3915	BW25113_1865	2134	BW25113_0416	4334	BW25113_0791	3421	BW25113_2343	3413	BW25113_3734	1939	BW25113_3945	1956	BW25113_2143	7597	BW25113_3555	7462	BW25113_4328	4384	BW25113_3089	4414
BW25113_2415	3967	BW25113_0437	3895	BW25113_0907	2132	BW25113_3165	4304	BW25113_3202	3406	BW25113_0791	3384	BW25113_1091	1933	BW25113_3029	1950	BW25113_0091	7562	BW25113_0220	7436	BW25113_0124	4383	BW25113_2994	4406
BW25113_2526	3967	BW25113_0728	3877	BW25113_1226	2121	BW25113_3554	4303	BW25113_0786	3402	BW25113_1205	3380	BW25113_0409	1919	BW25113_1128	1946	BW25113_3304	7533	BW25113_0870	7436	BW25113_3089	4372	BW25113_3844	4391
BW25113_2882	3966	BW25113_1587	3875	BW25113_2400	2117	BW25113_1865	4301	BW25113_1764	3386	BW25113_3843	3380	BW25113_4208	1913	BW25113_1376	1946	BW25113_3748	7521	BW25113_2684	7408	BW25113_0059	4351	BW25113_1225	4384
BW25113_2661	3947	BW25113_3846	3875	BW25113_3409	2115	BW25113_2584	4278	BW25113_3487	3364	BW25113_1128	3368	BW25113_0154	1907	BW25113_3829	1931	BW25113_2266	7479	BW25113_0173	7400	BW25113_1817	4347	BW25113_2209	4377
BW25113_3230	3941	BW25113_4380	3870	BW25113_2584	2111	BW25113_2400	4263	BW25113_3417	3353	BW25113_4328	3366	BW25113_4327	1894	BW25113_0925	1930	BW25113_0870	7453	BW25113_3702	7388	BW25113_0015	4343	BW25113_0181	4372
BW25113_2730	3905	BW25113_3843	3869	BW25113_0181	2103	BW25113_1378	4256	BW25113_4328	3328	BW25113_1513	3347	BW25113_1687	1892	BW25113_4396	1925	BW25113_0059	7436	BW25113_2146	7384	BW25113_0979	4343	BW25113_3847	4372
BW25113_0895	3898	BW25113_2661	3863	BW25113_3299	2103	BW25113_0907	4242	BW25113_0080	3323	BW25113_0080	3340	BW25113_2535	1889	BW25113_4226	1906	BW25113_1105	7423	BW25113_2266	7358	BW25113_3844	4340	BW25113_0124	4369
BW25113_3846	3898	BW25113_0970	3859	BW25113_3038	2102	BW25113_3175	4211	BW25113_2133	3315	BW25113_1413	3335	BW25113_1680	1888	BW25113_2876	1891	BW25113_3089	7420	BW25113_3229	7352	BW25113_1413	4332	BW25113_0679	4369
BW25113_4380	3898	BW25113_0091	3851	BW25113_3843	2101	BW25113_0181	4196	BW25113_3781	3298	BW25113_2304	3331	BW25113_3617	1887	BW25113_4117	1890	BW25113_1064	7415	BW25113_2441	7328	BW25113_3417	4325	BW25113_4350	4366
BW25113_2890	3879	BW25113_2882	3845	BW25113_1814	2099	BW25113_1687	4193	BW25113_2296	3294	BW25113_3087	3328	BW25113_3590	1886	BW25113_2431	1888	BW25113_4051	7405	BW25113_4051	7322	BW25113_1683	4318	BW25113_2411	4347
BW25113_2868	3871	BW25113_0269	3833	BW25113_3560	2095	BW25113_3863	4190	BW25113_2834	3294	BW25113_2296	3306	BW25113_2507	1876	BW25113_1127	1879	BW25113_2304	7398	BW25113_2388	7321	BW25113_3750	4314	BW25113_0877	4343
BW25113_0728	3862	BW25113_0462	3830	BW25113_3863	2085	BW25113_2913	4189	BW25113_2288	3279	BW25113_1539	3305	BW25113_2890	1872	BW25113_3590	1878	BW25113_3349	7379	BW25113_1105	7318	BW25113_0093	4293	BW25113_0411	4340
BW25113_3607	3855	BW25113_0895	3825	BW25113_2913	2083	BW25113_3299	4189	BW25113_1128	3273	BW25113_3781	3294	BW25113_1681	1863	BW25113_3617	1878	BW25113_2441	7360	BW25113_0059	7312	BW25113_2526	4281	BW25113_3513	4331
BW25113_0462	3815	BW25113_0181	3806	BW25113_3165	2079	BW25113_3755	4184	BW25113_1539	3254	BW25113_3202	3279	BW25113_3030	1862	BW25113_0970	1875	BW25113_3609	7345	BW25113_3093	7280	BW25113_1264	4257	BW25113_1953	4330
BW25113_0181	3813	BW25113_3805	3777	BW25113_4117	2074	BW25113_2742	4170	BW25113_0170	3251	BW25113_2234	3256	BW25113_1814	1846	BW25113_0181	1873	BW25113_3870	7337	BW25113_0970	7249	BW25113_2994	4252	BW25113_3417	4323
BW25113_0133	3806	BW25113_3486	3775	BW25113_0002	2072	BW25113_0529	4159	BW25113_2696	3237	BW25113_3709	3245	BW25113_0186	1843	BW25113_0839	1873	BW25113_3515	7329	BW25113_1967	7244	BW25113_2411	4242	BW25113_2282	4312
BW25113_1207	3799	BW25113_0133	3774	BW25113_3175	2070	BW25113_1850	4154	BW25113_3087	3219	BW25113_1829	3240	BW25113_2923	1842	BW25113_1091	1873	BW25113_4161	7326	BW25113_4161	7240	BW25113_2309	4233	BW25113_0979	4300
BW25113_3486	3799	BW25113_4034	3769	BW25113_1687	2069	BW25113_3038	4120	BW25113_1003	3201	BW25113_4613	3219	BW25113_2996	1842	BW25113_1680	1869	BW25113_2777	7320	BW25113_3612	7233	BW25113_0411	4213	BW25113_3750	4295
BW25113_3244	3797	BW25113_3755	3764	BW25113_0166	2066	BW25113_4117	4113	BW25113_1413	3182	BW25113_3500	3217	BW25113_3299	1839	BW25113_2996	1864	BW25113_3928	7308	BW25113_3089	7227	BW25113_0679	4212	BW25113_3673	4257
BW25113_1967	3782	BW25113_1850	3741	BW25113_0133	2061	BW25113_0166	4096	BW25113_0124	3175	BW25113_4227	3204	BW25113_1376	1838	BW25113_3103	1860	BW25113_3931	7237	BW25113_2414	7222	BW25113_2282	4212	BW25113_1817	4248
BW25113_3911	3765	BW25113_1664	3739	BW25113_4189	2056	BW25113_4260	4088	BW25113_1908	3175	BW25113_2834	3201	BW25113_3041	1835	BW25113_1225	1856	BW25113_2216	7232	BW25113_4258	7222	BW25113_3320	4199	BW25113_0754	4246
BW25113_2584	3734	BW25113_1227	3737	BW25113_2742	2055	BW25113_3289	4084	BW25113_4392	3170	BW25113_0329	3191	BW25113_3851	1834	BW25113_2890	1846	BW25113_0154	7228	BW25113_3870	7220	BW25113_2660	4197	BW25113_2293	4243
BW25113_1664	3728	BW25113_1091	3728	BW25113_3755	2047	BW25113_1814	4076	BW25113_0329	3169	BW25113_3496	3187	BW25113_1805	1832	BW25113_3213	1842	BW25113_1967	7228	BW25113_3928	7219	BW25113_1323	4193	BW25113_2660	4237
BW25113_1227	3727	BW25113_0660	3717	BW25113_0472	2045	BW25113_3560	4066	BW25113_4227	3169	BW25113_4392	3186	BW25113_0181	1831	BW25113_1805	1834	BW25113_2414	7211	BW25113_4043	7192	BW25113_3847	4191	BW25113_0093	4231
BW25113_3161	3705	BW25113_3813	3704	BW25113_0529	2045	BW25113_0472	4057	BW25113_1207	3158	BW25113_1207	3159	BW25113_3829	1829	BW25113_0409	1830	BW25113_2684	7206	BW25113_3349	7191	BW25113_3001	4168	BW25113_3320	4200
BW25113_1587	3704	BW25113_3244	3698	BW25113_4260	2039	BW25113_4201	4057	BW25113_3496	3142	BW25113_2288	3149	BW25113_0767	1824	BW25113_1378	1828	BW25113_3555	7199	BW25113_3748	7173	BW25113_0484	4163	BW25113_4382	4196
BW25113_3157	3704	BW25113_1188	3692	BW25113_2431	2028	BW25113_4189	4053	BW25113_3486	3141	BW25113_4208	3147	BW25113_1874	1823	BW25113_0728	1823	BW25113_0970	7198	BW25113_3515	7172	BW25113_1855	4161	BW25113_1855	4154
BW25113_3073	3703	BW25113_3202	3692	BW25113_4175	2015	BW25113_1226	4045	BW25113_0753	3130	BW25113_0170	3146	BW25113_4226	1817	BW25113_0767	1814	BW25113_0658	7181	BW25113_1953	7164	BW25113_2515	4158	BW25113_2777	4142
BW25113_0154	3693	BW25113_3616	3688	BW25113_3289	2006	BW25113_2431	4030	BW25113_3609	3101	BW25113_0124	3144	BW25113_1953	1816	BW25113_0963	1812	BW25113_1953	7178	BW25113_0726	7136	BW25113_2293	4127	BW25113_1825	4123
BW25113_2400	3684	BW25113_2584	3670	BW25113_4201	2005	BW25113_3911	4027	BW25113_0430	3100	BW25113_3609	3142	BW25113_0728	1815	BW25113_0581	1807	BW25113_4258	7173	BW25113_0154	7133	BW25113_4177	4121	BW25113_2309	4112
BW25113_1091	3674	BW25113_3157	3669	BW25113_0470	2004	BW25113_0002	4021	BW25113_1050	3098	BW25113_0015	3139	BW25113_1225	1815	BW25113_1874	1799	BW25113_2412	7157	BW25113_0658	7128	BW25113_0419	4117	BW25113_0484	4082
BW25113_0870	3669	BW25113_0680	3668	BW25113_2304	1991	BW25113_1602	4019	BW25113_2234	3082	BW25113_4381	3139	BW25113_0963	1808	BW25113_1869	1792	BW25113_2292	7153	BW25113_1064	7114	BW25113_1225	4090	BW25113_1683	4082
BW25113_4314	3658	BW25113_3911	3668	BW25113_1334	1990	BW25113_4175	4018	BW25113_0015	3080	BW25113_2696	3138	BW25113_2314	1797	BW25113_1687	1791	BW25113_0094	7141	BW25113_3609	7100	BW25113_1955	4086	BW25113_3209	4078
BW25113_3805	3651	BW25113_1967	3667	BW25113_3744	1984	BW25113_0133	4013	BW25113_3612	3080	BW25113_2898	3108	BW25113_3103	1796	BW25113_4057	1789	BW25113_3702	7140	BW25113_3931	7081	BW25113_4382	4073	BW25113_2599	4060
BW25113_3289	3639	BW25113_3607	3665	BW25113_0723	1983	BW25113_4327	4006	BW25113_4613	3077	BW25113_3417	3107	BW25113_0970	1792	BW25113_1681	1784	BW25113_4043	7140	BW25113_4041	7066	BW25113_2834	4072	BW25113_2834	4058
BW25113_1215	3634	BW25113_4226	3658	BW25113_0186	1974	BW25113_0740	3972	BW25113_4151	3075	BW25113_3982	3106	BW25113_2687	1792	BW25113_1064	1779	BW25113_2431	7131	BW25113_2216	7048	BW25113_3673	4067	BW25113_1264	4041
BW25113_3304	3633	BW25113_0615	3639	BW25113_1850	1958	BW25113_1829	3957	BW25113_4208	3075	BW25113_0710	3094	BW25113_0173	1790	BW25113_2923	1777	BW25113_2388	7101	BW25113_1207	7044	BW25113_2777	4062	BW25113_4177	4037
BW25113_3779	3629	BW25113_2217	3638	BW25113_3205	1948	BW25113_0470	3943	BW25113_2431	3072	BW25113_0753	3090	BW25113_2431	1789	BW25113_0170	1774	BW25113_3673	7094	BW25113_2285	7036	BW25113_2599	4052	BW25113_0419	4034
BW25113_0660	3627	BW25113_2923	3631	BW25113_1602	1946	BW25113_0643	3923	BW25113_4175	3067	BW25113_2431	3074	BW25113_1634	1788	BW25113_4189	1772	BW25113_2415	7075	BW25113_2514	7023	BW25113_4392	4042	BW25113_2515	4032
BW25113_4226	3625	BW25113_3073	3627	BW25113_3187	1929	BW25113_0186	3903	BW25113_3847	3062	BW25113_2507	3073	BW25113_1215	1785	BW25113_2834	1768	BW25113_1207	7070	BW25113_2292	7022	BW25113_0754	4031	BW25113_3001	4008
BW25113_1188	3619	BW25113_4232	3603	BW25113_0998	1926	BW25113_2304	3900	BW25113_1478	3057	BW25113_0430	3067	BW25113_3213	1785	BW25113_2535	1767	BW25113_2514	7069	BW25113_3983	6999	BW25113_1123	3988	BW25113_0439	4002
BW25113_4330	3610	BW25113_3309	3584	BW25113_4327	1914	BW25113_1334	3897	BW25113_1188	3055	BW25113_1603	3066	BW25113_1127	1784	BW25113_4258	1753	BW25113_2906	7061	BW25113_0015	6975	BW25113_1897	3987	BW25113_3042	4000
BW25113_0091	3607	BW25113_3289	3580	BW25113_0418	1911	BW25113_1101	3881	BW25113_1829	3055	BW25113_1089	3064	BW25113_0839	1783	BW25113_1953	1749	BW25113_4041	7058	BW25113_3936	6918	BW25113_0877	3982	BW25113_2526	3996
BW25113_4232	3601	BW25113_3304	3579	BW25113_3231	1903	BW25113_3205	3876	BW25113_1101	3053	BW25113_1215	3058	BW25113_1869	1782	BW25113_0209	1739	BW25113_2285	7023	BW25113_3309	6917	BW25113_4330	3977	BW25113_4392	3982
BW25113_1850	3594	BW25113_2400	3575	BW25113_0740	1900	BW25113_3231	3853	BW25113_4381	3051	BW25113_3735	3045	BW25113_2834	1779	BW25113_1215	1738	BW25113_1236	6999	BW25113_2431	6914	BW25113_3600	3967	BW25113_2532	3973
BW25113_3616	3589	BW25113_3779	3575	BW25113_3936	1897	BW25113_3744	3852	BW25113_3982	3033	BW25113_3847	3039	BW25113_4057	1779	BW25113_3041	1736	BW25113_0015	6987	BW25113_2906	6908	BW25113_3209	3964	BW25113_3608	3972
BW25113_0615	3586	BW25113_0154	3562	BW25113_3911	1896	BW25113_2514	3849	BW25113_2507	3032	BW25113_4151	3039	BW25113_4258	1778	BW25113_0091	1725	BW25113_0726	6984	BW25113_1830	6895	BW25113_3984	3956	BW25113_1123	3969
BW25113_3202	3578	BW25113_3161	3558	BW25113_1830	1889	BW25113_0723	3837	BW25113_1831	3027	BW25113_2441	3036	BW25113_0980	1755	BW25113_0080	1718	BW25113_3637	6938	BW25113_1236	6876	BW25113_1825	3953	BW25113_1955	3966
BW25113_3554	3576	BW25113_3560	3554	BW25113_1101	1880	BW25113_3982	3836	BW25113_2314	3002	BW25113_3612	3032	BW25113_2904	1745	BW25113_2314	1713	BW25113_0172	6933	BW25113_0800	6850	BW25113_3416	3953	BW25113_4330	3961
BW25113_0680	3559	BW25113_3609	3493	BW25113_3617	1877	BW25113_0998	3826	BW25113_3500	2998	BW25113_4175	3030	BW25113_2909	1745	BW25113_1897	1711	BW25113_2146	6895	BW25113_3092	6845	BW25113_0091	3940	BW25113_1732	3955
BW25113_2266	3557	BW25113_2266	3482	BW25113_3591	1873	BW25113_1830	3815	BW25113_2614	2981	BW25113_3053	3028	BW25113_2942	1741	BW25113_1587	1697	BW25113_3309	6887	BW25113_0088	6819	BW25113_3042	3935	BW25113_0426	3927
BW25113_3560	3557	BW25113_0209	3477	BW25113_0963	1870	BW25113_0793	3793	BW25113_0710	2979	BW25113_1050	3015	BW25113_3156	1739	BW25113_3030	1688	BW25113_0088	6875	BW25113_2777	6815	BW25113_2027	3920	BW25113_1423	3917
BW25113_3030	3546	BW25113_0890	3476	BW25113_1714	1868	BW25113_0418	3785	BW25113_0088	2973	BW25113_1602	3015	BW25113_3304	1726	BW25113_3637	1688	BW25113_0800	6874	BW25113_3617	6815	BW25113_1976	3911	BW25113_3055	3916
BW25113_3755	3545	BW25113_4330	3468	BW25113_3982	1863	BW25113_2557	3768	BW25113_2898	2961	BW25113_0756	3014	BW25113_3919	1722	BW25113_0980	1685	BW25113_1830	6863	BW25113_2415	6813	BW25113_1263	3903	BW25113_0710	3914
BW25113_3309	3525	BW25113_3041	3464	BW25113_2521	1857	BW25113_3936	3764	BW25113_3735	2944	BW25113_3486	3003	BW25113_2777	1719	BW25113_2904	1684	BW25113_3617	6858	BW25113_2007	6792	BW25113_0478	3896	BW25113_3416	3913
BW25113_2217	3501	BW25113_3870	3463	BW25113_3607	1854	BW25113_0839	3760	BW25113_3813	2944	BW25113_2415	2988	BW25113_0080	1716	BW25113_3554	1683	BW25113_3260	6844	BW25113_3673	6787	BW25113_0779	3878	BW25113_1976	3911
BW25113_3041	3480	BW25113_0870	3457	BW25113_1829	1853	BW25113_0453	3747	BW25113_2113	2927	BW25113_2314	2977	BW25113_1480	1715	BW25113_2777	1679	BW25113_2007	6817	BW25113_0437	6782	BW25113_3612	3874	BW25113_3871	3899
BW25113_1602	3460	BW25113_3030	3456	BW25113_4262	1849	BW25113_3617	3745	BW25113_3256	2921	BW25113_1478	2973	BW25113_1897	1714	BW25113_2942	1677	BW25113_3092	6768	BW25113_3157	6779	BW25113_2523	3860	BW25113_1263	3885
BW25113_2277	3458	BW25113_0801	3452	BW25113_0643	1841	BW25113_4262	3738	BW25113_2441	2918	BW25113_1119	2951	BW25113_2295	1710	BW25113_1634	1674	BW25113_4019	6741	BW25113_2662	6723	BW25113_1399	3853	BW25113_1897	3871
BW25113_3609	3449	BW25113_1207	3443	BW25113_0088	1834	BW25113_3607	3695	BW25113_3053	2914	BW25113_1188	2950	BW25113_0435	1709	BW25113_0186	1671	BW25113_3936	6732	BW25113_0094	6720	BW25113_3608	3850	BW25113_0091	3858
BW25113_2696	3422	BW25113_4314	3442	BW25113_0051	1829	BW25113_3187	3693	BW25113_0243	2901	BW25113_0386	2945	BW25113_3087	1692	BW25113_0480	1666	BW25113_1189	6714	BW25113_3260	6695	BW25113_3491	3842	BW25113_3287	3857
BW25113_3464	3411	BW25113_1215	3439	BW25113_2514	1821	BW25113_3591	3690	BW25113_1602	2894	BW25113_2113	2939	BW25113_1064	1688	BW25113_1480	1666	BW25113_3919	6667	BW25113_0166	6662	BW25113_3493	3839	BW25113_3984	3856
BW25113_0134	3401	BW25113_1602	3424	BW25113_0839	1818	BW25113_1714	3686	BW25113_0093	2890	BW25113_3554	2939	BW25113_1920	1683	BW25113_3156	1665	BW25113_3983	6653	BW25113_0172	6637	BW25113_0439	3824	BW25113_1119	3843
BW25113_1208	3390	BW25113_3472	3423	BW25113_3087	1814	BW25113_2521	3682	BW25113_3317	2887	BW25113_2114	2925	BW25113_2988	1681	BW25113_0093	1664	BW25113_1235	6644	BW25113_1133	6634	BW25113_2412	3801	BW25113_1517	3842
BW25113_0161	3384	BW25113_2277	3420	BW25113_0453	1812	BW25113_2147	3661	BW25113_0386	2884	BW25113_3813	2923	BW25113_2441	1671	BW25113_0437	1660	BW25113_2873	6640	BW25113_1540	6615	BW25113_0710	3800	BW25113_3600	3832
BW25113_4117	3377	BW25113_1323	3413	BW25113_0954	1807	BW25113_4153	3652	BW25113_2114	2883	BW25113_0492	2897	BW25113_3811	1671	BW25113_1831	1659	BW25113_4233	6635	BW25113_2873	6570	BW25113_3541	3798	BW25113_4036	3830
BW25113_3923	3373	BW25113_3931	3409	BW25113_4153	1807	BW25113_0963	3650	BW25113_1089	2875	BW25113_1175	2884	BW25113_3187	1670	BW25113_2687	1652	BW25113_1540	6632	BW25113_0414	6557	BW25113_4131	3795	BW25113_0779	3826
BW25113_3870	3370	BW25113_0094	3382	BW25113_1603	1806	BW25113_0134	3616	BW25113_2411	2875	BW25113_2614	2879	BW25113_0091	1665	BW25113_3289	1651	BW25113_0166	6629	BW25113_4350	6550	BW25113_2899	3788	BW25113_0674	3822
BW25113_2909	3366	BW25113_3417	3381	BW25113_2557	1804	BW25113_1324	3612	BW25113_3830	2869	BW25113_1831	2877	BW25113_2285	1663	BW25113_3231	1647	BW25113_4376	6613	BW25113_1189	6538	BW25113_1732	3783	BW25113_2344	3821
BW25113_0890	3360	BW25113_2696	3370	BW25113_0793	1798	BW25113_3233	3599	BW25113_2996	2864	BW25113_3830	2866	BW25113_1089	1662	BW25113_4041	1637	BW25113_2511	6598	BW25113_4376	6519	BW25113_3461	3783	BW25113_1399	3818
BW25113_3065	3357	BW25113_4117	3369	BW25113_2147	1796	BW25113_0088	3585	BW25113_1215	2859	BW25113_1723	2859	BW25113_0428	1655	BW25113_4260	1637	BW25113_1133	6595	BW25113_3919	6513	BW25113_4484	3776	BW25113_1175	3815
BW25113_2154	3355	BW25113_1208	3368	BW25113_3653	1786	BW25113_3087	3585	BW25113_4221	2858	BW25113_0660	2852	BW25113_3637	1649	BW25113_1740	1636	BW25113_0437	6586	BW25113_4019	6506	BW25113_2878	3775	BW25113_0478	3811
BW25113_0094	3352	BW25113_1714	3365	BW25113_1323	1782	BW25113_2727	3579	BW25113_0919	2857	BW25113_1101	2852	BW25113_1587	1642	BW25113_0161	1634	BW25113_3813	6559	BW25113_1413	6504	BW25113_3055	3773	BW25113_3056	3803
BW25113_0209	3344	BW25113_0134	3364	BW25113_2909	1779	BW25113_1323	3573	BW25113_2415	2857	BW25113_0166	2846	BW25113_0170	1640	BW25113_2909	1633	BW25113_2662	6552	BW25113_3637	6504	BW25113_0907	3772	BW25113_2027	3798
BW25113_3472	3337	BW25113_3554	3362	BW25113_3073	1776	BW25113_3653	3568	BW25113_2209	2849	BW25113_0409	2846	BW25113_0087	1639	BW25113_0428	1629	BW25113_3591	6550	BW25113_3833	6413	BW25113_3287	3771	BW25113_3493	3794
BW25113_4024	3330	BW25113_4024	3344	BW25113_3309	1775	BW25113_0051	3553	BW25113_4056	2847	BW25113_0243	2837	BW25113_1967	1630	BW25113_4019	1628	BW25113_2834	6536	BW25113_1664	6388	BW25113_1051	3765	BW25113_3461	3790
BW25113_1323	3320	BW25113_3233	3338	BW25113_0870	1765	BW25113_2911	3522	BW25113_1323	2845	BW25113_3749	2829	BW25113_0093	1629	BW25113_3230	1620	BW25113_3967	6498	BW25113_3591	6370	BW25113_1423	3763	BW25113_3491	3782
BW25113_3931	3311	BW25113_2514	3337	BW25113_2911	1764	BW25113_3073	3517	BW25113_0756	2843	BW25113_0088	2828	BW25113_3870	1624	BW25113_2988	1619	BW25113_4350	6476	BW25113_0660	6342	BW25113_4036	3757	BW25113_3612	3777
BW25113_4019	3304	BW25113_1682	3334	BW25113_0134	1763	BW25113_0954	3504	BW25113_1049	2834	BW25113_3313	2820	BW25113_4380	1623	BW25113_1896	1618	BW25113_1413	6450	BW25113_0170	6304	BW25113_2659	3756	BW25113_3541	3752
BW25113_0801	3301	BW25113_2909	3324	BW25113_3892	1763	BW25113_3892	3478	BW25113_1175	2833	BW25113_3256	2819	BW25113_4189	1616	BW25113_0098	1616	BW25113_3833	6446	BW25113_2834	6297	BW25113_3296	3749	BW25113_2899	3747
BW25113_2514	3293	BW25113_3065	3316	BW25113_2571	1761	BW25113_0414	3473	BW25113_3554	2829	BW25113_4233	2819	BW25113_0955	1614	BW25113_2688	1614	BW25113_1664	6441	BW25113_3409	6287	BW25113_2614	3746	BW25113_2878	3746
BW25113_0955	3292	BW25113_3256	3316	BW25113_2595	1761	BW25113_2909	3465	BW25113_4226	2829	BW25113_1262	2806	BW25113_4260	1614	BW25113_0711	1612	BW25113_0742	6434	BW25113_4233	6283	BW25113_1517	3744	BW25113_2310	3735
BW25113_1723	3282	BW25113_1829	3315	BW25113_2727	1758	BW25113_2834	3459	BW25113_1603	2828	BW25113_0919	2800	BW25113_3487	1610	BW25113_0441	1611	BW25113_3157	6428	BW25113_2511	6275	BW25113_1823	3736	BW25113_4484	3729
BW25113_3417	3281	BW25113_2154	3305	BW25113_3233	1757	BW25113_0820	3454	BW25113_1723	2820	BW25113_3317	2798	BW25113_1208	1608	BW25113_0435	1608	BW25113_0414	6404	BW25113_1235	6259	BW25113_1830	3736	BW25113_1003	3728
BW25113_1714	3268	BW25113_4019	3288	BW25113_0953	1752	BW25113_2595	3451	BW25113_4233	2809	BW25113_4056	2794	BW25113_0209	1605	BW25113_3294	1602	BW25113_1955	6382	BW25113_0133	6255	BW25113_0426	3717	BW25113_2523	3723
BW25113_0221	3248	BW25113_1114	3265	BW25113_4018	1736	BW25113_4238	3442	BW25113_3599	2802	BW25113_2996	2788	BW25113_2868	1603	BW25113_2910	1597	BW25113_3187	6340	BW25113_3967	6249	BW25113_3003	3715	BW25113_1048	3722
BW25113_1829	3245	BW25113_0325	3233	BW25113_2906	1730	BW25113_0870	3426	BW25113_0492	2801	BW25113_3209	2787	BW25113_1850	1599	BW25113_3187	1588	BW25113_0927	6317	BW25113_4065	6249	BW25113_2532	3711	BW25113_2614	3717
BW25113_1784	3241	BW25113_1596	3203	BW25113_2834	1721	BW25113_1603	3424	BW25113_1732	2787	BW25113_3187	2783	BW25113_0437	1598	BW25113_0087	1585	BW25113_4065	6287	BW25113_3187	6241	BW25113_3053	3708	BW25113_4131	3716
BW25113_3233	3231	BW25113_1852	3180	BW25113_4147	1720	BW25113_0953	3420	BW25113_3313	2782	BW25113_1091	2778	BW25113_1015	1594	BW25113_3304	1583	BW25113_0895	6272	BW25113_1088	6234	BW25113_1538	3703	BW25113_1539	3696
BW25113_3813	3217	BW25113_0221	3176	BW25113_4238	1718	BW25113_4016	3418	BW25113_0133	2776	BW25113_3802	2764	BW25113_4167	1592	BW25113_4180	1579	BW25113_3009	6270	BW25113_3009	6220	BW25113_3699	3687	BW25113_3202	3695
BW25113_1596	3211	BW25113_3923	3168	BW25113_4016	1695	BW25113_4147	3418	BW25113_0409	2775	BW25113_3805	2761	BW25113_3805	1588	BW25113_3779	1578	BW25113_0660	6247	BW25113_0742	6213	BW25113_2113	3684	BW25113_3699	3686
BW25113_4233	3208	BW25113_4214	3158	BW25113_1723	1693	BW25113_3309	3417	BW25113_0581	2775	BW25113_3926	2752	BW25113_3231	1587	BW25113_3087	1577	BW25113_4377	6236	BW25113_0895	6204	BW25113_1119	3664	BW25113_0082	3684
BW25113_3092	3205	BW25113_0480	3144	BW25113_0820	1686	BW25113_4018	3411	BW25113_4488	2773	BW25113_1323	2746	BW25113_3202	1582	BW25113_1685	1574	BW25113_4153	6234	BW25113_4153	6196	BW25113_3871	3663	BW25113_3736	3679
BW25113_2314	3188	BW25113_3464	3142	BW25113_4314	1684	BW25113_3731	3403	BW25113_4149	2768	BW25113_2911	2738	BW25113_4019	1582	BW25113_3202	1574	BW25113_0269	6176	BW25113_2917	6181	BW25113_2836	3661	BW25113_3702	3672
BW25113_3087	3180	BW25113_3892	3141	BW25113_0408	1678	BW25113_2571	3397	BW25113_3608	2758	BW25113_3416	2737	BW25113_1664	1576	BW25113_3919	1570	BW25113_0170	6154	BW25113_1955	6179	BW25113_1235	3635	BW25113_3065	3664
BW25113_0325	3179	BW25113_3087	3132	BW25113_0414	1676	BW25113_4269	3386	BW25113_2911	2753	BW25113_0093	2729	BW25113_3554	1576	BW25113_2599	1569	BW25113_0133	6149	BW25113_0801	6176	BW25113_2909	3635	BW25113_1051	3659
BW25113_1920	3178	BW25113_3092	3131	BW25113_0441	1674	BW25113_1723	3358	BW25113_3011	2748	BW25113_4488	2726	BW25113_2276	1569	BW25113_3555	1568	BW25113_0801	6141	BW25113_4377	6168	BW25113_2344	3632	BW25113_3179	3648
BW25113_1114	3172	BW25113_2799	3122	BW25113_1324	1673	BW25113_2906	3356	BW25113_3209	2744	BW25113_4045	2725	BW25113_2514	1569	BW25113_0194	1564	BW25113_3029	6128	BW25113_2571	6145	BW25113_1512	3630	BW25113_1235	3642
BW25113_3037	3165	BW25113_3213	3109	BW25113_3731	1671	BW25113_1133	3342	BW25113_1234	2741	BW25113_0581	2716	BW25113_4234	1569	BW25113_4233	1564	BW25113_0194	6113	BW25113_3813	6116	BW25113_0674	3614	BW25113_0907	3640
BW25113_3306	3161	BW25113_1049	3096	BW25113_1133	1668	BW25113_4314	3335	BW25113_0660	2735	BW25113_1049	2714	BW25113_3892	1567	BW25113_1208	1563	BW25113_3464	6113	BW25113_3508	6096	BW25113_3056	3598	BW25113_3296	3631
BW25113_0480	3158	BW25113_0161	3095	BW25113_4167	1666	BW25113_1413	3319	BW25113_1664	2734	BW25113_0441	2710	BW25113_1831	1566	BW25113_4065	1563	BW25113_1088	6096	BW25113_3464	6088	BW25113_1175	3596	BW25113_4314	3631
BW25113_1864	3152	BW25113_4233	3093	BW25113_2569	1664	BW25113_4167	3287	BW25113_3187	2731	BW25113_0896	2710	BW25113_0155	1561	BW25113_2295	1557	BW25113_3053	6078	BW25113_0927	6067	BW25113_3297	3583	BW25113_2113	3628
BW25113_3091	3149	BW25113_0658	3085	BW25113_3751	1655	BW25113_2569	3279	BW25113_1119	2722	BW25113_3540	2710	BW25113_4233	1560	BW25113_1308	1555	BW25113_2571	6063	BW25113_3029	6059	BW25113_3065	3580	BW25113_2512	3626
BW25113_3416	3145	BW25113_0581	3083	BW25113_1634	1650	BW25113_3487	3278	BW25113_1091	2712	BW25113_4221	2709	BW25113_1588	1557	BW25113_1920	1555	BW25113_3409	6058	BW25113_2276	6049	BW25113_2310	3563	BW25113_1512	3623
BW25113_1852	3140	BW25113_1784	3079	BW25113_2314	1648	BW25113_0895	3277	BW25113_1896	2702	BW25113_2209	2691	BW25113_4041	1556	BW25113_4234	1549	BW25113_3012	6057	BW25113_3560	6049	BW25113_1033	3562	BW25113_2514	3620
BW25113_1049	3132	BW25113_2727	3075	BW25113_2146	1645	BW25113_2512	3259	BW25113_1262	2698	BW25113_1896	2688	BW25113_2304	1551	BW25113_0155	1542	BW25113_4172	6055	BW25113_2282	6030	BW25113_1003	3560	BW25113_0391	3616
BW25113_3231	3120	BW25113_3037	3072	BW25113_2512	1638	BW25113_0059	3254	BW25113_3749	2698	BW25113_0966	2684	BW25113_2910	1551	BW25113_3805	1541	BW25113_2282	6048	BW25113_0435	6022	BW25113_0082	3558	BW25113_3003	3611
BW25113_3256	3109	BW25113_3231	3066	BW25113_2509	1631	BW25113_0408	3243	BW25113_0966	2694	BW25113_3513	2683	BW25113_4065	1550	BW25113_3175	1540	BW25113_3091	6047	BW25113_1829	6015	BW25113_3202	3556	BW25113_2276	3607
BW25113_0658	3103	BW25113_2314	3065	BW25113_0895	1626	BW25113_2516	3243	BW25113_3288	2694	BW25113_1234	2679	BW25113_1685	1547	BW25113_3811	1540	BW25113_3823	6000	BW25113_0087	6006	BW25113_2530	3553	BW25113_1538	3592
BW25113_3892	3098	BW25113_3091	3064	BW25113_2516	1624	BW25113_3094	3221	BW25113_3802	2690	BW25113_3011	2676	BW25113_3555	1546	BW25113_0184	1539	BW25113_0181	5992	BW25113_0441	5983	BW25113_1539	3552	BW25113_2659	3580
BW25113_2937	3092	BW25113_3306	3060	BW25113_2924	1624	BW25113_0437	3193	BW25113_0059	2663	BW25113_4200	2669	BW25113_0480	1543	BW25113_4167	1537	BW25113_2917	5989	BW25113_3734	5965	BW25113_3926	3547	BW25113_1927	3576
BW25113_1048	3091	BW25113_1048	3057	BW25113_3487	1623	BW25113_2314	3193	BW25113_1818	2663	BW25113_3599	2662	BW25113_3779	1543	BW25113_0955	1532	BW25113_3560	5980	BW25113_4484	5932	BW25113_3702	3542	BW25113_1830	3572
BW25113_4057	3085	BW25113_1723	3053	BW25113_2154	1621	BW25113_2924	3193	BW25113_3416	2657	BW25113_2143	2659	BW25113_0441	1542	BW25113_2514	1531	BW25113_0435	5943	BW25113_0269	5930	BW25113_0473	3534	BW25113_1823	3571
BW25113_1376	3079	BW25113_3500	3046	BW25113_0087	1620	BW25113_3712	3184	BW25113_2016	2645	BW25113_0133	2657	BW25113_1740	1539	BW25113_1015	1526	BW25113_1208	5942	BW25113_3156	5926	BW25113_2276	3512	BW25113_0088	3568
BW25113_1682	3075	BW25113_3591	3045	BW25113_4269	1620	BW25113_1634	3181	BW25113_3844	2630	BW25113_3928	2652	BW25113_2599	1539	BW25113_1089	1524	BW25113_2290	5934	BW25113_0093	5922	BW25113_3487	3512	BW25113_2412	3564
BW25113_0428	3058	BW25113_0955	3037	BW25113_2922	1614	BW25113_3781	3176	BW25113_0166	2627	BW25113_0059	2649	BW25113_3294	1536	BW25113_2276	1524	BW25113_0729	5926	BW25113_0155	5906	BW25113_2329	3505	BW25113_0473	3556
BW25113_4214	3047	BW25113_3409	3024	BW25113_3781	1613	BW25113_3751	3175	BW25113_4045	2625	BW25113_3892	2647	BW25113_1188	1533	BW25113_2285	1524	BW25113_2314	5913	BW25113_3091	5904	BW25113_2514	3499	BW25113_0307	3537
BW25113_3500	3042	BW25113_3746	3023	BW25113_0801	1611	BW25113_2509	3173	BW25113_4240	2624	BW25113_4226	2647	BW25113_3289	1533	BW25113_3204	1523	BW25113_3204	5912	BW25113_2509	5882	BW25113_3736	3499	BW25113_2530	3536
BW25113_0416	3034	BW25113_2216	3021	BW25113_3712	1600	BW25113_2154	3165	BW25113_0975	2620	BW25113_3229	2644	BW25113_0098	1532	BW25113_4380	1521	BW25113_3911	5888	BW25113_0729	5870	BW25113_0391	3497	BW25113_3926	3535
BW25113_3409	3028	BW25113_2937	3018	BW25113_0437	1597	BW25113_3620	3162	BW25113_3540	2618	BW25113_2411	2641	BW25113_1272	1529	BW25113_3846	1520	BW25113_1829	5854	BW25113_0462	5869	BW25113_0307	3492	BW25113_3053	3534
BW25113_3591	3017	BW25113_0954	3016	BW25113_3616	1597	BW25113_4226	3153	BW25113_1227	2614	BW25113_4240	2640	BW25113_2688	1529	BW25113_1664	1519	BW25113_2509	5844	BW25113_3053	5859	BW25113_3803	3486	BW25113_2329	3529
BW25113_3746	3013	BW25113_1864	3000	BW25113_0799	1594	BW25113_3037	3151	BW25113_2924	2612	BW25113_2016	2637	BW25113_0416	1527	BW25113_0801	1511	BW25113_0441	5842	BW25113_0181	5858	BW25113_3298	3478	BW25113_2836	3527
BW25113_3187	3008	BW25113_3982	2973	BW25113_3620	1589	BW25113_0927	3149	BW25113_2143	2608	BW25113_0722	2632	BW25113_3500	1524	BW25113_1188	1510	BW25113_0051	5841	BW25113_2869	5837	BW25113_2512	3470	BW25113_3298	3521
BW25113_2911	3005	BW25113_3528	2971	BW25113_1413	1588	BW25113_0801	3148	BW25113_1123	2605	BW25113_2514	2625	BW25113_3929	1523	BW25113_1588	1510	BW25113_2181	5832	BW25113_0998	5829	BW25113_4314	3466	BW25113_3297	3520
BW25113_3702	2990	BW25113_1613	2964	BW25113_3094	1587	BW25113_0441	3146	BW25113_2262	2603	BW25113_3844	2621	BW25113_1603	1522	BW25113_0742	1505	BW25113_3508	5832	BW25113_2314	5829	BW25113_3746	3463	BW25113_0963	3509
BW25113_3260	2987	BW25113_2304	2964	BW25113_2415	1585	BW25113_2415	3146	BW25113_3805	2599	BW25113_2262	2615	BW25113_1806	1520	BW25113_1806	1498	BW25113_2869	5821	BW25113_3306	5802	BW25113_3888	3463	BW25113_3803	3496
BW25113_2799	2984	BW25113_0051	2963	BW25113_0184	1582	BW25113_2146	3138	BW25113_4200	2598	BW25113_4232	2609	BW25113_0194	1514	BW25113_0133	1495	BW25113_2501	5818	BW25113_1208	5801	BW25113_1048	3456	BW25113_3888	3494
BW25113_3213	2982	BW25113_3702	2948	BW25113_0059	1580	BW25113_0799	3128	BW25113_1588	2596	BW25113_1130	2599	BW25113_0779	1510	BW25113_2304	1495	BW25113_0462	5814	BW25113_2181	5798	BW25113_1129	3454	BW25113_1819	3471
BW25113_3528	2975	BW25113_4057	2948	BW25113_4019	1578	BW25113_4019	3124	BW25113_3928	2593	BW25113_1818	2597	BW25113_0742	1509	BW25113_1596	1494	BW25113_2276	5814	BW25113_2027	5792	BW25113_1664	3426	BW25113_3487	3462
BW25113_2727	2944	BW25113_1376	2946	BW25113_3037	1570	BW25113_0087	3110	BW25113_3233	2588	BW25113_1732	2593	BW25113_3846	1497	BW25113_2027	1491	BW25113_0998	5804	BW25113_1638	5755	BW25113_3179	3425	BW25113_1784	3460
BW25113_1740	2941	BW25113_3001	2943	BW25113_0094	1565	BW25113_1588	3109	BW25113_2511	2585	BW25113_3019	2589	BW25113_3230	1493	BW25113_3089	1481	BW25113_3156	5781	BW25113_3867	5754	BW25113_1819	3422	BW25113_1105	3446
BW25113_3588	2937	BW25113_2911	2942	BW25113_0927	1557	BW25113_0325	3108	BW25113_0722	2579	BW25113_0975	2588	BW25113_1207	1492	BW25113_1967	1480	BW25113_3472	5775	BW25113_3204	5747	BW25113_1841	3418	BW25113_1033	3443
BW25113_0954	2930	BW25113_2891	2936	BW25113_1100	1539	BW25113_4079	3102	BW25113_4350	2574	BW25113_3213	2585	BW25113_2521	1491	BW25113_1865	1476	BW25113_4484	5760	BW25113_0470	5742	BW25113_1105	3415	BW25113_0176	3430
BW25113_0581	2902	BW25113_1684	2926	BW25113_4079	1537	BW25113_3616	3101	BW25113_0954	2572	BW25113_4350	2579	BW25113_3204	1485	BW25113_3813	1475	BW25113_0155	5732	BW25113_0409	5732	BW25113_0963	3412	BW25113_2909	3425
BW25113_2216	2902	BW25113_3416	2925	BW25113_1269	1534	BW25113_0440	3084	BW25113_3513	2568	BW25113_2167	2578	BW25113_3244	1485	BW25113_0779	1474	BW25113_3306	5731	BW25113_0051	5725	BW25113_1927	3408	BW25113_2341	3420
BW25113_2564	2898	BW25113_3936	2906	BW25113_3486	1534	BW25113_2216	3084	BW25113_3472	2565	BW25113_4493	2577	BW25113_3175	1484	BW25113_1850	1471	BW25113_3867	5728	BW25113_3012	5719	BW25113_1805	3384	BW25113_1740	3413
BW25113_1234	2896	BW25113_1920	2905	BW25113_0325	1533	BW25113_2922	3083	BW25113_3892	2564	BW25113_2511	2577	BW25113_3306	1484	BW25113_3500	1470	BW25113_0409	5726	BW25113_3823	5717	BW25113_0463	3379	BW25113_1765	3397
BW25113_4161	2895	BW25113_3867	2905	BW25113_1188	1528	BW25113_1188	3076	BW25113_3929	2562	BW25113_3037	2575	BW25113_0161	1482	BW25113_3464	1466	BW25113_1668	5724	BW25113_3911	5717	BW25113_0660	3372	BW25113_3147	3395
BW25113_3001	2880	BW25113_3620	2902	BW25113_2216	1524	BW25113_3701	3072	BW25113_2514	2551	BW25113_4377	2575	BW25113_1896	1482	BW25113_0134	1462	BW25113_2027	5710	BW25113_2290	5714	BW25113_2341	3364	BW25113_0756	3389
BW25113_3867	2874	BW25113_3260	2897	BW25113_3702	1512	BW25113_1100	3068	BW25113_3019	2551	BW25113_3288	2573	BW25113_4238	1471	BW25113_3688	1450	BW25113_4214	5694	BW25113_0194	5710	BW25113_1647	3359	BW25113_2294	3389
BW25113_1413	2870	BW25113_3588	2885	BW25113_1588	1511	BW25113_3848	3060	BW25113_0441	2543	BW25113_3608	2566	BW25113_0133	1469	BW25113_1129	1448	BW25113_0087	5685	BW25113_1668	5710	BW25113_3147	3359	BW25113_3672	3377
BW25113_0159	2868	BW25113_1740	2876	BW25113_1129	1510	BW25113_3702	3055	BW25113_3244	2543	BW25113_1588	2564	BW25113_4034	1468	BW25113_3612	1447	BW25113_3554	5682	BW25113_0962	5704	BW25113_1740	3356	BW25113_1129	3357
BW25113_0409	2851	BW25113_0416	2874	BW25113_4226	1506	BW25113_0184	3042	BW25113_3192	2539	BW25113_3472	2553	BW25113_0088	1460	BW25113_3870	1444	BW25113_3689	5682	BW25113_2501	5693	BW25113_1799	3351	BW25113_2295	3356
BW25113_3802	2847	BW25113_3294	2873	BW25113_0440	1500	BW25113_1376	3034	BW25113_2942	2536	BW25113_3870	2548	BW25113_2388	1458	BW25113_1323	1443	BW25113_0184	5674	BW25113_1765	5689	BW25113_2501	3347	BW25113_3746	3342
BW25113_4201	2847	BW25113_3981	2868	BW25113_0660	1500	BW25113_0865	3027	BW25113_2530	2534	BW25113_1227	2540	BW25113_3336	1458	BW25113_3244	1442	BW25113_3734	5674	BW25113_3554	5630	BW25113_1784	3344	BW25113_2494	3335
BW25113_2292	2836	BW25113_3187	2866	BW25113_3213	1499	BW25113_1236	3025	BW25113_2167	2520	BW25113_0478	2539	BW25113_3612	1455	BW25113_4069	1442	BW25113_1272	5651	BW25113_3294	5614	BW25113_1765	3330	BW25113_0441	3325
BW25113_3982	2832	BW25113_0880	2862	BW25113_0865	1497	BW25113_1269	3020	BW25113_4377	2514	BW25113_2951	2537	BW25113_1668	1451	BW25113_0159	1441	BW25113_4232	5638	BW25113_4232	5612	BW25113_0088	3319	BW25113_1805	3324
BW25113_0729	2829	BW25113_4161	2841	BW25113_0661	1496	BW25113_0094	3006	BW25113_1244	2509	BW25113_0003	2525	BW25113_3528	1449	BW25113_0655	1440	BW25113_3688	5632	BW25113_4172	5604	BW25113_2924	3318	BW25113_0862	3317
BW25113_0185	2824	BW25113_0865	2836	BW25113_1784	1496	BW25113_2265	2997	BW25113_4232	2507	BW25113_1226	2523	BW25113_4180	1442	BW25113_2388	1440	BW25113_3519	5631	BW25113_3405	5603	BW25113_3995	3318	BW25113_2114	3309
BW25113_3228	2824	BW25113_3299	2836	BW25113_2265	1494	BW25113_1784	2980	BW25113_3229	2502	BW25113_3650	2520	BW25113_0801	1436	BW25113_3892	1439	BW25113_1765	5623	BW25113_3042	5600	BW25113_2294	3315	BW25113_4232	3299
BW25113_3294	2821	BW25113_0712	2809	BW25113_3528	1492	BW25113_2290	2978	BW25113_2914	2499	BW25113_1244	2519	BW25113_2027	1435	BW25113_2868	1436	BW25113_3811	5622	BW25113_3616	5596	BW25113_0889	3314	BW25113_3805	3294
BW25113_0220	2818	BW25113_2564	2808	BW25113_2937	1488	BW25113_0015	2975	BW25113_3037	2492	BW25113_3233	2511	BW25113_2584	1429	BW25113_4077	1432	BW25113_0093	5612	BW25113_3688	5596	BW25113_2898	3303	BW25113_4135	3291
BW25113_0708	2817	BW25113_4167	2808	BW25113_2167	1485	BW25113_0660	2974	BW25113_3309	2492	BW25113_3156	2508	BW25113_0184	1426	BW25113_1426	1431	BW25113_0879	5608	BW25113_3519	5566	BW25113_3688	3292	BW25113_1647	3286
BW25113_3620	2811	BW25113_0711	2807	BW25113_1376	1484	BW25113_0661	2967	BW25113_4018	2491	BW25113_3192	2503	BW25113_0655	1423	BW25113_2441	1431	BW25113_1638	5602	BW25113_3472	5550	BW25113_0862	3283	BW25113_1664	3284
BW25113_3936	2810	BW25113_3012	2806	BW25113_3848	1484	BW25113_0879	2965	BW25113_4263	2488	BW25113_4149	2497	BW25113_4069	1423	BW25113_1119	1430	BW25113_0020	5585	BW25113_2727	5535	BW25113_0756	3275	BW25113_2898	3282
BW25113_3981	2802	BW25113_2947	2800	BW25113_2290	1479	BW25113_2167	2965	BW25113_2065	2487	BW25113_0970	2495	BW25113_1596	1420	BW25113_4238	1426	BW25113_2727	5563	BW25113_3811	5523	BW25113_2295	3256	BW25113_1841	3272
BW25113_2947	2797	BW25113_1413	2799	BW25113_3701	1478	BW25113_3811	2965	BW25113_0962	2482	BW25113_2388	2493	BW25113_3688	1415	BW25113_1603	1422	BW25113_0962	5561	BW25113_2895	5521	BW25113_3204	3249	BW25113_0134	3255
BW25113_1613	2794	BW25113_0159	2790	BW25113_0879	1474	BW25113_3870	2960	BW25113_4172	2482	BW25113_4172	2492	BW25113_0134	1410	BW25113_3312	1422	BW25113_3294	5546	BW25113_0184	5514	BW25113_0166	3237	BW25113_0889	3251
BW25113_0880	2792	BW25113_3928	2784	BW25113_1587	1474	BW25113_2560	2954	BW25113_0478	2481	BW25113_4234	2491	BW25113_1323	1409	BW25113_4484	1419	BW25113_0727	5545	BW25113_2923	5513	BW25113_3672	3231	BW25113_3928	3248
BW25113_2687	2785	BW25113_3038	2780	BW25113_3870	1473	BW25113_3619	2941	BW25113_3650	2480	BW25113_4263	2490	BW25113_2867	1400	BW25113_0416	1417	BW25113_2265	5531	BW25113_3712	5483	BW25113_2913	3229	BW25113_3995	3246
BW25113_3299	2785	BW25113_4201	2779	BW25113_3811	1471	BW25113_3213	2940	BW25113_2217	2479	BW25113_1123	2488	BW25113_3982	1399	BW25113_1105	1417	BW25113_2923	5521	BW25113_1048	5480	BW25113_1215	3223	BW25113_3688	3241
BW25113_4167	2781	BW25113_0409	2770	BW25113_1236	1470	BW25113_3961	2938	BW25113_4493	2475	BW25113_1664	2487	BW25113_3189	1395	BW25113_3189	1416	BW25113_3042	5520	BW25113_0727	5464	BW25113_3928	3219	BW25113_3204	3237
BW25113_0712	2772	BW25113_0708	2769	BW25113_2661	1470	BW25113_3486	2936	BW25113_4234	2469	BW25113_3244	2487	BW25113_1129	1393	BW25113_0088	1410	BW25113_3405	5514	BW25113_2614	5461	BW25113_3805	3215	BW25113_2959	3233
BW25113_3673	2759	BW25113_0428	2761	BW25113_4024	1469	BW25113_2937	2930	BW25113_0896	2468	BW25113_2942	2479	BW25113_0408	1392	BW25113_3929	1409	BW25113_1048	5499	BW25113_2265	5458	BW25113_3317	3212	BW25113_1603	3229
BW25113_0711	2755	BW25113_0729	2761	BW25113_3983	1465	BW25113_4065	2930	BW25113_1226	2466	BW25113_3309	2478	BW25113_1269	1391	BW25113_3487	1406	BW25113_0793	5490	BW25113_0020	5457	BW25113_4498	3209	BW25113_2924	3224
BW25113_3811	2752	BW25113_3650	2744	BW25113_1130	1460	BW25113_1869	2922	BW25113_0970	2464	BW25113_2914	2469	BW25113_1308	1389	BW25113_3982	1404	BW25113_0470	5489	BW25113_0090	5443	BW25113_3238	3196	BW25113_4498	3220
BW25113_3961	2752	BW25113_0220	2737	BW25113_1127	1459	BW25113_3983	2914	BW25113_4059	2463	BW25113_0004	2459	BW25113_3312	1387	BW25113_1269	1402	BW25113_3712	5483	BW25113_0793	5433	BW25113_3319	3191	BW25113_0463	3211
BW25113_3928	2742	BW25113_2924	2736	BW25113_2560	1447	BW25113_3519	2906	BW25113_3284	2460	BW25113_3929	2457	BW25113_3516	1385	BW25113_1207	1398	BW25113_0712	5472	BW25113_3745	5424	BW25113_3912	3179	BW25113_0660	3201
BW25113_3038	2739	BW25113_3029	2734	BW25113_1869	1443	BW25113_1864	2902	BW25113_2951	2450	BW25113_3052	2454	BW25113_2293	1382	BW25113_4034	1398	BW25113_0680	5460	BW25113_2512	5418	BW25113_0172	3177	BW25113_1799	3198
BW25113_3012	2731	BW25113_4350	2715	BW25113_3001	1443	BW25113_1130	2898	BW25113_3213	2450	BW25113_0962	2449	BW25113_0051	1381	BW25113_2867	1395	BW25113_0031	5455	BW25113_1272	5416	BW25113_0133	3175	BW25113_0166	3191
BW25113_1684	2723	BW25113_2904	2713	BW25113_0015	1442	BW25113_2661	2897	BW25113_0795	2444	BW25113_1587	2441	BW25113_2290	1379	BW25113_3516	1390	BW25113_3416	5404	BW25113_4214	5415	BW25113_2494	3167	BW25113_2913	3186
BW25113_2304	2723	BW25113_2687	2711	BW25113_3673	1436	BW25113_2892	2893	BW25113_3065	2438	BW25113_2065	2439	BW25113_3616	1378	BW25113_0221	1387	BW25113_1714	5400	BW25113_1613	5409	BW25113_0962	3164	BW25113_3912	3184
BW25113_1190	2715	BW25113_2535	2709	BW25113_0658	1432	BW25113_1897	2884	BW25113_1587	2435	BW25113_1619	2431	BW25113_3813	1378	BW25113_3560	1385	BW25113_3087	5360	BW25113_3689	5409	BW25113_3234	3160	BW25113_3919	3184
BW25113_1896	2713	BW25113_3961	2709	BW25113_0492	1430	BW25113_3867	2876	BW25113_3870	2431	BW25113_1714	2425	BW25113_3089	1375	BW25113_2584	1384	BW25113_2614	5343	BW25113_0879	5393	BW25113_4263	3157	BW25113_3103	3180
BW25113_2924	2713	BW25113_2042	2698	BW25113_3619	1428	BW25113_3802	2872	BW25113_0356	2425	BW25113_3673	2420	BW25113_1105	1369	BW25113_3983	1381	BW25113_2895	5326	BW25113_0031	5391	BW25113_1761	3148	BW25113_0962	3176
BW25113_3053	2703	BW25113_2292	2693	BW25113_1065	1421	BW25113_3001	2864	BW25113_1130	2413	BW25113_2989	2414	BW25113_4484	1368	BW25113_2729	1371	BW25113_3616	5325	BW25113_0159	5361	BW25113_4163	3148	BW25113_4263	3175
BW25113_3650	2702	BW25113_1105	2688	BW25113_1864	1419	BW25113_1129	2859	BW25113_0003	2404	BW25113_2924	2403	BW25113_3209	1365	BW25113_3336	1368	BW25113_1119	5314	BW25113_1682	5354	BW25113_2314	3145	BW25113_3234	3168
BW25113_2516	2699	BW25113_3802	2678	BW25113_4065	1419	BW25113_0658	2856	BW25113_0408	2403	BW25113_3065	2403	BW25113_1612	1363	BW25113_0408	1367	BW25113_0159	5300	BW25113_2521	5327	BW25113_4135	3143	BW25113_3238	3167
BW25113_4208	2686	BW25113_3811	2678	BW25113_3186	1416	BW25113_3673	2856	BW25113_3548	2393	BW25113_4018	2396	BW25113_3983	1363	BW25113_2042	1366	BW25113_2947	5275	BW25113_3087	5290	BW25113_0441	3136	BW25113_1826	3166
BW25113_0051	2677	BW25113_1234	2675	BW25113_1227	1415	BW25113_2065	2853	BW25113_4262	2382	BW25113_4059	2395	BW25113_0159	1362	BW25113_3306	1363	BW25113_3414	5268	BW25113_0680	5284	BW25113_3187	3126	BW25113_3508	3151
BW25113_4443	2676	BW25113_3205	2670	BW25113_3519	1414	BW25113_4024	2850	BW25113_3052	2380	BW25113_0525	2394	BW25113_3073	1362	BW25113_2521	1361	BW25113_2512	5261	BW25113_1049	5283	BW25113_3919	3114	BW25113_4163	3151
BW25113_0173	2673	BW25113_0472	2663	BW25113_1852	1411	BW25113_1587	2840	BW25113_0004	2379	BW25113_2498	2378	BW25113_1865	1359	BW25113_2512	1358	BW25113_2687	5261	BW25113_1119	5283	BW25113_4232	3113	BW25113_1923	3141
BW25113_0865	2673	BW25113_2917	2663	BW25113_2799	1410	BW25113_0492	2832	BW25113_0809	2376	BW25113_2530	2375	BW25113_4059	1358	BW25113_0879	1357	BW25113_3001	5248	BW25113_2687	5255	BW25113_3508	3110	BW25113_0250	3137
BW25113_4065	2670	BW25113_0877	2661	BW25113_3500	1409	BW25113_1065	2829	BW25113_1683	2376	BW25113_3073	2373	BW25113_0025	1355	BW25113_3616	1357	BW25113_1682	5233	BW25113_3620	5238	BW25113_0085	3106	BW25113_4220	3125
BW25113_1105	2668	BW25113_0867	2660	BW25113_3961	1409	BW25113_3500	2826	BW25113_1048	2373	BW25113_2217	2368	BW25113_3911	1355	BW25113_0870	1349	BW25113_4696	5231	BW25113_3416	5229	BW25113_4200	3100	BW25113_4032	3115
BW25113_2535	2667	BW25113_2285	2658	BW25113_3737	1407	BW25113_0004	2821	BW25113_1714	2369	BW25113_0211	2354	BW25113_3689	1353	BW25113_3486	1343	BW25113_1613	5218	BW25113_2820	5218	BW25113_0176	3095	BW25113_4485	3110
BW25113_3414	2662	BW25113_4147	2655	BW25113_3009	1406	BW25113_3528	2821	BW25113_0184	2364	BW25113_3560	2353	BW25113_3001	1348	BW25113_4053	1341	BW25113_3963	5218	BW25113_3982	5188	BW25113_2431	3088	BW25113_1215	3097
BW25113_1830	2656	BW25113_4065	2646	BW25113_2065	1405	BW25113_1127	2796	BW25113_3156	2363	BW25113_1864	2350	BW25113_1226	1345	BW25113_1841	1339	BW25113_0090	5202	BW25113_4053	5168	BW25113_2114	3082	BW25113_4488	3094
BW25113_2042	2645	BW25113_2516	2640	BW25113_3802	1404	BW25113_3186	2791	BW25113_2216	2361	BW25113_3284	2350	BW25113_3486	1341	BW25113_3229	1339	BW25113_4053	5202	BW25113_0755	5162	BW25113_2959	3078	BW25113_4000	3090
BW25113_0472	2643	BW25113_0185	2633	BW25113_1896	1403	BW25113_1896	2789	BW25113_1264	2353	BW25113_0742	2339	BW25113_2042	1340	BW25113_3001	1338	BW25113_3147	5180	BW25113_1100	5153	BW25113_4220	3076	BW25113_4234	3086
BW25113_0867	2642	BW25113_4377	2632	BW25113_0004	1402	BW25113_3306	2784	BW25113_0742	2337	BW25113_1048	2336	BW25113_0684	1336	BW25113_1668	1334	BW25113_3809	5178	BW25113_0820	5152	BW25113_4037	3064	BW25113_2314	3085
BW25113_2891	2635	BW25113_0173	2630	BW25113_1897	1399	BW25113_0728	2777	BW25113_1619	2333	BW25113_0356	2319	BW25113_3287	1335	BW25113_1830	1331	BW25113_3982	5177	BW25113_2400	5140	BW25113_0134	3062	BW25113_4200	3085
BW25113_4377	2634	BW25113_0088	2629	BW25113_2873	1397	BW25113_4059	2776	BW25113_2498	2330	BW25113_2216	2312	BW25113_0711	1331	BW25113_0651	1326	BW25113_3745	5161	BW25113_3733	5109	BW25113_2996	3045	BW25113_3187	3083
BW25113_1235	2627	BW25113_2512	2627	BW25113_3053	1395	BW25113_3713	2760	BW25113_3157	2330	BW25113_2181	2301	BW25113_3414	1329	BW25113_1235	1325	BW25113_2521	5158	BW25113_4024	5095	BW25113_1088	3034	BW25113_1091	3072
BW25113_0877	2626	BW25113_4175	2627	BW25113_3965	1385	BW25113_2799	2748	BW25113_2388	2327	BW25113_3384	2293	BW25113_1119	1326	BW25113_3073	1325	BW25113_3733	5151	BW25113_0799	5090	BW25113_1637	3032	BW25113_3802	3072
BW25113_4175	2615	BW25113_1896	2622	BW25113_3823	1383	BW25113_0185	2741	BW25113_3926	2327	BW25113_3157	2290	BW25113_3229	1326	BW25113_3157	1323	BW25113_0134	5138	BW25113_0712	5089	BW25113_4234	3032	BW25113_2630	3069
BW25113_2917	2612	BW25113_3053	2619	BW25113_0728	1381	BW25113_3009	2740	BW25113_2400	2318	BW25113_3702	2289	BW25113_2512	1325	BW25113_1612	1322	BW25113_2891	5135	BW25113_2891	5085	BW25113_1826	3031	BW25113_3486	3069
BW25113_2571	2609	BW25113_3673	2609	BW25113_3967	1379	BW25113_3609	2728	BW25113_0211	2312	BW25113_1683	2279	BW25113_2729	1315	BW25113_3416	1317	BW25113_1426	5134	BW25113_1865	5079	BW25113_3486	3030	BW25113_2501	3067
BW25113_0740	2605	BW25113_3228	2606	BW25113_3867	1374	BW25113_3823	2724	BW25113_4057	2307	BW25113_3637	2271	BW25113_1841	1313	BW25113_0025	1312	BW25113_0755	5129	BW25113_2876	5078	BW25113_4032	3030	BW25113_3317	3066
BW25113_1831	2603	BW25113_0740	2579	BW25113_4059	1374	BW25113_0827	2723	BW25113_3384	2304	BW25113_0176	2265	BW25113_2277	1313	BW25113_0492	1305	BW25113_1210	5106	BW25113_2947	5075	BW25113_1923	3023	BW25113_2996	3061
BW25113_3029	2599	BW25113_4443	2579	BW25113_3065	1370	BW25113_4377	2722	BW25113_0877	2284	BW25113_0680	2259	BW25113_0879	1310	BW25113_2318	1303	BW25113_2876	5093	BW25113_0661	5068	BW25113_3607	3023	BW25113_1637	3056
BW25113_4147	2594	BW25113_0087	2575	BW25113_0827	1366	BW25113_3065	2720	BW25113_0525	2270	BW25113_3750	2258	BW25113_3560	1309	BW25113_2290	1302	BW25113_0688	5092	BW25113_0134	5065	BW25113_3802	3022	BW25113_0085	3053
BW25113_3089	2591	BW25113_1830	2574	BW25113_2892	1363	BW25113_3965	2718	BW25113_2422	2268	BW25113_0809	2255	BW25113_4077	1308	BW25113_1824	1301	BW25113_0060	5088	BW25113_0176	5040	BW25113_1091	3018	BW25113_1761	3050
BW25113_4043	2582	BW25113_4208	2566	BW25113_3713	1363	BW25113_1227	2704	BW25113_0680	2249	BW25113_2309	2254	BW25113_0895	1301	BW25113_0051	1300	BW25113_2585	5087	BW25113_1806	5037	BW25113_2513	3003	BW25113_2216	3042
BW25113_2904	2579	BW25113_1190	2565	BW25113_3472	1356	BW25113_3472	2697	BW25113_2181	2245	BW25113_0184	2238	BW25113_0870	1298	BW25113_1210	1300	BW25113_1100	5081	BW25113_1841	5036	BW25113_4000	3003	BW25113_2277	3035
BW25113_2285	2576	BW25113_3405	2549	BW25113_4203	1347	BW25113_3053	2691	BW25113_0474	2240	BW25113_4262	2237	BW25113_0391	1297	BW25113_3981	1299	BW25113_2400	5065	BW25113_3963	5032	BW25113_0250	3001	BW25113_4037	3035
BW25113_0963	2575	BW25113_1133	2534	BW25113_0003	1344	BW25113_3967	2691	BW25113_1512	2232	BW25113_3464	2225	BW25113_0221	1296	BW25113_3165	1295	BW25113_0176	5028	BW25113_3414	5027	BW25113_0790	2994	BW25113_0080	3033
BW25113_1130	2575	BW25113_1831	2532	BW25113_3244	1340	BW25113_0847	2684	BW25113_3673	2231	BW25113_0954	2220	BW25113_1426	1294	BW25113_3287	1293	BW25113_4024	5028	BW25113_0463	5018	BW25113_1603	2992	BW25113_3189	3031
BW25113_3205	2572	BW25113_3414	2519	BW25113_1856	1338	BW25113_4170	2682	BW25113_0031	2224	BW25113_1264	2220	BW25113_2400	1294	BW25113_1049	1292	BW25113_2820	5019	BW25113_3809	5009	BW25113_2975	2988	BW25113_3319	3025
BW25113_0414	2559	BW25113_1324	2517	BW25113_3609	1336	BW25113_4152	2669	BW25113_2892	2222	BW25113_0795	2218	BW25113_2661	1292	BW25113_2277	1292	BW25113_2516	4980	BW25113_3244	5008	BW25113_2299	2971	BW25113_2042	3023
BW25113_4189	2543	BW25113_0962	2514	BW25113_0962	1334	BW25113_0962	2668	BW25113_3147	2215	BW25113_0889	2218	BW25113_3417	1292	BW25113_2293	1290	BW25113_0416	4965	BW25113_1874	4998	BW25113_0184	2966	BW25113_3738	3023
BW25113_3619	2539	BW25113_2388	2509	BW25113_0756	1331	BW25113_3737	2666	BW25113_1285	2207	BW25113_0408	2209	BW25113_1830	1291	BW25113_3311	1290	BW25113_0799	4951	BW25113_4151	4989	BW25113_2907	2966	BW25113_0087	3006
BW25113_3405	2535	BW25113_4189	2505	BW25113_4379	1329	BW25113_1852	2660	BW25113_2989	2205	BW25113_4036	2204	BW25113_1824	1290	BW25113_2377	1285	BW25113_1049	4951	BW25113_1740	4970	BW25113_3103	2961	BW25113_0684	2994
BW25113_1865	2532	BW25113_2569	2496	BW25113_3284	1328	BW25113_0003	2651	BW25113_3911	2200	BW25113_4219	2203	BW25113_1647	1289	BW25113_3209	1285	BW25113_3620	4941	BW25113_3001	4967	BW25113_2277	2958	BW25113_0790	2983
BW25113_2898	2528	BW25113_2571	2493	BW25113_4375	1327	BW25113_2873	2639	BW25113_1637	2196	BW25113_1512	2201	BW25113_1114	1284	BW25113_3689	1285	BW25113_1112	4939	BW25113_1714	4953	BW25113_2630	2957	BW25113_2167	2976
BW25113_2595	2526	BW25113_1130	2490	BW25113_0615	1326	BW25113_4613	2628	BW25113_3320	2196	BW25113_4057	2196	BW25113_3981	1284	BW25113_2400	1281	BW25113_1214	4929	BW25113_0902	4950	BW25113_2507	2951	BW25113_0172	2973
BW25113_2599	2521	BW25113_0963	2487	BW25113_0185	1320	BW25113_0756	2625	BW25113_2665	2195	BW25113_0661	2193	BW25113_3464	1283	BW25113_3417	1280	BW25113_3230	4921	BW25113_2595	4944	BW25113_2441	2949	BW25113_1874	2970
BW25113_2388	2517	BW25113_3833	2483	BW25113_4377	1319	BW25113_4379	2620	BW25113_0269	2193	BW25113_3426	2189	BW25113_0492	1281	BW25113_4059	1272	BW25113_0463	4905	BW25113_1426	4932	BW25113_4485	2947	BW25113_2431	2968
BW25113_4350	2513	BW25113_1235	2477	BW25113_3306	1317	BW25113_4043	2619	BW25113_1516	2192	BW25113_3911	2188	BW25113_3416	1278	BW25113_3228	1265	BW25113_3244	4900	BW25113_0478	4917	BW25113_4390	2946	BW25113_0184	2965
BW25113_3284	2500	BW25113_1761	2473	BW25113_4152	1315	BW25113_1105	2618	BW25113_0889	2190	BW25113_0877	2185	BW25113_0651	1275	BW25113_2661	1262	BW25113_1841	4899	BW25113_0060	4903	BW25113_4488	2943	BW25113_3607	2956
BW25113_1175	2498	BW25113_1015	2467	BW25113_4613	1312	BW25113_2114	2612	BW25113_3702	2187	BW25113_4147	2184	BW25113_3702	1275	BW25113_3911	1261	BW25113_1684	4892	BW25113_1210	4903	BW25113_1480	2940	BW25113_2441	2949
BW25113_2906	2496	BW25113_0661	2457	BW25113_2114	1311	BW25113_0867	2605	BW25113_3750	2173	BW25113_2400	2178	BW25113_1049	1272	BW25113_1272	1260	BW25113_0847	4888	BW25113_2516	4900	BW25113_0169	2936	BW25113_1088	2947
BW25113_0797	2492	BW25113_2892	2451	BW25113_1105	1308	BW25113_0615	2602	BW25113_2901	2172	BW25113_0086	2177	BW25113_3228	1272	BW25113_1226	1259	BW25113_4464	4884	BW25113_4696	4897	BW25113_2498	2935	BW25113_2422	2944
BW25113_1324	2491	BW25113_4043	2447	BW25113_0708	1299	BW25113_4375	2600	BW25113_1927	2169	BW25113_1105	2176	BW25113_4161	1270	BW25113_3702	1253	BW25113_0820	4874	BW25113_3147	4892	BW25113_0684	2927	BW25113_0092	2943
BW25113_0087	2476	BW25113_2290	2441	BW25113_4170	1298	BW25113_0478	2595	BW25113_2309	2160	BW25113_1637	2173	BW25113_1413	1269	BW25113_1613	1251	BW25113_0661	4872	BW25113_1214	4886	BW25113_2297	2922	BW25113_3911	2942
BW25113_2830	2467	BW25113_3513	2435	BW25113_0711	1296	BW25113_2614	2587	BW25113_1864	2157	BW25113_1852	2173	BW25113_1109	1268	BW25113_1647	1249	BW25113_1874	4866	BW25113_1684	4854	BW25113_0401	2921	BW25113_0169	2930
BW25113_3833	2461	BW25113_3619	2434	BW25113_0473	1292	BW25113_3714	2582	BW25113_2830	2154	BW25113_3361	2173	BW25113_0867	1267	BW25113_3414	1248	BW25113_2317	4841	BW25113_2474	4853	BW25113_4166	2915	BW25113_1480	2923
BW25113_0088	2457	BW25113_2614	2433	BW25113_3928	1287	BW25113_3244	2574	BW25113_3073	2153	BW25113_3147	2162	BW25113_3157	1266	BW25113_0391	1246	BW25113_0478	4833	BW25113_3094	4808	BW25113_3738	2913	BW25113_3029	2917
BW25113_2509	2449	BW25113_3093	2423	BW25113_4043	1286	BW25113_1613	2572	BW25113_4219	2153	BW25113_0980	2157	BW25113_4053	1265	BW25113_0679	1237	BW25113_3752	4833	BW25113_4464	4797	BW25113_0408	2912	BW25113_3309	2908
BW25113_3494	2435	BW25113_0756	2402	BW25113_0478	1279	BW25113_1638	2572	BW25113_3560	2146	BW25113_1468	2157	BW25113_0090	1263	BW25113_3528	1237	BW25113_1865	4829	BW25113_2378	4796	BW25113_4219	2904	BW25113_2907	2906
BW25113_2512	2426	BW25113_1865	2394	BW25113_0220	1273	BW25113_1913	2553	BW25113_1681	2144	BW25113_3320	2155	BW25113_3042	1257	BW25113_3830	1237	BW25113_0728	4825	BW25113_0250	4789	BW25113_1089	2899	BW25113_1128	2899
BW25113_1761	2418	BW25113_0492	2390	BW25113_0867	1273	BW25113_3284	2550	BW25113_3426	2139	BW25113_2901	2151	BW25113_0889	1256	BW25113_4350	1231	BW25113_2474	4824	BW25113_0847	4764	BW25113_0051	2896	BW25113_0408	2896
BW25113_2892	2415	BW25113_2898	2388	BW25113_2614	1273	BW25113_1048	2548	BW25113_3851	2135	BW25113_0269	2149	BW25113_2906	1255	BW25113_1048	1229	BW25113_2378	4822	BW25113_2892	4764	BW25113_0080	2893	BW25113_3244	2896
BW25113_0492	2412	BW25113_3284	2388	BW25113_3714	1273	BW25113_0711	2546	BW25113_0980	2128	BW25113_3548	2142	BW25113_0185	1249	BW25113_0090	1227	BW25113_1806	4818	BW25113_0408	4744	BW25113_2167	2890	BW25113_2299	2893
BW25113_3848	2410	BW25113_4235	2388	BW25113_2820	1269	BW25113_4203	2538	BW25113_3464	2128	BW25113_1681	2140	BW25113_3830	1235	BW25113_0895	1225	BW25113_3094	4810	BW25113_0655	4743	BW25113_1829	2888	BW25113_3291	2893
BW25113_1133	2407	BW25113_2906	2385	BW25113_1048	1268	BW25113_0473	2533	BW25113_0086	2125	BW25113_3253	2136	BW25113_2892	1233	BW25113_3833	1223	BW25113_1740	4805	BW25113_0092	4738	BW25113_2042	2887	BW25113_0949	2891
BW25113_2290	2406	BW25113_2509	2384	BW25113_1953	1261	BW25113_2264	2533	BW25113_1852	2124	BW25113_0474	2133	BW25113_3165	1233	BW25113_4161	1223	BW25113_1618	4796	BW25113_1127	4738	BW25113_2216	2887	BW25113_0955	2880
BW25113_0820	2401	BW25113_2595	2382	BW25113_0742	1258	BW25113_4214	2528	BW25113_0918	2117	BW25113_3042	2125	BW25113_0688	1232	BW25113_0660	1222	BW25113_1647	4778	BW25113_2585	4738	BW25113_3189	2883	BW25113_0133	2876
BW25113_3513	2400	BW25113_1598	2381	BW25113_2947	1253	BW25113_3928	2524	BW25113_0087	2107	BW25113_3891	2122	BW25113_0927	1232	BW25113_0867	1222	BW25113_3417	4775	BW25113_1864	4733	BW25113_0090	2875	BW25113_2513	2868
BW25113_1668	2399	BW25113_1109	2380	BW25113_1638	1252	BW25113_0220	2523	BW25113_0176	2096	BW25113_0031	2121	BW25113_4402	1227	BW25113_0661	1215	BW25113_3346	4768	BW25113_0688	4721	BW25113_0155	2872	BW25113_2297	2862
BW25113_2614	2390	BW25113_0408	2377	BW25113_0155	1249	BW25113_0742	2513	BW25113_1051	2092	BW25113_1927	2121	BW25113_3965	1224	BW25113_3823	1214	BW25113_1127	4766	BW25113_0708	4719	BW25113_4160	2868	BW25113_2911	2846
BW25113_0155	2386	BW25113_3469	2356	BW25113_1613	1248	BW25113_3312	2505	BW25113_1105	2092	BW25113_3125	2119	BW25113_3405	1223	BW25113_3042	1212	BW25113_3275	4758	BW25113_2317	4718	BW25113_3029	2866	BW25113_2498	2841
BW25113_3093	2384	BW25113_0155	2355	BW25113_1913	1247	BW25113_2388	2504	BW25113_4131	2090	BW25113_2836	2117	BW25113_3967	1215	BW25113_0426	1205	BW25113_4151	4755	BW25113_4057	4717	BW25113_0525	2859	BW25113_4019	2836
BW25113_0962	2383	BW25113_0184	2351	BW25113_4208	1245	BW25113_4208	2504	BW25113_3637	2085	BW25113_1856	2115	BW25113_1714	1212	BW25113_0927	1196	BW25113_2595	4749	BW25113_4166	4707	BW25113_2892	2856	BW25113_0688	2835
BW25113_0998	2382	BW25113_2830	2351	BW25113_0847	1242	BW25113_1119	2502	BW25113_1635	2083	BW25113_1285	2114	BW25113_1283	1209	BW25113_2937	1195	BW25113_1956	4746	BW25113_3031	4703	BW25113_0092	2843	BW25113_2892	2835
BW25113_3147	2382	BW25113_1089	2347	BW25113_3312	1242	BW25113_1210	2500	BW25113_1856	2083	BW25113_1855	2105	BW25113_4350	1207	BW25113_1114	1192	BW25113_0708	4743	BW25113_3346	4686	BW25113_2891	2842	BW25113_4166	2829
BW25113_0651	2379	BW25113_0414	2334	BW25113_1109	1240	BW25113_2830	2493	BW25113_3981	2079	BW25113_4019	2098	BW25113_4024	1205	BW25113_4402	1190	BW25113_0408	4724	BW25113_1647	4670	BW25113_1714	2831	BW25113_0051	2828
BW25113_0756	2371	BW25113_3848	2331	BW25113_0743	1239	BW25113_2340	2483	BW25113_0092	2078	BW25113_2569	2097	BW25113_2318	1204	BW25113_3865	1184	BW25113_0655	4716	BW25113_2042	4657	BW25113_0087	2802	BW25113_1089	2810
BW25113_0184	2362	BW25113_2585	2325	BW25113_2474	1238	BW25113_4057	2483	BW25113_3516	2069	BW25113_1334	2095	BW25113_1048	1202	BW25113_4024	1184	BW25113_0819	4716	BW25113_4390	4651	BW25113_0209	2797	BW25113_2891	2809
BW25113_1089	2362	BW25113_0797	2323	BW25113_2388	1237	BW25113_0708	2474	BW25113_3590	2063	BW25113_1516	2093	BW25113_1928	1201	BW25113_2511	1181	BW25113_0767	4713	BW25113_1109	4648	BW25113_1128	2797	BW25113_2620	2806
BW25113_3637	2353	BW25113_1897	2319	BW25113_2264	1235	BW25113_1109	2474	BW25113_1468	2058	BW25113_0463	2086	BW25113_3515	1200	BW25113_3405	1179	BW25113_2042	4713	BW25113_0416	4639	BW25113_3453	2791	BW25113_2507	2800
BW25113_0470	2347	BW25113_1805	2314	BW25113_1119	1231	BW25113_0173	2467	BW25113_3253	2056	BW25113_2937	2086	BW25113_1406	1198	BW25113_3439	1179	BW25113_1109	4697	BW25113_1112	4626	BW25113_2422	2788	BW25113_4390	2799
BW25113_3204	2346	BW25113_3637	2314	BW25113_3031	1231	BW25113_0155	2463	BW25113_1680	2047	BW25113_2891	2073	BW25113_0065	1196	BW25113_1928	1174	BW25113_0250	4695	BW25113_1956	4626	BW25113_2911	2781	BW25113_0401	2790
BW25113_2569	2333	BW25113_0651	2310	BW25113_0796	1229	BW25113_2508	2458	BW25113_1334	2043	BW25113_2830	2071	BW25113_1235	1195	BW25113_3965	1172	BW25113_3031	4695	BW25113_3275	4626	BW25113_3911	2753	BW25113_1468	2788
BW25113_2585	2333	BW25113_0085	2309	BW25113_1210	1227	BW25113_2820	2456	BW25113_3125	2041	BW25113_3590	2071	BW25113_2937	1190	BW25113_0201	1171	BW25113_0902	4691	BW25113_2277	4616	BW25113_3923	2743	BW25113_0525	2785
BW25113_1598	2332	BW25113_2599	2306	BW25113_2340	1222	BW25113_0085	2447	BW25113_2341	2034	BW25113_1051	2070	BW25113_3823	1190	BW25113_2891	1170	BW25113_2892	4687	BW25113_1480	4614	BW25113_4019	2739	BW25113_3560	2785
BW25113_0085	2323	BW25113_1175	2301	BW25113_0173	1218	BW25113_2007	2445	BW25113_0051	2031	BW25113_2422	2055	BW25113_1864	1185	BW25113_4000	1170	BW25113_4390	4686	BW25113_3230	4606	BW25113_4233	2738	BW25113_3453	2771
BW25113_0408	2317	BW25113_0998	2299	BW25113_3405	1218	BW25113_2474	2437	BW25113_3891	2030	BW25113_3851	2055	BW25113_3833	1185	BW25113_2516	1167	BW25113_0480	4643	BW25113_3165	4603	BW25113_4067	2727	BW25113_2571	2769
BW25113_3541	2314	BW25113_3809	2294	BW25113_0159	1212	BW25113_1856	2434	BW25113_4036	2029	BW25113_0087	2050	BW25113_1210	1184	BW25113_0688	1163	BW25113_4057	4633	BW25113_0728	4599	BW25113_0949	2716	BW25113_0004	2768
BW25113_3469	2305	BW25113_1668	2292	BW25113_3464	1210	BW25113_3405	2424	BW25113_0907	2025	BW25113_4135	2050	BW25113_2895	1181	BW25113_0684	1162	BW25113_0421	4629	BW25113_1618	4597	BW25113_1778	2714	BW25113_1714	2767
BW25113_3774	2304	BW25113_3147	2290	BW25113_0729	1209	BW25113_3738	2423	BW25113_1068	2025	BW25113_1763	2041	BW25113_1613	1176	BW25113_0847	1161	BW25113_3650	4629	BW25113_3417	4578	BW25113_3309	2713	BW25113_3833	2765
BW25113_3809	2298	BW25113_3705	2286	BW25113_1685	1209	BW25113_0796	2402	BW25113_3542	2017	BW25113_3319	2040	BW25113_1832	1174	BW25113_3515	1161	BW25113_4166	4624	BW25113_0480	4576	BW25113_4295	2713	BW25113_4160	2765
BW25113_0661	2290	BW25113_3089	2274	BW25113_0085	1206	BW25113_3464	2401	BW25113_3042	2011	BW25113_1068	2036	BW25113_3311	1171	BW25113_3931	1161	BW25113_1603	4619	BW25113_0085	4568	BW25113_2875	2708	BW25113_4219	2757
BW25113_1897	2275	BW25113_2976	2271	BW25113_3738	1206	BW25113_4330	2401	BW25113_0242	2008	BW25113_0754	2035	BW25113_0201	1170	BW25113_1923	1160	BW25113_4402	4617	BW25113_0931	4555	BW25113_2343	2698	BW25113_3019	2744
BW25113_1015	2271	BW25113_1269	2270	BW25113_0819	1205	BW25113_2947	2400	BW25113_0661	2007	BW25113_0051	2026	BW25113_2007	1168	BW25113_4147	1158	BW25113_2167	4611	BW25113_3299	4548	BW25113_1468	2692	BW25113_3923	2740
BW25113_1805	2256	BW25113_3189	2244	BW25113_3201	1204	BW25113_1953	2392	BW25113_1740	2007	BW25113_0092	2022	BW25113_3256	1164	BW25113_0712	1155	BW25113_3231	4602	BW25113_3849	4531	BW25113_1874	2690	BW25113_0795	2738
BW25113_1590	2248	BW25113_3287	2238	BW25113_4214	1204	BW25113_3417	2388	BW25113_3931	1991	BW25113_2341	2019	BW25113_4000	1163	BW25113_2892	1154	BW25113_1864	4578	BW25113_3945	4529	BW25113_2318	2689	BW25113_2875	2729
BW25113_2976	2246	BW25113_1065	2235	BW25113_2830	1199	BW25113_1664	2386	BW25113_2891	1985	BW25113_1635	2018	BW25113_2377	1161	BW25113_1109	1153	BW25113_2277	4571	BW25113_4402	4529	BW25113_2571	2684	BW25113_2175	2721
BW25113_3175	2228	BW25113_0820	2230	BW25113_3417	1198	BW25113_0819	2385	BW25113_3230	1985	BW25113_4131	2018	BW25113_1654	1160	BW25113_1832	1153	BW25113_3756	4571	BW25113_3752	4522	BW25113_3833	2683	BW25113_0155	2718
BW25113_4235	2228	BW25113_3204	2221	BW25113_2684	1196	BW25113_3891	2373	BW25113_3963	1984	BW25113_0134	2017	BW25113_4147	1159	BW25113_3961	1152	BW25113_0797	4563	BW25113_0797	4514	BW25113_1681	2679	BW25113_2975	2718
BW25113_0793	2220	BW25113_3494	2215	BW25113_3279	1188	BW25113_3031	2369	BW25113_2569	1982	BW25113_0414	2013	BW25113_0680	1158	BW25113_3967	1150	BW25113_0085	4556	BW25113_3486	4501	BW25113_2910	2674	BW25113_1778	2704
BW25113_3519	2205	BW25113_3541	2213	BW25113_3752	1186	BW25113_1740	2368	BW25113_0754	1978	BW25113_0628	2008	BW25113_3964	1158	BW25113_3180	1149	BW25113_0487	4543	BW25113_3825	4495	BW25113_3752	2671	BW25113_1829	2703
BW25113_0927	2203	BW25113_3912	2209	BW25113_4057	1186	BW25113_3279	2359	BW25113_0743	1974	BW25113_3981	2003	BW25113_3180	1156	BW25113_0325	1148	BW25113_4260	4522	BW25113_0487	4493	BW25113_0955	2663	BW25113_3524	2703
BW25113_1119	2203	BW25113_3201	2205	BW25113_3494	1185	BW25113_2217	2354	BW25113_0628	1972	BW25113_0918	1994	BW25113_3867	1156	BW25113_3963	1145	BW25113_3965	4505	BW25113_0877	4485	BW25113_2175	2663	BW25113_1681	2691
BW25113_1269	2202	BW25113_0927	2198	BW25113_3019	1184	BW25113_2948	2351	BW25113_3524	1970	BW25113_3963	1994	BW25113_2799	1153	BW25113_2513	1143	BW25113_3165	4491	BW25113_4234	4482	BW25113_2474	2659	BW25113_2343	2691
BW25113_1806	2201	BW25113_3731	2192	BW25113_2508	1179	BW25113_2511	2349	BW25113_2599	1966	BW25113_3038	1991	BW25113_0426	1147	BW25113_3848	1141	BW25113_0492	4487	BW25113_3650	4481	BW25113_0688	2656	BW25113_0084	2689
BW25113_2888	2200	BW25113_0793	2189	BW25113_3746	1175	BW25113_3201	2347	BW25113_4160	1965	BW25113_3931	1988	BW25113_0472	1146	BW25113_0472	1140	BW25113_3945	4477	BW25113_3756	4474	BW25113_3560	2652	BW25113_4070	2688
BW25113_3287	2186	BW25113_0415	2186	BW25113_0914	1174	BW25113_0027	2340	BW25113_0463	1961	BW25113_0488	1987	BW25113_3731	1145	BW25113_2799	1139	BW25113_3256	4468	BW25113_0492	4471	BW25113_1197	2649	BW25113_3500	2687
BW25113_1109	2185	BW25113_0478	2183	BW25113_2007	1173	BW25113_2684	2340	BW25113_1855	1959	BW25113_2892	1980	BW25113_3963	1144	BW25113_3809	1138	BW25113_2883	4466	BW25113_1603	4470	BW25113_3244	2649	BW25113_0980	2679
BW25113_1334	2174	BW25113_0628	2180	BW25113_3833	1169	BW25113_0914	2338	BW25113_1654	1958	BW25113_3516	1979	BW25113_3610	1141	BW25113_0065	1135	BW25113_3486	4464	BW25113_2167	4456	BW25113_1723	2644	BW25113_1275	2674
BW25113_0059	2168	BW25113_3175	2176	BW25113_2948	1168	BW25113_3494	2332	BW25113_1763	1958	BW25113_0907	1978	BW25113_3865	1141	BW25113_2564	1134	BW25113_3825	4457	BW25113_2628	4452	BW25113_0004	2640	BW25113_2318	2671
BW25113_3189	2164	BW25113_1272	2173	BW25113_1688	1167	BW25113_3833	2331	BW25113_3462	1957	BW25113_1740	1977	BW25113_3205	1140	BW25113_2614	1134	BW25113_3299	4450	BW25113_2883	4446	BW25113_4070	2631	BW25113_4221	2669
BW25113_2995	2161	BW25113_0470	2166	BW25113_3183	1167	BW25113_0743	2325	BW25113_4147	1953	BW25113_1680	1972	BW25113_4232	1140	BW25113_4153	1134	BW25113_0092	4435	BW25113_0819	4444	BW25113_0795	2623	BW25113_0090	2657
BW25113_3705	2156	BW25113_3519	2165	BW25113_3197	1167	BW25113_2976	2319	BW25113_0134	1943	BW25113_0674	1971	BW25113_0847	1136	BW25113_1413	1133	BW25113_1723	4435	BW25113_4260	4439	BW25113_3291	2623	BW25113_1818	2656
BW25113_1065	2143	BW25113_3440	2163	BW25113_2989	1166	BW25113_3791	2319	BW25113_4065	1938	BW25113_0242	1962	BW25113_2891	1134	BW25113_3205	1133	BW25113_3849	4421	BW25113_0889	4437	BW25113_3524	2623	BW25113_3752	2654
BW25113_3440	2142	BW25113_2995	2161	BW25113_3891	1162	BW25113_3197	2318	BW25113_3701	1936	BW25113_1897	1960	BW25113_0712	1133	BW25113_3201	1132	BW25113_3888	4391	BW25113_2569	4417	BW25113_3892	2619	BW25113_2330	2651
BW25113_3336	2141	BW25113_0197	2158	BW25113_1540	1159	BW25113_1685	2313	BW25113_4019	1935	BW25113_3189	1958	BW25113_3809	1130	BW25113_1619	1131	BW25113_0889	4388	BW25113_0421	4416	BW25113_0867	2609	BW25113_3590	2642
BW25113_2511	2140	BW25113_3774	2151	BW25113_2976	1159	BW25113_1089	2310	BW25113_3361	1931	BW25113_2475	1957	BW25113_3931	1129	BW25113_3781	1131	BW25113_0877	4383	BW25113_0767	4415	BW25113_4240	2605	BW25113_0867	2641
BW25113_1108	2130	BW25113_2114	2145	BW25113_3114	1159	BW25113_2777	2310	BW25113_2475	1930	BW25113_0879	1950	BW25113_4175	1129	BW25113_0889	1129	BW25113_1480	4379	BW25113_3487	4415	BW25113_3464	2600	BW25113_0209	2640
BW25113_3823	2115	BW25113_1647	2141	BW25113_4330	1157	BW25113_1540	2308	BW25113_2836	1930	BW25113_3321	1948	BW25113_0658	1127	BW25113_0185	1128	BW25113_2809	4374	BW25113_3256	4414	BW25113_4221	2594	BW25113_3886	2636
BW25113_0415	2113	BW25113_2265	2134	BW25113_1740	1154	BW25113_3530	2307	BW25113_3515	1930	BW25113_2020	1946	BW25113_2614	1123	BW25113_0680	1125	BW25113_3281	4371	BW25113_1723	4401	BW25113_3860	2590	BW25113_3892	2633
BW25113_2501	2111	BW25113_1590	2129	BW25113_2609	1154	BW25113_2995	2305	BW25113_0488	1928	BW25113_2175	1940	BW25113_0085	1122	BW25113_1602	1125	BW25113_4234	4368	BW25113_4235	4391	BW25113_3349	2587	BW25113_1687	2630
BW25113_3731	2111	BW25113_1119	2127	BW25113_3311	1153	BW25113_3468	2297	BW25113_0414	1925	BW25113_3462	1936	BW25113_2511	1120	BW25113_3147	1124	BW25113_2569	4356	BW25113_3316	4388	BW25113_2330	2585	BW25113_2585	2605
BW25113_0401	2109	BW25113_0059	2124	BW25113_2511	1150	BW25113_0239	2274	BW25113_0713	1921	BW25113_0862	1932	BW25113_3439	1117	BW25113_3888	1123	BW25113_0197	4340	BW25113_3231	4357	BW25113_2585	2584	BW25113_4295	2600
BW25113_3736	2107	BW25113_1108	2118	BW25113_2185	1149	BW25113_2989	2272	BW25113_2909	1920	BW25113_3524	1929	BW25113_0661	1111	BW25113_4232	1123	BW25113_2630	4322	BW25113_0926	4338	BW25113_3500	2574	BW25113_3731	2598
BW25113_3912	2106	BW25113_1210	2113	BW25113_3468	1145	BW25113_3752	2269	BW25113_3038	1918	BW25113_1654	1927	BW25113_2585	1111	BW25113_1190	1116	BW25113_0926	4311	BW25113_0197	4334	BW25113_1275	2572	BW25113_4067	2581
BW25113_0616	2096	BW25113_2501	2110	BW25113_0171	1144	BW25113_0143	2267	BW25113_4135	1918	BW25113_0949	1922	BW25113_2501	1109	BW25113_4163	1115	BW25113_2628	4277	BW25113_3705	4316	BW25113_1763	2570	BW25113_4233	2571
BW25113_0478	2094	BW25113_1334	2109	BW25113_3689	1140	BW25113_1967	2264	BW25113_2340	1916	BW25113_1511	1920	BW25113_0470	1108	BW25113_0432	1114	BW25113_3705	4277	BW25113_1334	4276	BW25113_1611	2560	BW25113_3945	2568
BW25113_0628	2081	BW25113_3653	2108	BW25113_4221	1140	BW25113_3311	2258	BW25113_1511	1914	BW25113_3542	1898	BW25113_0325	1107	BW25113_3009	1114	BW25113_2264	4274	BW25113_3528	4272	BW25113_2041	2559	BW25113_1519	2567
BW25113_1129	2077	BW25113_0031	2102	BW25113_0027	1139	BW25113_3746	2248	BW25113_0879	1912	BW25113_3304	1892	BW25113_3736	1106	BW25113_3591	1113	BW25113_0420	4264	BW25113_3189	4264	BW25113_3472	2556	BW25113_0065	2553
BW25113_1647	2077	BW25113_3736	2100	BW25113_2995	1134	BW25113_4221	2247	BW25113_0949	1909	BW25113_3294	1890	BW25113_3737	1105	BW25113_3610	1113	BW25113_4201	4244	BW25113_2809	4259	BW25113_4053	2552	BW25113_1200	2553
BW25113_0197	2069	BW25113_1634	2098	BW25113_2156	1131	BW25113_1688	2246	BW25113_2132	1904	BW25113_0867	1886	BW25113_0615	1104	BW25113_1654	1112	BW25113_3922	4224	BW25113_0865	4252	BW25113_1478	2551	BW25113_2474	2550
BW25113_2441	2068	BW25113_4172	2095	BW25113_3089	1131	BW25113_0159	2241	BW25113_2346	1902	BW25113_4067	1879	BW25113_3284	1102	BW25113_2895	1112	BW25113_0867	4223	BW25113_0049	4240	BW25113_1845	2548	BW25113_2502	2549
BW25113_1261	2062	BW25113_2474	2094	BW25113_1089	1127	BW25113_0219	2241	BW25113_0867	1895	BW25113_2581	1878	BW25113_3282	1099	BW25113_2906	1111	BW25113_2799	4223	BW25113_3888	4237	BW25113_2620	2548	BW25113_3349	2549
BW25113_3209	2058	BW25113_3336	2094	BW25113_2576	1124	BW25113_2185	2241	BW25113_1517	1889	BW25113_2909	1878	BW25113_3848	1098	BW25113_3588	1111	BW25113_0529	4216	BW25113_1855	4217	BW25113_3019	2542	BW25113_3213	2546
BW25113_0031	2047	BW25113_1806	2093	BW25113_1261	1123	BW25113_2609	2241	BW25113_1514	1884	BW25113_3092	1878	BW25113_3384	1097	BW25113_3867	1111	BW25113_0651	4211	BW25113_2661	4207	BW25113_2007	2533	BW25113_2910	2533
BW25113_2114	2026	BW25113_2441	2075	BW25113_1956	1122	BW25113_3204	2238	BW25113_2020	1884	BW25113_4160	1876	BW25113_3781	1097	BW25113_4175	1108	BW25113_4235	4211	BW25113_3038	4202	BW25113_3162	2531	BW25113_3162	2531
BW25113_1612	2023	BW25113_2511	2070	BW25113_3791	1122	BW25113_2213	2237	BW25113_2293	1883	BW25113_3055	1875	BW25113_3009	1096	BW25113_2474	1107	BW25113_3487	4209	BW25113_3281	4183	BW25113_3195	2528	BW25113_3860	2527
BW25113_2295	2022	BW25113_1612	2069	BW25113_0219	1119	BW25113_0729	2234	BW25113_2571	1880	BW25113_0185	1874	BW25113_2564	1094	BW25113_2007	1102	BW25113_3103	4205	BW25113_3922	4176	BW25113_2266	2524	BW25113_4327	2527
BW25113_4613	2013	BW25113_3823	2063	BW25113_0239	1115	BW25113_2576	2231	BW25113_3319	1876	BW25113_0221	1871	BW25113_3961	1091	BW25113_1784	1101	BW25113_3037	4204	BW25113_0963	4174	BW25113_2235	2522	BW25113_1723	2522
BW25113_2261	2007	BW25113_3052	2047	BW25113_2867	1113	BW25113_3183	2223	BW25113_3491	1868	BW25113_2346	1871	BW25113_2509	1090	BW25113_3731	1099	BW25113_0931	4202	BW25113_0529	4164	BW25113_1100	2518	BW25113_2763	2521
BW25113_2474	2007	BW25113_2529	2038	BW25113_1664	1112	BW25113_1956	2222	BW25113_3321	1866	BW25113_4518	1865	BW25113_0958	1089	BW25113_2501	1098	BW25113_0869	4186	BW25113_2435	4161	BW25113_2763	2516	BW25113_1602	2519
BW25113_3201	2006	BW25113_0025	2025	BW25113_3530	1112	BW25113_3114	2219	BW25113_2581	1859	BW25113_2340	1864	BW25113_2898	1089	BW25113_0615	1096	BW25113_1855	4185	BW25113_0082	4151	BW25113_3945	2506	BW25113_1845	2514
BW25113_3052	2005	BW25113_3183	2024	BW25113_1682	1110	BW25113_3644	2218	BW25113_4518	1857	BW25113_2665	1863	BW25113_2569	1086	BW25113_1723	1094	BW25113_3316	4185	BW25113_3965	4151	BW25113_1687	2495	BW25113_0243	2510
BW25113_1210	2001	BW25113_3712	2024	BW25113_3204	1110	BW25113_3147	2216	BW25113_3940	1856	BW25113_1441	1862	BW25113_3591	1083	BW25113_4201	1094	BW25113_2924	4176	BW25113_0003	4147	BW25113_3590	2491	BW25113_0492	2505
BW25113_3253	1999	BW25113_0529	2003	BW25113_1967	1107	BW25113_3089	2205	BW25113_2516	1853	BW25113_1108	1861	BW25113_1923	1082	BW25113_0411	1089	BW25113_3981	4171	BW25113_2799	4147	BW25113_0980	2486	BW25113_0414	2504
BW25113_1634	1994	BW25113_4613	2001	BW25113_3644	1107	BW25113_0171	2204	BW25113_3803	1851	BW25113_3803	1860	BW25113_0478	1079	BW25113_1855	1088	BW25113_0049	4169	BW25113_0420	4144	BW25113_3192	2486	BW25113_4240	2499
BW25113_3967	1994	BW25113_2888	1998	BW25113_2777	1106	BW25113_3689	2202	BW25113_3910	1851	BW25113_4065	1858	BW25113_1619	1079	BW25113_0085	1087	BW25113_1334	4169	BW25113_1845	4138	BW25113_1441	2482	BW25113_0661	2496
BW25113_3653	1988	BW25113_2261	1995	BW25113_1294	1105	BW25113_0369	2199	BW25113_1441	1850	BW25113_3515	1844	BW25113_4163	1078	BW25113_0092	1087	BW25113_3528	4161	BW25113_0651	4137	BW25113_0084	2479	BW25113_2235	2487
BW25113_0529	1982	BW25113_1638	1985	BW25113_1806	1105	BW25113_3019	2199	BW25113_3055	1850	BW25113_2132	1837	BW25113_4613	1076	BW25113_3256	1087	BW25113_1226	4154	BW25113_0185	4136	BW25113_1200	2479	BW25113_1197	2485
BW25113_1272	1982	BW25113_1261	1982	BW25113_0712	1104	BW25113_0712	2198	BW25113_2175	1846	BW25113_1514	1834	BW25113_1110	1074	BW25113_0470	1086	BW25113_2318	4145	BW25113_2213	4135	BW25113_4380	2474	BW25113_3464	2480
BW25113_2265	1977	BW25113_0616	1978	BW25113_0167	1102	BW25113_2473	2194	BW25113_3780	1838	BW25113_3910	1829	BW25113_3091	1074	BW25113_0865	1086	BW25113_2435	4133	BW25113_2630	4128	BW25113_3813	2471	BW25113_3195	2479
BW25113_3103	1976	BW25113_2063	1969	BW25113_2473	1101	BW25113_2261	2190	BW25113_0185	1832	BW25113_2599	1828	BW25113_0414	1072	BW25113_0250	1081	BW25113_0082	4126	BW25113_0869	4125	BW25113_3011	2468	BW25113_2266	2474
BW25113_3186	1975	BW25113_1856	1961	BW25113_2535	1100	BW25113_2867	2188	BW25113_2576	1827	BW25113_3755	1811	BW25113_0660	1072	BW25113_1283	1081	BW25113_0887	4124	BW25113_4180	4118	BW25113_1990	2460	BW25113_1613	2468
BW25113_2989	1972	BW25113_0401	1959	BW25113_4443	1087	BW25113_2585	2183	BW25113_3092	1822	BW25113_3519	1810	BW25113_3746	1072	BW25113_1864	1071	BW25113_3201	4124	BW25113_1406	4116	BW25113_3886	2457	BW25113_1441	2465
BW25113_2684	1967	BW25113_2264	1959	BW25113_2585	1085	BW25113_1294	2181	BW25113_0674	1810	BW25113_3912	1809	BW25113_1602	1071	BW25113_2959	1071	BW25113_3019	4116	BW25113_2264	4111	BW25113_3610	2451	BW25113_1634	2464
BW25113_1046	1961	BW25113_0710	1953	BW25113_1684	1081	BW25113_2891	2179	BW25113_0472	1809	BW25113_0743	1804	BW25113_0962	1069	BW25113_0962	1067	BW25113_4079	4104	BW25113_2924	4103	BW25113_0003	2445	BW25113_1100	2462
BW25113_3183	1961	BW25113_1869	1949	BW25113_0175	1078	BW25113_2156	2171	BW25113_0862	1804	BW25113_4375	1801	BW25113_2897	1069	BW25113_2897	1066	BW25113_2661	4095	BW25113_3103	4103	BW25113_1519	2445	BW25113_2942	2462
BW25113_3891	1955	BW25113_3865	1948	BW25113_1598	1077	BW25113_1682	2168	BW25113_2280	1803	BW25113_1784	1800	BW25113_1761	1068	BW25113_1110	1063	BW25113_1321	4092	BW25113_0867	4102	BW25113_1818	2440	BW25113_1680	2457
BW25113_0674	1952	BW25113_2576	1947	BW25113_1468	1076	BW25113_2566	2166	BW25113_3439	1803	BW25113_1235	1799	BW25113_0463	1063	BW25113_0478	1062	BW25113_3189	4091	BW25113_0025	4094	BW25113_4327	2438	BW25113_2041	2457
BW25113_0684	1952	BW25113_3253	1947	BW25113_3810	1076	BW25113_1261	2162	BW25113_1108	1797	BW25113_3701	1799	BW25113_1065	1060	BW25113_2569	1062	BW25113_4180	4086	BW25113_4052	4090	BW25113_0192	2436	BW25113_3610	2455
BW25113_2576	1951	BW25113_3891	1947	BW25113_2217	1075	BW25113_1286	2159	BW25113_3304	1797	BW25113_2576	1798	BW25113_2474	1060	BW25113_3737	1058	BW25113_3038	4072	BW25113_0711	4087	BW25113_4043	2429	BW25113_1604	2451
BW25113_4180	1945	BW25113_3781	1941	BW25113_0401	1072	BW25113_1046	2156	BW25113_0221	1795	BW25113_2293	1796	BW25113_3037	1060	BW25113_3091	1057	BW25113_1845	4058	BW25113_3981	4081	BW25113_1604	2421	BW25113_3192	2451
BW25113_4172	1939	BW25113_1129	1932	BW25113_3469	1072	BW25113_1806	2150	BW25113_1198	1790	BW25113_3860	1791	BW25113_3888	1060	BW25113_1406	1056	BW25113_0963	4052	BW25113_1226	4071	BW25113_1613	2421	BW25113_0841	2449
BW25113_2901	1938	BW25113_0090	1922	BW25113_0420	1068	BW25113_2535	2148	BW25113_1865	1790	BW25113_1517	1782	BW25113_0250	1059	BW25113_0658	1055	BW25113_2557	4047	BW25113_4201	4066	BW25113_2942	2420	BW25113_2157	2434
BW25113_1638	1937	BW25113_2684	1920	BW25113_2566	1067	BW25113_4166	2148	BW25113_2937	1780	BW25113_2280	1782	BW25113_3588	1054	BW25113_2292	1051	BW25113_0185	4041	BW25113_0325	4059	BW25113_2157	2419	BW25113_0192	2425
BW25113_2529	1936	BW25113_4180	1918	BW25113_0093	1066	BW25113_4443	2143	BW25113_3189	1779	BW25113_2516	1779	BW25113_0865	1052	BW25113_3260	1047	BW25113_1280	4019	BW25113_3500	4052	BW25113_0159	2416	BW25113_2877	2422
BW25113_4203	1917	BW25113_0742	1914	BW25113_0480	1065	BW25113_0480	2136	BW25113_2157	1777	BW25113_3940	1778	BW25113_1784	1052	BW25113_2181	1044	BW25113_1850	4015	BW25113_2976	4048	BW25113_3213	2415	BW25113_0159	2417
BW25113_2262	1913	BW25113_3019	1914	BW25113_0739	1064	BW25113_3469	2135	BW25113_1784	1776	BW25113_1198	1777	BW25113_1227	1050	BW25113_2585	1044	BW25113_0003	4007	BW25113_4170	4039	BW25113_2502	2412	BW25113_1763	2413
BW25113_4115	1909	BW25113_2065	1913	BW25113_2261	1062	BW25113_0739	2133	BW25113_2235	1776	BW25113_0240	1774	BW25113_2527	1050	BW25113_4018	1044	BW25113_2948	4004	BW25113_4147	4035	BW25113_1680	2407	BW25113_4043	2413
BW25113_4053	1904	BW25113_0674	1911	BW25113_2213	1060	BW25113_4053	2128	BW25113_4067	1768	BW25113_2571	1770	BW25113_4153	1046	BW25113_3746	1042	BW25113_2513	4001	BW25113_0887	4034	BW25113_3737	2392	BW25113_1990	2409
BW25113_0710	1903	BW25113_2989	1911	BW25113_0143	1059	BW25113_4052	2125	BW25113_4375	1760	BW25113_1824	1768	BW25113_0092	1045	BW25113_2498	1041	BW25113_0684	3998	BW25113_3037	4026	BW25113_0025	2391	BW25113_3472	2404
BW25113_1264	1903	BW25113_4115	1903	BW25113_1286	1059	BW25113_0093	2124	BW25113_0838	1758	BW25113_3780	1768	BW25113_2292	1045	BW25113_2924	1041	BW25113_3500	3989	BW25113_2948	4022	BW25113_0713	2388	BW25113_3011	2401
BW25113_0025	1902	BW25113_4375	1901	BW25113_1406	1057	BW25113_3189	2124	BW25113_3755	1754	BW25113_3230	1761	BW25113_2516	1044	BW25113_4613	1041	BW25113_4052	3985	BW25113_3201	4013	BW25113_0492	2386	BW25113_4020	2400
BW25113_3781	1901	BW25113_2293	1898	BW25113_2891	1056	BW25113_2501	2112	BW25113_4043	1753	BW25113_1865	1757	BW25113_1190	1042	BW25113_0023	1040	BW25113_4220	3981	BW25113_2318	4012	BW25113_0414	2384	BW25113_0028	2395
BW25113_3865	1900	BW25113_3103	1880	BW25113_0415	1053	BW25113_3810	2103	BW25113_3294	1752	BW25113_3923	1755	BW25113_1723	1041	BW25113_0197	1039	BW25113_0711	3978	BW25113_3019	4003	BW25113_0064	2376	BW25113_4053	2392
BW25113_0679	1897	BW25113_0093	1867	BW25113_2606	1052	BW25113_1108	2102	BW25113_1897	1745	BW25113_0027	1752	BW25113_2995	1041	BW25113_2606	1039	BW25113_0025	3971	BW25113_1850	3987	BW25113_3780	2367	BW25113_0791	2390
BW25113_2820	1892	BW25113_2901	1867	BW25113_1046	1051	BW25113_0420	2092	BW25113_0240	1744	BW25113_4043	1750	BW25113_4377	1036	BW25113_1065	1038	BW25113_3282	3968	BW25113_4135	3982	BW25113_2528	2360	BW25113_2007	2390
BW25113_3019	1889	BW25113_3209	1862	BW25113_0086	1050	BW25113_0175	2084	BW25113_4052	1742	BW25113_0838	1748	BW25113_3186	1031	BW25113_1133	1036	BW25113_0865	3959	BW25113_2527	3978	BW25113_0243	2355	BW25113_1478	2387
BW25113_2264	1888	BW25113_0463	1861	BW25113_2063	1049	BW25113_0401	2081	BW25113_0470	1737	BW25113_0307	1744	BW25113_0027	1028	BW25113_3053	1036	BW25113_2527	3955	BW25113_2293	3977	BW25113_2516	2347	BW25113_1611	2386
BW25113_1856	1883	BW25113_0819	1860	BW25113_0025	1048	BW25113_3940	2081	BW25113_1806	1728	BW25113_0713	1738	BW25113_1133	1028	BW25113_0756	1035	BW25113_3228	3955	BW25113_2670	3948	BW25113_1068	2340	BW25113_3052	2385
BW25113_0411	1877	BW25113_0086	1856	BW25113_4166	1047	BW25113_0902	2079	BW25113_3860	1725	BW25113_0695	1737	BW25113_3147	1028	BW25113_3384	1035	BW25113_2609	3944	BW25113_3282	3938	BW25113_2877	2337	BW25113_0003	2382
BW25113_3922	1877	BW25113_2820	1855	BW25113_3147	1043	BW25113_1598	2078	BW25113_2528	1722	BW25113_2235	1737	BW25113_2947	1027	BW25113_3338	1033	BW25113_2293	3940	BW25113_3892	3938	BW25113_3540	2333	BW25113_0025	2379
BW25113_0791	1871	BW25113_0488	1853	BW25113_3416	1041	BW25113_0487	2075	BW25113_3965	1719	BW25113_0472	1725	BW25113_2917	1026	BW25113_3541	1032	BW25113_3892	3940	BW25113_0168	3931	BW25113_1634	2326	BW25113_2262	2375
BW25113_2293	1871	BW25113_1046	1853	BW25113_2501	1039	BW25113_0086	2070	BW25113_2869	1716	BW25113_1684	1725	BW25113_2959	1025	BW25113_3316	1030	BW25113_4170	3938	BW25113_3228	3930	BW25113_0954	2325	BW25113_3205	2375
BW25113_0847	1862	BW25113_1406	1846	BW25113_1653	1038	BW25113_2606	2069	BW25113_0209	1715	BW25113_0470	1724	BW25113_0200	1024	BW25113_0463	1027	BW25113_2836	3923	BW25113_0473	3927	BW25113_2262	2324	BW25113_0553	2370
BW25113_0243	1850	BW25113_2262	1845	BW25113_3189	1038	BW25113_0025	2063	BW25113_3291	1714	BW25113_2528	1720	BW25113_0197	1023	BW25113_2509	1027	BW25113_4295	3914	BW25113_4220	3907	BW25113_0841	2316	BW25113_0926	2369
BW25113_1406	1849	BW25113_3186	1837	BW25113_4053	1037	BW25113_2063	2062	BW25113_1235	1713	BW25113_4390	1715	BW25113_0432	1021	BW25113_3735	1027	BW25113_2670	3907	BW25113_1280	3904	BW25113_3237	2311	BW25113_4213	2368
BW25113_3644	1842	BW25113_0679	1829	BW25113_0428	1034	BW25113_0167	2060	BW25113_0565	1708	BW25113_2157	1714	BW25113_3092	1021	BW25113_2947	1026	BW25113_2213	3900	BW25113_0684	3896	BW25113_0028	2309	BW25113_2475	2364
BW25113_4375	1839	BW25113_4203	1827	BW25113_3940	1030	BW25113_1468	2059	BW25113_1824	1707	BW25113_2595	1710	BW25113_2924	1015	BW25113_3092	1024	BW25113_3170	3890	BW25113_2015	3892	BW25113_4020	2297	BW25113_4380	2357
BW25113_0488	1833	BW25113_0684	1825	BW25113_4052	1028	BW25113_0428	2047	BW25113_2947	1700	BW25113_0143	1709	BW25113_0023	1013	BW25113_1917	1023	BW25113_3940	3888	BW25113_2557	3883	BW25113_0628	2291	BW25113_1748	2355
BW25113_1845	1832	BW25113_2346	1823	BW25113_0369	1027	BW25113_4261	2044	BW25113_0027	1698	BW25113_3983	1705	BW25113_4220	1011	BW25113_2976	1021	BW25113_0325	3872	BW25113_1920	3882	BW25113_0356	2285	BW25113_3554	2354
BW25113_2065	1832	BW25113_0411	1822	BW25113_1108	1027	BW25113_3287	2036	BW25113_0407	1689	BW25113_1806	1704	BW25113_2346	1010	BW25113_3736	1021	BW25113_2114	3867	BW25113_3738	3875	BW25113_0902	2285	BW25113_0809	2351
BW25113_2508	1832	BW25113_2295	1814	BW25113_2295	1027	BW25113_1836	2027	BW25113_3447	1687	BW25113_2585	1704	BW25113_2498	1009	BW25113_4235	1014	BW25113_3738	3855	BW25113_1046	3833	BW25113_1748	2285	BW25113_2516	2351
BW25113_0086	1830	BW25113_1264	1813	BW25113_3287	1026	BW25113_2923	2023	BW25113_3619	1684	BW25113_3447	1704	BW25113_0926	1005	BW25113_1714	1013	BW25113_1920	3841	BW25113_4175	3828	BW25113_3205	2285	BW25113_0713	2348
BW25113_0093	1830	BW25113_0168	1810	BW25113_0869	1025	BW25113_3416	2022	BW25113_3912	1681	BW25113_4052	1704	BW25113_2606	1005	BW25113_1227	1012	BW25113_3619	3838	BW25113_3524	3821	BW25113_0020	2283	BW25113_3813	2347
BW25113_3312	1830	BW25113_1468	1809	BW25113_0892	1024	BW25113_1406	2021	BW25113_1687	1678	BW25113_2007	1701	BW25113_3260	1005	BW25113_1324	1012	BW25113_3066	3834	BW25113_3066	3815	BW25113_0791	2282	BW25113_3081	2344
BW25113_0742	1822	BW25113_3967	1807	BW25113_0651	1019	BW25113_3588	2020	BW25113_1782	1675	BW25113_1687	1699	BW25113_3409	1002	BW25113_0414	1010	BW25113_1406	3832	BW25113_3170	3810	BW25113_1602	2280	BW25113_2744	2335
BW25113_2346	1816	BW25113_0426	1800	BW25113_3180	1019	BW25113_0892	2017	BW25113_3983	1675	BW25113_4161	1692	BW25113_3093	1001	BW25113_1958	1008	BW25113_3912	3817	BW25113_2827	3809	BW25113_3731	2280	BW25113_3737	2323
BW25113_3009	1804	BW25113_1294	1799	BW25113_0421	1018	BW25113_4376	2016	BW25113_2007	1674	BW25113_1129	1691	BW25113_2513	1000	BW25113_2898	1006	BW25113_3186	3813	BW25113_1227	3807	BW25113_2342	2278	BW25113_2594	2321
BW25113_0168	1801	BW25113_3390	1796	BW25113_4376	1015	BW25113_0381	2015	BW25113_4161	1668	BW25113_0565	1689	BW25113_1562	998	BW25113_1334	1003	BW25113_4147	3810	BW25113_2836	3800	BW25113_3554	2275	BW25113_0474	2317
BW25113_2167	1801	BW25113_2167	1795	BW25113_0902	1014	BW25113_0581	2002	BW25113_4235	1661	BW25113_1782	1689	BW25113_3019	998	BW25113_3738	995	BW25113_0168	3806	BW25113_4079	3798	BW25113_0661	2273	BW25113_1406	2311
BW25113_1869	1798	BW25113_3384	1793	BW25113_2901	1014	BW25113_1234	2000	BW25113_3923	1657	BW25113_4079	1689	BW25113_2571	997	BW25113_3186	993	BW25113_0004	3798	BW25113_1602	3797	BW25113_2744	2272	BW25113_4057	2305
BW25113_2063	1798	BW25113_1845	1786	BW25113_0381	1012	BW25113_3932	2000	BW25113_0307	1653	BW25113_2927	1684	BW25113_2836	997	BW25113_3019	992	BW25113_2976	3797	BW25113_1308	3793	BW25113_0170	2269	BW25113_4335	2303
BW25113_0799	1788	BW25113_3644	1785	BW25113_2923	1011	BW25113_2295	1999	BW25113_2585	1651	BW25113_3619	1679	BW25113_3738	997	BW25113_3237	986	BW25113_0473	3789	BW25113_4314	3789	BW25113_1406	2268	BW25113_0064	2297
BW25113_0819	1785	BW25113_4053	1781	BW25113_3830	1011	BW25113_3180	1998	BW25113_0411	1650	BW25113_3965	1677	BW25113_3845	996	BW25113_3038	980	BW25113_4175	3782	BW25113_0004	3786	BW25113_4213	2266	BW25113_0801	2296
BW25113_1068	1784	BW25113_4152	1777	BW25113_1235	1009	BW25113_0421	1997	BW25113_4498	1650	BW25113_1380	1675	BW25113_3791	995	BW25113_1175	979	BW25113_2576	3779	BW25113_1065	3784	BW25113_0926	2260	BW25113_2528	2293
BW25113_0049	1782	BW25113_0369	1776	BW25113_3336	1004	BW25113_0415	1990	BW25113_1684	1648	BW25113_3491	1675	BW25113_3774	994	BW25113_3448	979	BW25113_0756	3775	BW25113_1321	3776	BW25113_2663	2256	BW25113_0487	2290
BW25113_0525	1780	BW25113_0525	1776	BW25113_0791	1001	BW25113_3052	1987	BW25113_2595	1644	BW25113_1604	1671	BW25113_1958	986	BW25113_3845	979	BW25113_2560	3769	BW25113_4149	3774	BW25113_3052	2254	BW25113_2595	2287
BW25113_1927	1779	BW25113_3312	1772	BW25113_3513	998	BW25113_2324	1981	BW25113_0695	1635	BW25113_0064	1670	BW25113_3053	986	BW25113_0958	976	BW25113_1046	3767	BW25113_4295	3768	BW25113_3439	2253	BW25113_0954	2286
BW25113_0463	1773	BW25113_1913	1769	BW25113_3741	993	BW25113_3741	1979	BW25113_4079	1635	BW25113_2261	1670	BW25113_3802	986	BW25113_0176	975	BW25113_3195	3765	BW25113_2609	3767	BW25113_4057	2253	BW25113_0173	2278
BW25113_4221	1771	BW25113_1927	1767	BW25113_0931	991	BW25113_1684	1977	BW25113_0163	1634	BW25113_0794	1668	BW25113_2185	984	BW25113_1107	975	BW25113_3524	3760	BW25113_3213	3767	BW25113_3522	2252	BW25113_3017	2269
BW25113_1294	1768	BW25113_0049	1764	BW25113_3787	990	BW25113_1235	1976	BW25113_3519	1633	BW25113_0739	1665	BW25113_3512	984	BW25113_3282	975	BW25113_2502	3753	BW25113_2249	3763	BW25113_3081	2251	BW25113_3314	2267
BW25113_3712	1765	BW25113_3963	1764	BW25113_1831	988	BW25113_4696	1968	BW25113_0902	1624	BW25113_4144	1664	BW25113_4201	984	BW25113_0027	974	BW25113_4189	3750	BW25113_4379	3757	BW25113_0407	2249	BW25113_2923	2263
BW25113_0369	1764	BW25113_0827	1757	BW25113_0628	986	BW25113_1653	1963	BW25113_4389	1620	BW25113_4498	1651	BW25113_2181	983	BW25113_0674	973	BW25113_4314	3748	BW25113_3210	3755	BW25113_3940	2248	BW25113_0902	2261
BW25113_0827	1763	BW25113_3737	1754	BW25113_3588	985	BW25113_2389	1958	BW25113_3997	1618	BW25113_2947	1650	BW25113_3735	983	BW25113_0329	972	BW25113_1324	3747	BW25113_3940	3755	BW25113_0553	2235	BW25113_4235	2249
BW25113_3384	1763	BW25113_1635	1753	BW25113_3932	984	BW25113_1190	1956	BW25113_0739	1615	BW25113_3247	1646	BW25113_2888	982	BW25113_2346	972	BW25113_3439	3745	BW25113_2114	3754	BW25113_0065	2234	BW25113_0628	2244
BW25113_0892	1753	BW25113_4221	1749	BW25113_1234	979	BW25113_0211	1948	BW25113_3204	1615	BW25113_3888	1646	BW25113_4472	981	BW25113_2888	971	BW25113_2389	3741	BW25113_3195	3747	BW25113_2289	2229	BW25113_0568	2237
BW25113_3737	1753	BW25113_3965	1735	BW25113_4469	978	BW25113_4006	1945	BW25113_4166	1614	BW25113_0209	1643	BW25113_3338	980	BW25113_3964	971	BW25113_2015	3739	BW25113_0174	3738	BW25113_0474	2228	BW25113_4389	2235
BW25113_0171	1751	BW25113_0171	1731	BW25113_1836	976	BW25113_0931	1941	BW25113_0239	1612	BW25113_2975	1641	BW25113_0679	976	BW25113_0200	969	BW25113_1308	3736	BW25113_2937	3735	BW25113_3314	2223	BW25113_3540	2233
BW25113_4379	1747	BW25113_2566	1731	BW25113_3648	976	BW25113_3706	1941	BW25113_1129	1609	BW25113_2329	1639	BW25113_4018	975	BW25113_2836	969	BW25113_3213	3729	BW25113_2513	3733	BW25113_4335	2213	BW25113_1068	2231
BW25113_3771	1745	BW25113_0799	1729	BW25113_4006	974	BW25113_0869	1940	BW25113_2261	1609	BW25113_3995	1629	BW25113_0329	974	BW25113_0797	967	BW25113_2827	3721	BW25113_3390	3730	BW25113_3982	2212	BW25113_3253	2230
BW25113_3738	1744	BW25113_0431	1728	BW25113_1060	972	BW25113_0651	1937	BW25113_1809	1607	BW25113_0757	1621	BW25113_0411	974	BW25113_1638	967	BW25113_0415	3720	BW25113_0411	3722	BW25113_0163	2209	BW25113_3940	2222
BW25113_3965	1735	BW25113_3316	1725	BW25113_1190	970	BW25113_3513	1937	BW25113_1604	1603	BW25113_1449	1621	BW25113_0724	974	BW25113_3860	965	BW25113_2910	3716	BW25113_3336	3722	BW25113_2594	2207	BW25113_3237	2220
BW25113_2581	1733	BW25113_4059	1722	BW25113_2378	970	BW25113_3508	1934	BW25113_0677	1601	BW25113_3291	1618	BW25113_3825	972	BW25113_3247	962	BW25113_0628	3704	BW25113_2560	3721	BW25113_2595	2205	BW25113_0407	2214
BW25113_1468	1732	BW25113_0242	1721	BW25113_2876	970	BW25113_4469	1930	BW25113_1114	1599	BW25113_1033	1617	BW25113_4235	971	BW25113_4377	962	BW25113_1294	3701	BW25113_2576	3719	BW25113_0809	2204	BW25113_4065	2206
BW25113_1635	1731	BW25113_4379	1715	BW25113_0488	969	BW25113_0628	1928	BW25113_4077	1599	BW25113_1611	1615	BW25113_1175	970	BW25113_2917	957	BW25113_2329	3696	BW25113_2389	3716	BW25113_2131	2200	BW25113_0163	2202
BW25113_3316	1724	BW25113_1917	1713	BW25113_0242	968	BW25113_2499	1928	BW25113_3705	1595	BW25113_2878	1614	BW25113_2896	970	BW25113_3284	956	BW25113_1227	3693	BW25113_4189	3710	BW25113_2475	2186	BW25113_2131	2194
BW25113_1688	1723	BW25113_2606	1708	BW25113_2389	968	BW25113_2901	1926	BW25113_1538	1593	BW25113_1668	1608	BW25113_0525	969	BW25113_4472	952	BW25113_1065	3691	BW25113_3912	3707	BW25113_0487	2183	BW25113_0049	2190
BW25113_4018	1722	BW25113_2379	1703	BW25113_0174	964	BW25113_0174	1925	BW25113_3888	1589	BW25113_1748	1608	BW25113_1955	969	BW25113_1540	948	BW25113_1602	3686	BW25113_3802	3705	BW25113_2400	2175	BW25113_3931	2185
BW25113_0239	1720	BW25113_2508	1701	BW25113_1847	963	BW25113_0242	1924	BW25113_1748	1583	BW25113_3186	1605	BW25113_3012	964	BW25113_2527	944	BW25113_2249	3686	BW25113_1958	3697	BW25113_4389	2171	BW25113_0170	2184
BW25113_4077	1720	BW25113_3738	1701	BW25113_0487	962	BW25113_0488	1924	BW25113_0082	1577	BW25113_3195	1604	BW25113_0674	963	BW25113_2114	943	BW25113_2937	3684	BW25113_1805	3694	BW25113_4065	2170	BW25113_2663	2181
BW25113_0426	1719	BW25113_1953	1696	BW25113_0211	961	BW25113_2527	1921	BW25113_3995	1574	BW25113_1114	1602	BW25113_3247	962	BW25113_3052	943	BW25113_1761	3681	BW25113_4471	3693	BW25113_2923	2163	BW25113_2289	2175
BW25113_1953	1713	BW25113_1688	1695	BW25113_3438	961	BW25113_0426	1918	BW25113_1269	1573	BW25113_0407	1601	BW25113_3448	960	BW25113_3093	943	BW25113_4135	3677	BW25113_3653	3682	BW25113_1663	2157	BW25113_0020	2169
BW25113_0242	1712	BW25113_0188	1689	BW25113_4261	960	BW25113_4172	1918	BW25113_1611	1573	BW25113_3848	1601	BW25113_0176	959	BW25113_1845	941	BW25113_3312	3676	BW25113_3284	3679	BW25113_0173	2156	BW25113_0180	2161
BW25113_1917	1711	BW25113_1068	1689	BW25113_3052	957	BW25113_0700	1915	BW25113_3195	1572	BW25113_4453	1597	BW25113_1855	959	BW25113_1761	940	BW25113_2867	3675	BW25113_3439	3671	BW25113_0568	2149	BW25113_3439	2160
BW25113_0188	1710	BW25113_0432	1687	BW25113_4696	955	BW25113_0052	1914	BW25113_0866	1562	BW25113_2763	1593	BW25113_0180	955	BW25113_0525	939	BW25113_1869	3672	BW25113_0756	3670	BW25113_0794	2144	BW25113_4052	2156
BW25113_0432	1703	BW25113_1308	1687	BW25113_1990	954	BW25113_1060	1914	BW25113_1380	1561	BW25113_1809	1591	BW25113_3201	955	BW25113_2341	939	BW25113_0174	3668	BW25113_3197	3669	BW25113_3102	2131	BW25113_0918	2155
BW25113_0420	1694	BW25113_2517	1686	BW25113_4077	947	BW25113_4464	1914	BW25113_3401	1561	BW25113_0163	1588	BW25113_1324	954	BW25113_3440	939	BW25113_4221	3667	BW25113_3929	3668	BW25113_3845	2130	BW25113_0097	2153
BW25113_0143	1691	BW25113_2341	1685	BW25113_0581	946	BW25113_3336	1905	BW25113_2329	1559	BW25113_0677	1585	BW25113_1917	951	BW25113_4390	938	BW25113_4379	3665	BW25113_3619	3655	BW25113_2569	2123	BW25113_3201	2150
BW25113_2320	1686	BW25113_3771	1684	BW25113_0700	945	BW25113_4235	1899	BW25113_3779	1556	BW25113_2281	1578	BW25113_2630	949	BW25113_2249	935	BW25113_4203	3664	BW25113_2898	3648	BW25113_1443	2114	BW25113_0356	2136
BW25113_0090	1684	BW25113_4077	1684	BW25113_3346	943	BW25113_2320	1896	BW25113_0064	1550	BW25113_0866	1575	BW25113_3195	948	BW25113_2995	935	BW25113_0411	3660	BW25113_2620	3644	BW25113_0801	2113	BW25113_1806	2128
BW25113_4073	1681	BW25113_0847	1682	BW25113_4172	943	BW25113_3787	1894	BW25113_1283	1550	BW25113_0955	1573	BW25113_0797	946	BW25113_3037	932	BW25113_3572	3659	BW25113_0401	3638	BW25113_1684	2112	BW25113_4055	2125
BW25113_3094	1677	BW25113_0487	1673	BW25113_4235	943	BW25113_3346	1893	BW25113_2975	1550	BW25113_0578	1565	BW25113_2609	946	BW25113_0820	931	BW25113_4149	3657	BW25113_1108	3637	BW25113_3850	2108	BW25113_1108	2121
BW25113_1045	1673	BW25113_3922	1673	BW25113_2320	942	BW25113_0791	1889	BW25113_3453	1548	BW25113_0902	1565	BW25113_2114	945	BW25113_2609	928	BW25113_3336	3654	BW25113_3114	3636	BW25113_3304	2105	BW25113_2569	2119
BW25113_3390	1671	BW25113_3888	1672	BW25113_0052	941	BW25113_0915	1885	BW25113_4378	1548	BW25113_2206	1562	BW25113_4149	941	BW25113_2329	923	BW25113_4471	3633	BW25113_2329	3634	BW25113_3361	2102	BW25113_2342	2117
BW25113_4696	1668	BW25113_2581	1670	BW25113_4464	941	BW25113_4077	1884	BW25113_0757	1546	BW25113_1928	1560	BW25113_2809	939	BW25113_2571	921	BW25113_0401	3626	BW25113_3536	3630	BW25113_0896	2100	BW25113_1663	2110
BW25113_0176	1666	BW25113_3603	1663	BW25113_0915	938	BW25113_0463	1881	BW25113_3543	1546	BW25113_1761	1558	BW25113_1845	936	BW25113_3409	921	BW25113_1958	3626	BW25113_1324	3629	BW25113_3017	2099	BW25113_3102	2110
BW25113_3540	1666	BW25113_3170	1657	BW25113_0826	935	BW25113_3438	1881	BW25113_0028	1545	BW25113_1538	1553	BW25113_1107	934	BW25113_3620	919	BW25113_2898	3626	BW25113_3186	3627	BW25113_4055	2099	BW25113_3289	2106
BW25113_4000	1660	BW25113_3508	1654	BW25113_0463	934	BW25113_2379	1880	BW25113_3247	1543	BW25113_1746	1551	BW25113_0756	933	BW25113_3653	918	BW25113_4006	3620	BW25113_4203	3620	BW25113_1806	2097	BW25113_1049	2105
BW25113_2517	1659	BW25113_2628	1653	BW25113_2527	934	BW25113_3648	1879	BW25113_4144	1541	BW25113_2127	1547	BW25113_3620	933	BW25113_0180	917	BW25113_3197	3612	BW25113_0628	3613	BW25113_3565	2095	BW25113_2400	2104
BW25113_4392	1657	BW25113_0143	1651	BW25113_3252	933	BW25113_1990	1877	BW25113_4390	1539	BW25113_2869	1546	BW25113_3052	931	BW25113_1562	917	BW25113_1269	3606	BW25113_3312	3599	BW25113_3771	2087	BW25113_3565	2103
BW25113_2606	1655	BW25113_0015	1650	BW25113_3508	928	BW25113_2378	1854	BW25113_0143	1534	BW25113_4220	1546	BW25113_3469	930	BW25113_2670	913	BW25113_2995	3598	BW25113_2822	3573	BW25113_0049	2085	BW25113_3780	2103
BW25113_2379	1654	BW25113_1286	1650	BW25113_1045	924	BW25113_2346	1853	BW25113_0870	1534	BW25113_3746	1543	BW25113_3316	926	BW25113_2185	912	BW25113_3781	3597	BW25113_1761	3569	BW25113_3253	2081	BW25113_3982	2095
BW25113_2628	1650	BW25113_3540	1648	BW25113_0092	923	BW25113_3830	1853	BW25113_3938	1532	BW25113_4169	1542	BW25113_1334	925	BW25113_0926	910	BW25113_3929	3588	BW25113_1869	3569	BW25113_1049	2080	BW25113_0829	2093
BW25113_3555	1650	BW25113_3713	1648	BW25113_2135	922	BW25113_1831	1849	BW25113_2878	1530	BW25113_3234	1540	BW25113_0820	923	BW25113_1682	908	BW25113_1990	3583	BW25113_3961	3568	BW25113_1283	2080	BW25113_4077	2093
BW25113_3603	1643	BW25113_3735	1648	BW25113_2280	922	BW25113_0431	1848	BW25113_1746	1527	BW25113_3030	1538	BW25113_2595	923	BW25113_2595	905	BW25113_0065	3576	BW25113_1794	3567	BW25113_3438	2076	BW25113_2670	2092
BW25113_4152	1643	BW25113_3610	1644	BW25113_2379	921	BW25113_0243	1838	BW25113_3234	1527	BW25113_0416	1537	BW25113_0904	919	BW25113_3012	905	BW25113_3653	3570	BW25113_4221	3562	BW25113_0651	2075	BW25113_3850	2092
BW25113_0092	1640	BW25113_0879	1642	BW25113_0877	917	BW25113_0060	1837	BW25113_2080	1525	BW25113_4077	1536	BW25113_1638	911	BW25113_3170	900	BW25113_3961	3570	BW25113_0156	3536	BW25113_0086	2068	BW25113_2937	2091
BW25113_0381	1639	BW25113_3009	1638	BW25113_4180	915	BW25113_0126	1836	BW25113_3094	1525	BW25113_1792	1534	BW25113_3234	911	BW25113_3825	900	BW25113_4375	3569	BW25113_1990	3533	BW25113_4235	2060	BW25113_4381	2086
BW25113_0863	1639	BW25113_0243	1636	BW25113_2810	914	BW25113_3252	1836	BW25113_2281	1523	BW25113_3543	1533	BW25113_2329	910	BW25113_1956	896	BW25113_3802	3560	BW25113_1636	3532	BW25113_1982	2057	BW25113_3361	2084
BW25113_3508	1639	BW25113_3938	1634	BW25113_2898	914	BW25113_2262	1834	BW25113_2913	1523	BW25113_3453	1532	BW25113_2341	910	BW25113_1642	894	BW25113_0472	3557	BW25113_0097	3531	BW25113_4045	2049	BW25113_3304	2083
BW25113_3713	1638	BW25113_1955	1624	BW25113_3735	914	BW25113_2135	1831	BW25113_0948	1522	BW25113_4235	1531	BW25113_1540	908	BW25113_2517	891	BW25113_3114	3555	BW25113_3781	3518	BW25113_3931	2047	BW25113_3313	2079
BW25113_4234	1637	BW25113_4073	1623	BW25113_2324	913	BW25113_4350	1831	BW25113_1562	1514	BW25113_3997	1528	BW25113_3653	906	BW25113_3938	890	BW25113_3390	3546	BW25113_0200	3516	BW25113_1869	2046	BW25113_2576	2075
BW25113_1650	1636	BW25113_2560	1621	BW25113_3825	913	BW25113_2280	1828	BW25113_2494	1512	BW25113_0895	1522	BW25113_4144	905	BW25113_4166	886	BW25113_2475	3540	BW25113_3964	3512	BW25113_3384	2042	BW25113_2434	2074
BW25113_2609	1632	BW25113_4018	1621	BW25113_3054	912	BW25113_2529	1825	BW25113_4220	1511	BW25113_0401	1520	BW25113_0243	902	BW25113_0059	884	BW25113_2135	3529	BW25113_2261	3505	BW25113_4077	2042	BW25113_0896	2069
BW25113_4262	1632	BW25113_0092	1620	BW25113_0431	909	BW25113_0826	1823	BW25113_0401	1509	BW25113_0239	1519	BW25113_3705	901	BW25113_2820	884	BW25113_3210	3525	BW25113_0415	3503	BW25113_3289	2041	BW25113_3037	2069
BW25113_3522	1629	BW25113_3926	1619	BW25113_0243	908	BW25113_0423	1821	BW25113_3414	1509	BW25113_1269	1519	BW25113_2976	896	BW25113_3885	881	BW25113_0167	3519	BW25113_2995	3503	BW25113_2809	2038	BW25113_1869	2061
BW25113_2280	1628	BW25113_0892	1615	BW25113_2499	906	BW25113_0092	1819	BW25113_2844	1504	BW25113_3407	1519	BW25113_1261	893	BW25113_2809	878	BW25113_2261	3512	BW25113_3632	3503	BW25113_0757	2035	BW25113_2261	2051
BW25113_2560	1624	BW25113_4234	1615	BW25113_2531	906	BW25113_0465	1817	BW25113_3030	1501	BW25113_3439	1518	BW25113_3038	893	BW25113_3234	877	BW25113_1642	3511	BW25113_2502	3498	BW25113_3203	2033	BW25113_3891	2051
BW25113_1342	1620	BW25113_2411	1613	BW25113_3166	906	BW25113_2898	1809	BW25113_3186	1500	BW25113_2751	1517	BW25113_0902	886	BW25113_3356	874	BW25113_3513	3508	BW25113_3713	3491	BW25113_2317	2032	BW25113_4045	2050
BW25113_3745	1617	BW25113_3094	1606	BW25113_0148	904	BW25113_1045	1808	BW25113_3848	1496	BW25113_0219	1516	BW25113_3536	886	BW25113_1090	873	BW25113_1794	3500	BW25113_3810	3481	BW25113_0143	2029	BW25113_0870	2048
BW25113_1176	1614	BW25113_3845	1600	BW25113_2157	898	BW25113_2869	1807	BW25113_3752	1495	BW25113_3299	1516	BW25113_1618	885	BW25113_3802	873	BW25113_3536	3494	BW25113_4006	3479	BW25113_4216	2027	BW25113_3933	2041
BW25113_2566	1614	BW25113_3555	1597	BW25113_2346	898	BW25113_3735	1806	BW25113_4169	1495	BW25113_3093	1515	BW25113_1108	883	BW25113_1618	872	BW25113_1593	3492	BW25113_0065	3477	BW25113_3037	2023	BW25113_3522	2033
BW25113_3888	1611	BW25113_2320	1593	BW25113_3706	898	BW25113_3809	1804	BW25113_2927	1490	BW25113_2080	1513	BW25113_3885	883	BW25113_2522	871	BW25113_3278	3492	BW25113_0167	3472	BW25113_0097	2022	BW25113_3845	2033
BW25113_3938	1608	BW25113_3772	1593	BW25113_1636	897	BW25113_3784	1797	BW25113_1033	1482	BW25113_2809	1513	BW25113_4390	881	BW25113_3055	871	BW25113_1805	3482	BW25113_1294	3472	BW25113_0180	2019	BW25113_0470	2025
BW25113_1308	1605	BW25113_3689	1587	BW25113_3809	897	BW25113_1847	1794	BW25113_3102	1481	BW25113_1688	1510	BW25113_0020	880	BW25113_3705	871	BW25113_3632	3468	BW25113_0472	3466	BW25113_2156	2015	BW25113_4216	2023
BW25113_1955	1601	BW25113_0791	1584	BW25113_3401	892	BW25113_1761	1793	BW25113_3231	1481	BW25113_1197	1507	BW25113_2670	877	BW25113_2620	868	BW25113_0086	3467	BW25113_3073	3458	BW25113_0918	2013	BW25113_3438	2022
BW25113_3845	1601	BW25113_1176	1582	BW25113_3066	891	BW25113_2042	1792	BW25113_3299	1477	BW25113_0411	1506	BW25113_3912	874	BW25113_1955	867	BW25113_0156	3459	BW25113_3572	3457	BW25113_0381	2011	BW25113_0782	2019
BW25113_3170	1600	BW25113_4696	1581	BW25113_0126	888	BW25113_4021	1791	BW25113_0773	1475	BW25113_4213	1505	BW25113_2820	871	BW25113_4149	863	BW25113_2822	3452	BW25113_1468	3455	BW25113_3519	2011	BW25113_1342	2017
BW25113_4217	1600	BW25113_2609	1580	BW25113_0426	885	BW25113_3185	1787	BW25113_3275	1475	BW25113_0082	1503	BW25113_3055	871	BW25113_3774	858	BW25113_0200	3450	BW25113_0958	3451	BW25113_1777	2004	BW25113_2947	2017
BW25113_0473	1599	BW25113_4000	1580	BW25113_3745	885	BW25113_1636	1774	BW25113_1449	1473	BW25113_3275	1501	BW25113_3237	871	BW25113_0418	857	BW25113_2041	3447	BW25113_2156	3448	BW25113_0458	2002	BW25113_0794	2016
BW25113_4059	1598	BW25113_4402	1580	BW25113_3923	885	BW25113_3066	1772	BW25113_1100	1472	BW25113_3752	1498	BW25113_4221	871	BW25113_4144	857	BW25113_3964	3445	BW25113_0086	3436	BW25113_2576	2001	BW25113_3825	2016
BW25113_4052	1597	BW25113_0420	1579	BW25113_4021	885	BW25113_0877	1769	BW25113_3746	1471	BW25113_3938	1497	BW25113_0163	870	BW25113_2896	856	BW25113_3810	3444	BW25113_1269	3435	BW25113_1809	2000	BW25113_2914	2007
BW25113_2341	1591	BW25113_4217	1579	BW25113_0423	884	BW25113_2876	1769	BW25113_3287	1470	BW25113_4153	1496	BW25113_3541	870	BW25113_3512	856	BW25113_4059	3444	BW25113_2185	3427	BW25113_3770	1999	BW25113_0458	2004
BW25113_4402	1591	BW25113_1540	1574	BW25113_0060	882	BW25113_4180	1759	BW25113_0391	1468	BW25113_4180	1495	BW25113_1642	867	BW25113_3912	856	BW25113_3284	3443	BW25113_1847	3403	BW25113_2817	1992	BW25113_1982	2001
BW25113_3536	1588	BW25113_0724	1571	BW25113_1761	881	BW25113_1657	1758	BW25113_0794	1458	BW25113_0345	1494	BW25113_2249	867	BW25113_2080	855	BW25113_0739	3433	BW25113_2591	3402	BW25113_2947	1991	BW25113_2317	1996
BW25113_3830	1588	BW25113_3522	1571	BW25113_3784	879	BW25113_1635	1750	BW25113_1064	1457	BW25113_1283	1491	BW25113_2175	865	BW25113_0049	854	BW25113_0958	3432	BW25113_3278	3391	BW25113_2552	1989	BW25113_3384	1996
BW25113_0052	1587	BW25113_4335	1570	BW25113_4350	878	BW25113_3054	1747	BW25113_3649	1456	BW25113_4378	1489	BW25113_3770	865	BW25113_0415	852	BW25113_1913	3411	BW25113_4375	3384	BW25113_2670	1981	BW25113_1684	1993
BW25113_0487	1577	BW25113_2185	1565	BW25113_1090	875	BW25113_1912	1746	BW25113_4295	1456	BW25113_0773	1487	BW25113_0082	864	BW25113_0724	852	BW25113_1804	3406	BW25113_2959	3380	BW25113_0829	1979	BW25113_2806	1992
BW25113_3735	1577	BW25113_0473	1558	BW25113_2475	875	BW25113_3522	1746	BW25113_0420	1454	BW25113_2508	1487	BW25113_0059	863	BW25113_1847	849	BW25113_1468	3404	BW25113_2867	3365	BW25113_2684	1979	BW25113_3964	1988
BW25113_2475	1576	BW25113_3165	1552	BW25113_2564	874	BW25113_3910	1742	BW25113_3093	1453	BW25113_4389	1486	BW25113_0407	862	BW25113_0407	847	BW25113_2233	3387	BW25113_1923	3362	BW25113_2300	1973	BW25113_0381	1983
BW25113_3165	1576	BW25113_3210	1552	BW25113_1053	873	BW25113_4402	1742	BW25113_4453	1451	BW25113_4166	1485	BW25113_0174	861	BW25113_3513	847	BW25113_1343	3382	BW25113_4059	3356	BW25113_1108	1967	BW25113_0185	1977
BW25113_3311	1571	BW25113_0381	1551	BW25113_0020	872	BW25113_3250	1741	BW25113_0895	1448	BW25113_3231	1480	BW25113_0892	856	BW25113_1636	846	BW25113_3713	3381	BW25113_2522	3349	BW25113_0470	1965	BW25113_0975	1973
BW25113_0421	1569	BW25113_3524	1548	BW25113_2869	871	BW25113_3401	1739	BW25113_1761	1446	BW25113_2913	1479	BW25113_2320	856	BW25113_4220	846	BW25113_0949	3380	BW25113_2910	3346	BW25113_0870	1964	BW25113_1635	1966
BW25113_1286	1565	BW25113_0052	1546	BW25113_3250	871	BW25113_0148	1738	BW25113_2027	1446	BW25113_3204	1469	BW25113_3938	854	BW25113_4123	844	BW25113_1108	3376	BW25113_1325	3340	BW25113_2261	1964	BW25113_2009	1966
BW25113_1540	1559	BW25113_3166	1546	BW25113_3849	871	BW25113_3825	1737	BW25113_4070	1446	BW25113_0429	1467	BW25113_0713	849	BW25113_0163	843	BW25113_3440	3375	BW25113_1619	3333	BW25113_3440	1962	BW25113_1283	1964
BW25113_0902	1557	BW25113_0902	1545	BW25113_3910	869	BW25113_4159	1737	BW25113_2763	1445	BW25113_2936	1465	BW25113_1068	843	BW25113_0082	839	BW25113_4472	3365	BW25113_2135	3333	BW25113_1746	1955	BW25113_0757	1960
BW25113_1090	1555	BW25113_0869	1544	BW25113_2529	868	BW25113_2531	1735	BW25113_2206	1444	BW25113_0381	1462	BW25113_0049	841	BW25113_4696	839	BW25113_3812	3365	BW25113_3895	3333	BW25113_4375	1953	BW25113_2764	1958
BW25113_4390	1554	BW25113_2280	1540	BW25113_2687	865	BW25113_0020	1722	BW25113_0829	1443	BW25113_2344	1460	BW25113_0488	839	BW25113_2893	839	BW25113_2959	3362	BW25113_2475	3331	BW25113_1064	1949	BW25113_1777	1957
BW25113_0879	1553	BW25113_1045	1539	BW25113_1927	864	BW25113_3166	1722	BW25113_1210	1442	BW25113_3741	1460	BW25113_2522	839	BW25113_4203	838	BW25113_2620	3353	BW25113_4472	3326	BW25113_3201	1948	BW25113_1827	1956
BW25113_2522	1553	BW25113_4149	1539	BW25113_2835	864	BW25113_0525	1721	BW25113_3017	1440	BW25113_0827	1456	BW25113_0415	838	BW25113_0892	833	BW25113_0892	3352	BW25113_0052	3321	BW25113_1635	1945	BW25113_1832	1950
BW25113_0431	1550	BW25113_0239	1538	BW25113_3185	864	BW25113_1053	1720	BW25113_3165	1440	BW25113_3228	1454	BW25113_0708	837	BW25113_3750	833	BW25113_2411	3346	BW25113_1175	3312	BW25113_2730	1943	BW25113_3519	1948
BW25113_1636	1547	BW25113_3830	1537	BW25113_2042	863	BW25113_2564	1719	BW25113_4180	1440	BW25113_2744	1452	BW25113_1766	837	BW25113_3770	833	BW25113_1636	3344	BW25113_0892	3311	BW25113_0658	1942	BW25113_0879	1947
BW25113_3166	1547	BW25113_3825	1535	BW25113_2319	863	BW25113_2835	1718	BW25113_1668	1437	BW25113_0870	1450	BW25113_3565	837	BW25113_1766	832	BW25113_1429	3335	BW25113_1804	3310	BW25113_3200	1942	BW25113_1210	1944
BW25113_3926	1547	BW25113_2522	1534	BW25113_2570	863	BW25113_1834	1710	BW25113_0416	1436	BW25113_0948	1449	BW25113_3922	837	BW25113_0739	826	BW25113_1923	3331	BW25113_0615	3305	BW25113_4381	1942	BW25113_1746	1944
BW25113_3772	1546	BW25113_1449	1533	BW25113_3912	863	BW25113_2319	1706	BW25113_3407	1435	BW25113_3017	1449	BW25113_0015	835	BW25113_2594	826	BW25113_0097	3329	BW25113_0388	3302	BW25113_4052	1941	BW25113_1809	1941
BW25113_3910	1545	BW25113_3745	1531	BW25113_1277	860	BW25113_2475	1704	BW25113_0123	1434	BW25113_3306	1449	BW25113_3440	835	BW25113_0240	825	BW25113_2185	3326	BW25113_1642	3300	BW25113_2914	1940	BW25113_4079	1940
BW25113_3524	1541	BW25113_3752	1526	BW25113_2927	859	BW25113_3923	1704	BW25113_4335	1433	BW25113_0155	1447	BW25113_2502	832	BW25113_0708	823	BW25113_3073	3319	BW25113_3548	3289	BW25113_2961	1931	BW25113_3915	1938
BW25113_2494	1539	BW25113_4262	1526	BW25113_0432	851	BW25113_2810	1703	BW25113_4153	1431	BW25113_4335	1446	BW25113_3860	831	BW25113_0488	822	BW25113_0884	3317	BW25113_3513	3284	BW25113_0782	1926	BW25113_1443	1937
BW25113_3197	1536	BW25113_0176	1524	BW25113_2262	851	BW25113_2927	1703	BW25113_3205	1430	BW25113_3237	1445	BW25113_3356	828	BW25113_3650	822	BW25113_2591	3315	BW25113_2411	3281	BW25113_3915	1920	BW25113_3200	1931
BW25113_4335	1536	BW25113_3011	1523	BW25113_1766	848	BW25113_1927	1700	BW25113_3570	1427	BW25113_0391	1443	BW25113_2517	827	BW25113_1261	821	BW25113_0615	3314	BW25113_2594	3257	BW25113_1708	1917	BW25113_0658	1930
BW25113_2249	1531	BW25113_3910	1523	BW25113_2180	848	BW25113_1090	1699	BW25113_3741	1422	BW25113_3183	1438	BW25113_2594	827	BW25113_3791	821	BW25113_1847	3308	BW25113_1654	3255	BW25113_3030	1908	BW25113_2156	1930
BW25113_4469	1529	BW25113_2249	1521	BW25113_4159	848	BW25113_2318	1695	BW25113_0827	1417	BW25113_2294	1433	BW25113_1529	824	BW25113_0710	820	BW25113_1286	3296	BW25113_3610	3253	BW25113_2040	1906	BW25113_3440	1930
BW25113_3689	1529	BW25113_3932	1519	BW25113_1635	845	BW25113_2570	1695	BW25113_2318	1417	BW25113_3094	1432	BW25113_3181	824	BW25113_4467	818	BW25113_3548	3286	BW25113_1913	3250	BW25113_3599	1905	BW25113_0420	1929
BW25113_2411	1527	BW25113_0174	1518	BW25113_0465	844	BW25113_3247	1693	BW25113_2560	1415	BW25113_3401	1432	BW25113_3524	823	BW25113_0904	817	BW25113_2175	3282	BW25113_2041	3249	BW25113_0948	1904	BW25113_1334	1921
BW25113_3929	1524	BW25113_2557	1506	BW25113_4402	841	BW25113_3849	1693	BW25113_3306	1414	BW25113_3779	1431	BW25113_3891	823	BW25113_0420	816	BW25113_2218	3280	BW25113_1286	3245	BW25113_1832	1904	BW25113_2300	1918
BW25113_2185	1519	BW25113_3997	1506	BW25113_3042	840	BW25113_3912	1687	BW25113_3228	1413	BW25113_3102	1429	BW25113_2342	822	BW25113_2320	815	BW25113_3701	3277	BW25113_3754	3244	BW25113_1210	1902	BW25113_0143	1917
BW25113_2777	1518	BW25113_3803	1505	BW25113_0880	838	BW25113_0880	1685	BW25113_0155	1412	BW25113_3201	1427	BW25113_2620	821	BW25113_3195	815	BW25113_1325	3273	BW25113_1107	3242	BW25113_3891	1894	BW25113_0027	1914
BW25113_1919	1516	BW25113_2183	1502	BW25113_1254	836	BW25113_1766	1685	BW25113_0222	1411	BW25113_2027	1425	BW25113_0156	820	BW25113_3891	815	BW25113_0052	3267	BW25113_3812	3239	BW25113_2143	1893	BW25113_0086	1910
BW25113_0724	1515	BW25113_4392	1501	BW25113_0744	835	BW25113_0496	1684	BW25113_2156	1409	BW25113_2560	1424	BW25113_0799	820	BW25113_0877	813	BW25113_0388	3266	BW25113_2911	3231	BW25113_2206	1893	BW25113_3770	1910
BW25113_2132	1513	BW25113_1342	1499	BW25113_0413	833	BW25113_3042	1683	BW25113_3131	1409	BW25113_0028	1422	BW25113_1682	820	BW25113_3747	813	BW25113_4262	3266	BW25113_3440	3231	BW25113_3825	1893	BW25113_3771	1908
BW25113_1913	1510	BW25113_4123	1495	BW25113_0781	832	BW25113_3384	1682	BW25113_2131	1408	BW25113_3205	1422	BW25113_4123	816	BW25113_0381	812	BW25113_2156	3257	BW25113_3644	3229	BW25113_3964	1893	BW25113_2040	1902
BW25113_4149	1510	BW25113_0421	1490	BW25113_1657	831	BW25113_0949	1681	BW25113_1929	1407	BW25113_3066	1421	BW25113_3752	814	BW25113_1100	811	BW25113_3358	3254	BW25113_0739	3225	BW25113_3009	1890	BW25113_3030	1900
BW25113_3997	1509	BW25113_2132	1489	BW25113_2883	830	BW25113_1277	1681	BW25113_2568	1407	BW25113_3091	1419	BW25113_0420	809	BW25113_0401	810	BW25113_3895	3253	BW25113_0791	3225	BW25113_1114	1889	BW25113_1708	1897
BW25113_0167	1505	BW25113_3542	1487	BW25113_1834	829	BW25113_2687	1679	BW25113_1792	1404	BW25113_4261	1419	BW25113_1919	809	BW25113_0243	807	BW25113_3252	3247	BW25113_1200	3220	BW25113_2806	1886	BW25113_1226	1896
BW25113_4170	1505	BW25113_3748	1487	BW25113_3522	829	BW25113_2883	1662	BW25113_3237	1403	BW25113_3165	1417	BW25113_2280	809	BW25113_4329	806	BW25113_2522	3238	BW25113_2218	3219	BW25113_2434	1878	BW25113_2730	1896
BW25113_3054	1502	BW25113_2020	1480	BW25113_2819	828	BW25113_3440	1654	BW25113_2508	1399	BW25113_2318	1415	BW25113_3291	808	BW25113_1200	805	BW25113_3183	3236	BW25113_1090	3211	BW25113_2822	1876	BW25113_0651	1889
BW25113_3610	1494	BW25113_1650	1478	BW25113_0525	826	BW25113_0413	1653	BW25113_2042	1398	BW25113_4070	1415	BW25113_3513	806	BW25113_2576	805	BW25113_2190	3230	BW25113_0683	3210	BW25113_1342	1874	BW25113_2961	1889
BW25113_4166	1494	BW25113_4166	1478	BW25113_3390	826	BW25113_2180	1653	BW25113_4261	1397	BW25113_2796	1413	BW25113_1200	803	BW25113_2630	805	BW25113_1619	3210	BW25113_3290	3208	BW25113_2785	1874	BW25113_2664	1884
BW25113_1619	1493	BW25113_1090	1476	BW25113_0156	825	BW25113_0156	1652	BW25113_2344	1396	BW25113_1647	1412	BW25113_4329	801	BW25113_0902	803	BW25113_3237	3203	BW25113_0949	3205	BW25113_1623	1868	BW25113_2936	1879
BW25113_1874	1491	BW25113_1636	1476	BW25113_3736	824	BW25113_2822	1651	BW25113_1197	1394	BW25113_3816	1412	BW25113_2218	798	BW25113_2340	802	BW25113_0674	3191	BW25113_1612	3204	BW25113_3867	1867	BW25113_3632	1879
BW25113_3011	1488	BW25113_0578	1474	BW25113_4207	824	BW25113_3390	1651	BW25113_2127	1392	BW25113_1064	1410	BW25113_3281	798	BW25113_2411	802	BW25113_1175	3190	BW25113_1343	3200	BW25113_3447	1863	BW25113_2809	1874
BW25113_0889	1485	BW25113_0124	1472	BW25113_0149	823	BW25113_3745	1651	BW25113_3522	1390	BW25113_3260	1405	BW25113_1090	796	BW25113_2065	801	BW25113_2911	3190	BW25113_0753	3198	BW25113_0879	1862	BW25113_3447	1874
BW25113_3530	1483	BW25113_1107	1467	BW25113_1912	823	BW25113_2183	1650	BW25113_1874	1387	BW25113_1210	1402	BW25113_2581	794	BW25113_2494	800	BW25113_2806	3189	BW25113_3237	3195	BW25113_1226	1859	BW25113_3599	1870
BW25113_3940	1476	BW25113_3438	1464	BW25113_3247	819	BW25113_2157	1649	BW25113_2320	1386	BW25113_4295	1401	BW25113_4203	794	BW25113_3548	798	BW25113_3644	3183	BW25113_0884	3194	BW25113_1782	1855	BW25113_4375	1865
BW25113_3825	1470	BW25113_0889	1459	BW25113_2318	817	BW25113_1732	1648	BW25113_3183	1385	BW25113_3318	1400	BW25113_1046	793	BW25113_3390	793	BW25113_2594	3177	BW25113_4262	3193	BW25113_2529	1848	BW25113_3009	1862
BW25113_0578	1469	BW25113_2494	1458	BW25113_0496	815	BW25113_2249	1631	BW25113_1805	1382	BW25113_1874	1399	BW25113_3170	791	BW25113_2175	792	BW25113_3932	3170	BW25113_2806	3190	BW25113_2937	1846	BW25113_2785	1861
BW25113_3210	1468	BW25113_3054	1458	BW25113_3440	812	BW25113_0432	1629	BW25113_2809	1379	BW25113_1176	1397	BW25113_1636	790	BW25113_1529	791	BW25113_3355	3168	BW25113_3438	3186	BW25113_2346	1845	BW25113_1623	1854
BW25113_0174	1464	BW25113_0391	1454	BW25113_1321	809	BW25113_1176	1621	BW25113_3644	1374	BW25113_1342	1397	BW25113_3519	789	BW25113_3536	791	BW25113_3384	3165	BW25113_3932	3179	BW25113_3632	1845	BW25113_0948	1851
BW25113_0391	1462	BW25113_4170	1454	BW25113_3384	807	BW25113_1917	1619	BW25113_2936	1373	BW25113_3287	1394	BW25113_3750	787	BW25113_0862	790	BW25113_3438	3153	BW25113_3052	3168	BW25113_3313	1841	BW25113_2684	1840
BW25113_3849	1460	BW25113_2475	1453	BW25113_2628	801	BW25113_2568	1619	BW25113_3103	1372	BW25113_3705	1392	BW25113_3650	785	BW25113_1045	787	BW25113_1612	3151	BW25113_2904	3164	BW25113_1334	1832	BW25113_0895	1837
BW25113_2502	1455	BW25113_3185	1451	BW25113_4378	800	BW25113_1478	1614	BW25113_0192	1370	BW25113_0149	1390	BW25113_3522	784	BW25113_0174	786	BW25113_1654	3151	BW25113_3747	3158	BW25113_2020	1832	BW25113_1207	1833
BW25113_0015	1449	BW25113_0425	1450	BW25113_1618	797	BW25113_2517	1612	BW25113_2875	1366	BW25113_0801	1390	BW25113_4379	784	BW25113_0424	785	BW25113_3754	3148	BW25113_1033	3153	BW25113_3038	1824	BW25113_3591	1833
BW25113_0869	1449	BW25113_1732	1449	BW25113_2249	796	BW25113_3462	1603	BW25113_2751	1365	BW25113_1562	1389	BW25113_1684	781	BW25113_1429	785	BW25113_3610	3138	BW25113_0674	3149	BW25113_2936	1820	BW25113_3203	1830
BW25113_3803	1445	BW25113_2959	1443	BW25113_4392	796	BW25113_0149	1601	BW25113_2796	1364	BW25113_2568	1388	BW25113_2576	780	BW25113_3291	785	BW25113_1200	3130	BW25113_3183	3148	BW25113_3125	1820	BW25113_3518	1827
BW25113_3752	1444	BW25113_1919	1442	BW25113_0949	794	BW25113_3358	1599	BW25113_0219	1362	BW25113_2494	1386	BW25113_0998	778	BW25113_0156	783	BW25113_0192	3129	BW25113_0192	3139	BW25113_0269	1819	BW25113_0421	1822
BW25113_0148	1441	BW25113_3197	1442	BW25113_2517	793	BW25113_4335	1597	BW25113_3091	1362	BW25113_1929	1385	BW25113_1100	777	BW25113_2167	783	BW25113_1107	3129	BW25113_0180	3132	BW25113_2022	1817	BW25113_1864	1819
BW25113_3338	1441	BW25113_3311	1442	BW25113_1326	791	BW25113_1321	1594	BW25113_0345	1358	BW25113_3833	1385	BW25113_3508	777	BW25113_3940	783	BW25113_1912	3124	BW25113_1679	3127	BW25113_4079	1817	BW25113_2529	1819
BW25113_3438	1441	BW25113_4052	1442	BW25113_2183	791	BW25113_3195	1594	BW25113_2744	1358	BW25113_3508	1382	BW25113_1590	776	BW25113_1068	782	BW25113_0791	3123	BW25113_2233	3123	BW25113_0420	1813	BW25113_2020	1817
BW25113_0200	1439	BW25113_2777	1439	BW25113_3103	790	BW25113_3475	1590	BW25113_0955	1356	BW25113_2042	1380	BW25113_3197	776	BW25113_3469	782	BW25113_0753	3119	BW25113_3252	3123	BW25113_0027	1812	BW25113_3570	1816
BW25113_1653	1439	BW25113_3468	1436	BW25113_0124	789	BW25113_3541	1588	BW25113_1990	1356	BW25113_2156	1377	BW25113_0240	775	BW25113_2280	780	BW25113_1917	3118	BW25113_2190	3122	BW25113_3933	1811	BW25113_0081	1801
BW25113_2959	1439	BW25113_3849	1436	BW25113_1343	789	BW25113_0124	1586	BW25113_1647	1353	BW25113_0420	1376	BW25113_3462	775	BW25113_0713	777	BW25113_3290	3117	BW25113_1429	3114	BW25113_0975	1810	BW25113_2781	1795
BW25113_2007	1438	BW25113_3530	1430	BW25113_2581	788	BW25113_0049	1585	BW25113_3318	1351	BW25113_1805	1373	BW25113_3772	774	BW25113_3752	776	BW25113_3166	3109	BW25113_0148	3098	BW25113_2009	1810	BW25113_1114	1792
BW25113_0713	1437	BW25113_1990	1419	BW25113_3358	785	BW25113_0744	1584	BW25113_1519	1350	BW25113_3591	1373	BW25113_0622	771	BW25113_3772	776	BW25113_0683	3104	BW25113_0425	3094	BW25113_3735	1807	BW25113_2132	1790
BW25113_0424	1436	BW25113_3770	1417	BW25113_3771	785	BW25113_0781	1580	BW25113_4213	1349	BW25113_0090	1367	BW25113_3925	770	BW25113_0168	774	BW25113_2262	3102	BW25113_2262	3086	BW25113_3591	1804	BW25113_2143	1788
BW25113_2294	1435	BW25113_1423	1415	BW25113_2289	784	BW25113_1618	1580	BW25113_0828	1348	BW25113_3414	1366	BW25113_2080	769	BW25113_1046	774	BW25113_1090	3093	BW25113_1593	3082	BW25113_3229	1796	BW25113_2552	1781
BW25113_3770	1433	BW25113_1619	1413	BW25113_1478	782	BW25113_3316	1576	BW25113_3591	1345	BW25113_0829	1365	BW25113_4392	769	BW25113_3712	774	BW25113_3052	3092	BW25113_3701	3078	BW25113_2132	1794	BW25113_3284	1780
BW25113_0914	1432	BW25113_2329	1407	BW25113_1917	782	BW25113_3736	1571	BW25113_3252	1344	BW25113_3185	1365	BW25113_1429	768	BW25113_1919	771	BW25113_4142	3088	BW25113_1912	3076	BW25113_1827	1793	BW25113_3306	1776
BW25113_1732	1430	BW25113_0020	1405	BW25113_2822	782	BW25113_0111	1566	BW25113_0801	1341	BW25113_3644	1359	BW25113_2190	768	BW25113_3519	769	BW25113_4469	3085	BW25113_2175	3075	BW25113_3849	1790	BW25113_3125	1775
BW25113_3017	1421	BW25113_0863	1405	BW25113_3361	782	BW25113_1955	1565	BW25113_3933	1341	BW25113_0030	1358	BW25113_0877	766	BW25113_0998	766	BW25113_1033	3077	BW25113_3200	3074	BW25113_1207	1784	BW25113_2817	1771
BW25113_0124	1417	BW25113_3536	1405	BW25113_3938	781	BW25113_0889	1563	BW25113_3390	1338	BW25113_3103	1355	BW25113_2893	765	BW25113_3849	766	BW25113_3747	3075	BW25113_0146	3055	BW25113_0828	1783	BW25113_0828	1766
BW25113_4135	1416	BW25113_4119	1396	BW25113_3475	779	BW25113_3012	1563	BW25113_1688	1336	BW25113_4330	1354	BW25113_0862	764	BW25113_1108	765	BW25113_0863	3073	BW25113_0863	3052	BW25113_1227	1782	BW25113_1840	1763
BW25113_3468	1408	BW25113_3515	1394	BW25113_3462	778	BW25113_1326	1561	BW25113_0429	1335	BW25113_4380	1354	BW25113_0401	763	BW25113_3508	765	BW25113_0425	3071	BW25113_3588	3050	BW25113_2827	1776	BW25113_1426	1761
BW25113_0020	1404	BW25113_3195	1393	BW25113_1732	777	BW25113_1054	1560	BW25113_0578	1334	BW25113_3252	1353	BW25113_1176	761	BW25113_4221	764	BW25113_0148	3063	BW25113_2370	3045	BW25113_3284	1772	BW25113_3507	1757
BW25113_3515	1401	BW25113_3940	1393	BW25113_0176	775	BW25113_4000	1558	BW25113_4380	1334	BW25113_0025	1350	BW25113_1956	761	BW25113_2502	763	BW25113_1653	3061	BW25113_0239	3043	BW25113_3318	1772	BW25113_0970	1756
BW25113_3543	1395	BW25113_4036	1393	BW25113_3195	775	BW25113_2502	1557	BW25113_4188	1333	BW25113_2502	1350	BW25113_3548	761	BW25113_1590	762	BW25113_1679	3056	BW25113_3358	3041	BW25113_2764	1771	BW25113_3165	1756
BW25113_3346	1394	BW25113_0356	1391	BW25113_0578	774	BW25113_1254	1555	BW25113_3066	1332	BW25113_2730	1348	BW25113_0097	760	BW25113_3671	761	BW25113_0089	3052	BW25113_2182	3033	BW25113_0895	1768	BW25113_2743	1754
BW25113_3812	1394	BW25113_3192	1390	BW25113_3439	773	BW25113_2628	1555	BW25113_0381	1331	BW25113_1090	1345	BW25113_0710	760	BW25113_3915	759	BW25113_1089	3037	BW25113_3384	3033	BW25113_2021	1762	BW25113_3542	1751
BW25113_2948	1390	BW25113_2007	1388	BW25113_3652	772	BW25113_4378	1555	BW25113_1090	1327	BW25113_3649	1341	BW25113_2209	760	BW25113_0721	758	BW25113_3736	3037	BW25113_3355	3024	BW25113_0081	1758	BW25113_1176	1750
BW25113_3361	1389	BW25113_1685	1387	BW25113_3131	770	BW25113_2594	1549	BW25113_0149	1326	BW25113_2131	1340	BW25113_0386	757	BW25113_2581	758	BW25113_3468	3028	BW25113_0089	3012	BW25113_2743	1757	BW25113_0927	1749
BW25113_1423	1388	BW25113_0713	1385	BW25113_2233	769	BW25113_0910	1545	BW25113_3201	1326	BW25113_0123	1335	BW25113_0381	756	BW25113_0529	757	BW25113_1919	3023	BW25113_2781	3003	BW25113_0421	1754	BW25113_3462	1749
BW25113_2557	1388	BW25113_1604	1385	BW25113_2594	769	BW25113_1272	1543	BW25113_3833	1325	BW25113_0974	1333	BW25113_0965	756	BW25113_0699	757	BW25113_2182	3023	BW25113_3468	3002	BW25113_0512	1754	BW25113_3965	1749
BW25113_1449	1385	BW25113_1653	1381	BW25113_2809	769	BW25113_2182	1541	BW25113_4170	1324	BW25113_1406	1333	BW25113_1804	756	BW25113_0811	756	BW25113_2324	3010	BW25113_3522	2998	BW25113_1594	1751	BW25113_1782	1746
BW25113_2329	1384	BW25113_4263	1381	BW25113_3964	769	BW25113_2819	1540	BW25113_3816	1322	BW25113_3961	1325	BW25113_2340	754	BW25113_0863	756	BW25113_3075	2999	BW25113_0418	2992	BW25113_0083	1746	BW25113_1958	1746
BW25113_3516	1384	BW25113_3784	1380	BW25113_4335	769	BW25113_0176	1535	BW25113_3867	1322	BW25113_3653	1318	BW25113_1280	753	BW25113_0897	754	BW25113_3891	2990	BW25113_1919	2987	BW25113_1034	1745	BW25113_3066	1742
BW25113_2183	1380	BW25113_2502	1376	BW25113_1176	767	BW25113_0090	1534	BW25113_3961	1317	BW25113_1100	1317	BW25113_3745	752	BW25113_2435	753	BW25113_0146	2988	BW25113_3938	2981	BW25113_1919	1742	BW25113_3867	1742
BW25113_3932	1378	BW25113_0386	1375	BW25113_0889	766	BW25113_4392	1534	BW25113_2330	1316	BW25113_3089	1317	BW25113_4115	752	BW25113_3922	753	BW25113_0418	2983	BW25113_3075	2978	BW25113_3518	1742	BW25113_1064	1740
BW25113_1562	1377	BW25113_0949	1369	BW25113_1175	766	BW25113_0904	1527	BW25113_3089	1316	BW25113_2844	1315	BW25113_4696	750	BW25113_1176	752	BW25113_3054	2983	BW25113_1053	2972	BW25113_2876	1740	BW25113_1654	1740
BW25113_3542	1377	BW25113_4390	1367	BW25113_1955	766	BW25113_1343	1526	BW25113_3081	1313	BW25113_1399	1311	BW25113_3671	750	BW25113_0015	751	BW25113_0622	2976	BW25113_0413	2965	BW25113_0970	1739	BW25113_1919	1739
BW25113_3185	1376	BW25113_3527	1364	BW25113_2568	766	BW25113_3253	1526	BW25113_0201	1312	BW25113_1990	1311	BW25113_4242	749	BW25113_3745	751	BW25113_2063	2973	BW25113_0143	2956	BW25113_1133	1739	BW25113_3210	1730
BW25113_3042	1375	BW25113_0424	1363	BW25113_0049	764	BW25113_3997	1524	BW25113_1176	1312	BW25113_0509	1309	BW25113_0819	748	BW25113_3522	750	BW25113_0143	2970	BW25113_3787	2956	BW25113_0851	1736	BW25113_3849	1730
BW25113_3963	1374	BW25113_0148	1362	BW25113_1214	762	BW25113_1214	1523	BW25113_1342	1309	BW25113_0201	1302	BW25113_0424	746	BW25113_2190	749	BW25113_3787	2965	BW25113_3774	2953	BW25113_1958	1731	BW25113_2021	1726
BW25113_1107	1373	BW25113_0180	1362	BW25113_2502	761	BW25113_0679	1519	BW25113_0030	1305	BW25113_2733	1302	BW25113_2167	746	BW25113_0446	748	BW25113_0180	2949	BW25113_2183	2949	BW25113_2193	1728	BW25113_2665	1725
BW25113_0060	1372	BW25113_1874	1362	BW25113_1054	758	BW25113_4115	1518	BW25113_2501	1304	BW25113_3081	1297	BW25113_1538	745	BW25113_0866	746	BW25113_3851	2945	BW25113_4469	2948	BW25113_3570	1725	BW25113_1914	1720
BW25113_2020	1372	BW25113_2660	1361	BW25113_2172	758	BW25113_3338	1516	BW25113_0927	1303	BW25113_2501	1296	BW25113_3940	744	BW25113_4052	746	BW25113_3588	2942	BW25113_3054	2946	BW25113_1208	1724	BW25113_4024	1720
BW25113_3810	1371	BW25113_1834	1360	BW25113_3572	758	BW25113_3439	1511	BW25113_1928	1302	BW25113_3933	1295	BW25113_0529	742	BW25113_0425	745	BW25113_2781	2932	BW25113_2599	2945	BW25113_1654	1724	BW25113_4696	1719
BW25113_1766	1370	BW25113_1260	1357	BW25113_0684	756	BW25113_2411	1510	BW25113_0487	1296	BW25113_4188	1295	BW25113_4467	742	BW25113_3279	745	BW25113_1063	2931	BW25113_3247	2945	BW25113_2664	1723	BW25113_0430	1718
BW25113_3784	1370	BW25113_3791	1356	BW25113_0910	756	BW25113_4207	1509	BW25113_2995	1292	BW25113_3570	1293	BW25113_3619	742	BW25113_0622	744	BW25113_3200	2927	BW25113_0622	2938	BW25113_0430	1722	BW25113_1208	1718
BW25113_2822	1366	BW25113_4135	1356	BW25113_4000	756	BW25113_2581	1504	BW25113_3260	1289	BW25113_0413	1292	BW25113_3643	742	BW25113_1688	744	BW25113_0239	2926	BW25113_1917	2937	BW25113_1914	1721	BW25113_0221	1713
BW25113_3791	1366	BW25113_0489	1347	BW25113_0904	755	BW25113_3572	1502	BW25113_2294	1284	BW25113_1832	1288	BW25113_0418	741	BW25113_3462	744	BW25113_2599	2926	BW25113_2180	2927	BW25113_2901	1719	BW25113_1227	1713
BW25113_4329	1362	BW25113_3279	1344	BW25113_3316	754	BW25113_1845	1500	BW25113_0529	1283	BW25113_1955	1288	BW25113_2389	741	BW25113_0020	743	BW25113_0199	2922	BW25113_1275	2925	BW25113_3210	1716	BW25113_2346	1711
BW25113_1990	1359	BW25113_3810	1344	BW25113_3338	754	BW25113_2809	1495	BW25113_3185	1279	BW25113_2330	1288	BW25113_3915	741	BW25113_0369	742	BW25113_1053	2919	BW25113_1342	2922	BW25113_4206	1715	BW25113_1397	1710
BW25113_3180	1359	BW25113_3812	1343	BW25113_3997	754	BW25113_2992	1495	BW25113_1876	1277	BW25113_0192	1287	BW25113_3713	740	BW25113_0965	742	BW25113_2180	2913	BW25113_3279	2922	BW25113_3390	1714	BW25113_0269	1709
BW25113_3527	1358	BW25113_3017	1339	BW25113_3610	753	BW25113_3103	1495	BW25113_1905	1277	BW25113_1646	1287	BW25113_3747	740	BW25113_3524	739	BW25113_1981	2911	BW25113_1063	2921	BW25113_3426	1714	BW25113_4378	1708
BW25113_3748	1357	BW25113_2294	1338	BW25113_2992	752	BW25113_3865	1492	BW25113_2513	1275	BW25113_2022	1286	BW25113_0369	738	BW25113_4170	738	BW25113_3865	2911	BW25113_1653	2921	BW25113_0185	1708	BW25113_2206	1707
BW25113_4036	1357	BW25113_1200	1337	BW25113_1272	751	BW25113_0089	1490	BW25113_4162	1274	BW25113_0927	1285	BW25113_2568	738	BW25113_0799	737	BW25113_2904	2909	BW25113_0827	2917	BW25113_0089	1707	BW25113_0394	1704
BW25113_2513	1349	BW25113_0060	1335	BW25113_3012	751	BW25113_2172	1490	BW25113_0974	1271	BW25113_3390	1285	BW25113_4166	738	BW25113_1538	737	BW25113_0171	2908	BW25113_1089	2916	BW25113_0680	1706	BW25113_1133	1697
BW25113_1277	1348	BW25113_3346	1331	BW25113_0868	749	BW25113_3610	1488	BW25113_1406	1271	BW25113_0222	1283	BW25113_3895	735	BW25113_3181	737	BW25113_0219	2908	BW25113_4077	2913	BW25113_3965	1706	BW25113_3038	1697
BW25113_0356	1347	BW25113_2157	1319	BW25113_2182	748	BW25113_0598	1486	BW25113_4330	1271	BW25113_1799	1281	BW25113_2182	732	BW25113_2342	736	BW25113_0904	2904	BW25113_2299	2905	BW25113_0197	1704	BW25113_2509	1696
BW25113_2531	1343	BW25113_1623	1315	BW25113_2790	748	BW25113_3361	1485	BW25113_4203	1270	BW25113_0084	1278	BW25113_4040	731	BW25113_0887	735	BW25113_2299	2903	BW25113_0171	2902	BW25113_3165	1704	BW25113_4206	1693
BW25113_4123	1338	BW25113_3102	1312	BW25113_4044	746	BW25113_1308	1483	BW25113_0509	1264	BW25113_3289	1277	BW25113_3701	730	BW25113_0081	734	BW25113_0081	2902	BW25113_1981	2901	BW25113_0167	1698	BW25113_0958	1692
BW25113_1654	1336	BW25113_1562	1311	BW25113_2293	745	BW25113_0676	1478	BW25113_0512	1262	BW25113_3522	1275	BW25113_3849	730	BW25113_1684	731	BW25113_3546	2894	BW25113_0381	2884	BW25113_2581	1698	BW25113_3426	1691
BW25113_3648	1336	BW25113_3648	1311	BW25113_3541	745	BW25113_3652	1478	BW25113_1832	1262	BW25113_2299	1272	BW25113_3210	729	BW25113_0052	727	BW25113_0413	2893	BW25113_3736	2880	BW25113_1203	1693	BW25113_0197	1690
BW25113_4119	1332	BW25113_3042	1309	BW25113_0598	743	BW25113_2081	1476	BW25113_3172	1261	BW25113_3131	1270	BW25113_0866	728	BW25113_0097	726	BW25113_2377	2893	BW25113_3865	2879	BW25113_3846	1684	BW25113_3390	1689
BW25113_2660	1331	BW25113_3572	1306	BW25113_3772	743	BW25113_0757	1475	BW25113_1799	1259	BW25113_0312	1269	BW25113_3712	728	BW25113_0869	725	BW25113_4329	2886	BW25113_3166	2876	BW25113_3507	1679	BW25113_4180	1689
BW25113_0948	1328	BW25113_0167	1305	BW25113_4115	742	BW25113_0948	1475	BW25113_3508	1258	BW25113_0159	1268	BW25113_1990	727	BW25113_2265	722	BW25113_2183	2878	BW25113_4329	2866	BW25113_2154	1674	BW25113_0123	1688
BW25113_2895	1328	BW25113_2156	1305	BW25113_4149	741	BW25113_0261	1474	BW25113_0025	1257	BW25113_0167	1267	BW25113_3094	727	BW25113_3925	722	BW25113_3522	2876	BW25113_3891	2865	BW25113_2893	1673	BW25113_3318	1688
BW25113_1834	1324	BW25113_2895	1305	BW25113_0386	739	BW25113_3192	1473	BW25113_0084	1256	BW25113_0507	1266	BW25113_4170	725	BW25113_1264	721	BW25113_3771	2868	BW25113_2606	2861	BW25113_3542	1673	BW25113_4702	1687
BW25113_2156	1320	BW25113_3516	1305	BW25113_2081	738	BW25113_1187	1467	BW25113_0507	1254	BW25113_0512	1257	BW25113_0446	723	BW25113_3565	720	BW25113_2606	2867	BW25113_3915	2859	BW25113_2960	1669	BW25113_3385	1686
BW25113_0757	1315	BW25113_4329	1305	BW25113_3865	738	BW25113_0578	1464	BW25113_1663	1251	BW25113_1519	1257	BW25113_3933	722	BW25113_3619	718	BW25113_1635	2865	BW25113_1732	2858	BW25113_0927	1668	BW25113_2827	1684
BW25113_3279	1315	BW25113_3543	1302	BW25113_4242	738	BW25113_1280	1462	BW25113_0261	1249	BW25113_4170	1252	BW25113_1604	721	BW25113_3803	717	BW25113_4077	2856	BW25113_4142	2858	BW25113_2781	1665	BW25113_0851	1683
BW25113_3701	1313	BW25113_3180	1301	BW25113_3555	736	BW25113_2186	1462	BW25113_0090	1246	BW25113_0529	1250	BW25113_1214	720	BW25113_3643	716	BW25113_2682	2853	BW25113_4337	2839	BW25113_4180	1665	BW25113_1594	1683
BW25113_0796	1311	BW25113_1593	1296	BW25113_0388	733	BW25113_0388	1461	BW25113_2733	1245	BW25113_3440	1246	BW25113_2317	720	BW25113_3200	713	BW25113_3772	2847	BW25113_0914	2838	BW25113_0958	1664	BW25113_2022	1678
BW25113_0180	1310	BW25113_1277	1295	BW25113_1593	730	BW25113_0684	1460	BW25113_1646	1244	BW25113_0684	1245	BW25113_3390	720	BW25113_4036	713	BW25113_3770	2843	BW25113_3803	2830	BW25113_0242	1662	BW25113_0452	1676
BW25113_0418	1304	BW25113_0796	1292	BW25113_1647	727	BW25113_0965	1457	BW25113_0159	1243	BW25113_0799	1242	BW25113_2435	719	BW25113_4379	711	BW25113_3247	2836	BW25113_4020	2823	BW25113_0678	1662	BW25113_0306	1673
BW25113_2157	1301	BW25113_0914	1291	BW25113_2232	727	BW25113_3895	1456	BW25113_2664	1242	BW25113_0261	1238	BW25113_1847	718	BW25113_0931	709	BW25113_0525	2835	BW25113_2377	2803	BW25113_3385	1662	BW25113_3346	1672
BW25113_3102	1301	BW25113_3247	1288	BW25113_0948	726	BW25113_3938	1456	BW25113_3197	1242	BW25113_2310	1237	BW25113_2265	718	BW25113_1112	709	BW25113_3886	2821	BW25113_2324	2796	BW25113_3572	1659	BW25113_0242	1671
BW25113_1260	1296	BW25113_1654	1280	BW25113_2175	726	BW25113_3772	1454	BW25113_3203	1238	BW25113_2995	1235	BW25113_0721	716	BW25113_1280	708	BW25113_3784	2818	BW25113_0081	2793	BW25113_0695	1657	BW25113_0680	1670
BW25113_3195	1294	BW25113_3338	1280	BW25113_3895	726	BW25113_4044	1447	BW25113_0312	1233	BW25113_2806	1234	BW25113_0863	715	BW25113_1342	707	BW25113_4467	2815	BW25113_3784	2792	BW25113_2509	1656	BW25113_2568	1670
BW25113_0489	1290	BW25113_4213	1280	BW25113_2411	725	BW25113_3964	1446	BW25113_0489	1229	BW25113_1869	1233	BW25113_2411	715	BW25113_4115	707	BW25113_3238	2815	BW25113_3234	2788	BW25113_3620	1656	BW25113_3229	1669
BW25113_0425	1287	BW25113_1855	1277	BW25113_1845	724	BW25113_2790	1443	BW25113_0684	1229	BW25113_2320	1228	BW25113_1708	713	BW25113_3812	706	BW25113_4020	2814	BW25113_3772	2784	BW25113_0827	1654	BW25113_2193	1666
BW25113_3787	1285	BW25113_0829	1276	BW25113_0111	723	BW25113_3131	1441	BW25113_3440	1228	BW25113_4324	1228	BW25113_2261	709	BW25113_2665	705	BW25113_0827	2811	BW25113_3243	2778	BW25113_0452	1653	BW25113_2876	1663
BW25113_3572	1284	BW25113_1538	1275	BW25113_1658	723	BW25113_2232	1438	BW25113_1955	1225	BW25113_1905	1225	BW25113_2475	708	BW25113_2218	704	BW25113_3185	2809	BW25113_4467	2776	BW25113_2665	1651	BW25113_0089	1661
BW25113_3192	1282	BW25113_3439	1274	BW25113_1928	723	BW25113_0345	1437	BW25113_2310	1219	BW25113_1663	1224	BW25113_3810	707	BW25113_2989	704	BW25113_1590	2804	BW25113_0219	2775	BW25113_2989	1651	BW25113_0866	1661
BW25113_4213	1282	BW25113_3649	1271	BW25113_0757	722	BW25113_2289	1437	BW25113_3463	1219	BW25113_2021	1223	BW25113_4052	704	BW25113_1033	703	BW25113_3938	2803	BW25113_2063	2775	BW25113_3637	1650	BW25113_2154	1661
BW25113_0866	1281	BW25113_1928	1270	BW25113_0679	721	BW25113_3170	1433	BW25113_2797	1213	BW25113_3463	1219	BW25113_1264	703	BW25113_2299	703	BW25113_3243	2802	BW25113_1529	2773	BW25113_0394	1649	BW25113_2421	1657
BW25113_0949	1280	BW25113_2319	1269	BW25113_2599	720	BW25113_3697	1432	BW25113_2389	1207	BW25113_4206	1219	BW25113_1342	703	BW25113_3895	703	BW25113_1529	2801	BW25113_1766	2763	BW25113_2213	1648	BW25113_4153	1649
BW25113_1214	1279	BW25113_2948	1269	BW25113_4005	720	BW25113_0868	1431	BW25113_2552	1207	BW25113_1200	1216	BW25113_1976	700	BW25113_3183	702	BW25113_2370	2796	BW25113_1982	2758	BW25113_3536	1645	BW25113_2531	1648
BW25113_4263	1271	BW25113_3838	1268	BW25113_4135	720	BW25113_1014	1431	BW25113_4163	1207	BW25113_3655	1214	BW25113_4036	699	BW25113_3933	702	BW25113_4123	2793	BW25113_0391	2757	BW25113_0346	1640	BW25113_2960	1643
BW25113_1956	1267	BW25113_3929	1268	BW25113_1308	718	BW25113_2293	1430	BW25113_2022	1205	BW25113_1133	1213	BW25113_2065	694	BW25113_0793	700	BW25113_1275	2790	BW25113_0199	2756	BW25113_4024	1634	BW25113_3637	1643
BW25113_3439	1265	BW25113_1766	1266	BW25113_3192	718	BW25113_3017	1428	BW25113_3865	1194	BW25113_0487	1211	BW25113_3200	694	BW25113_1604	700	BW25113_2124	2786	BW25113_1635	2753	BW25113_3462	1630	BW25113_0409	1639
BW25113_0655	1264	BW25113_0757	1265	BW25113_0090	717	BW25113_2233	1427	BW25113_0799	1192	BW25113_2552	1210	BW25113_1688	693	BW25113_2370	698	BW25113_1277	2781	BW25113_0386	2752	BW25113_3772	1629	BW25113_3073	1639
BW25113_2378	1263	BW25113_1214	1265	BW25113_0657	717	BW25113_1175	1425	BW25113_2299	1190	BW25113_2474	1209	BW25113_2989	693	BW25113_2475	698	BW25113_2508	2778	BW25113_3851	2748	BW25113_3073	1628	BW25113_3256	1635
BW25113_3247	1263	BW25113_0413	1264	BW25113_1280	714	BW25113_3771	1423	BW25113_2745	1190	BW25113_2875	1209	BW25113_3279	693	BW25113_2182	697	BW25113_1982	2776	BW25113_2508	2743	BW25113_3306	1622	BW25113_0808	1634
BW25113_3671	1263	BW25113_3358	1260	BW25113_0965	712	BW25113_1593	1416	BW25113_2566	1186	BW25113_3172	1209	BW25113_3644	692	BW25113_1990	695	BW25113_1976	2769	BW25113_0904	2735	BW25113_1426	1619	BW25113_3536	1634
BW25113_3885	1263	BW25113_0200	1257	BW25113_0411	711	BW25113_0866	1415	BW25113_3448	1185	BW25113_3611	1206	BW25113_1262	690	BW25113_2379	695	BW25113_3915	2767	BW25113_3338	2733	BW25113_2927	1619	BW25113_2733	1631
BW25113_3706	1262	BW25113_0866	1254	BW25113_3017	711	BW25113_1647	1415	BW25113_1923	1184	BW25113_1876	1205	BW25113_3066	688	BW25113_2668	695	BW25113_3707	2766	BW25113_3621	2727	BW25113_1667	1614	BW25113_3735	1631
BW25113_0423	1261	BW25113_0811	1252	BW25113_1014	710	BW25113_3812	1415	BW25113_0413	1183	BW25113_4203	1205	BW25113_3183	687	BW25113_2378	693	BW25113_1283	2757	BW25113_0723	2726	BW25113_4702	1609	BW25113_3772	1625
BW25113_0156	1259	BW25113_3747	1251	BW25113_1624	707	BW25113_3888	1415	BW25113_1869	1182	BW25113_0148	1203	BW25113_3438	687	BW25113_3713	693	BW25113_0868	2753	BW25113_3707	2725	BW25113_2995	1608	BW25113_0083	1622
BW25113_0966	1259	BW25113_3964	1251	BW25113_2186	707	BW25113_3822	1411	BW25113_2960	1182	BW25113_1067	1203	BW25113_3527	687	BW25113_3253	691	BW25113_1538	2753	BW25113_1190	2723	BW25113_3170	1603	BW25113_0695	1622
BW25113_1100	1259	BW25113_0156	1249	BW25113_1325	706	BW25113_4242	1409	BW25113_1286	1181	BW25113_3867	1201	BW25113_0753	686	BW25113_4375	691	BW25113_0391	2750	BW25113_3771	2721	BW25113_1562	1601	BW25113_3092	1622
BW25113_3358	1259	BW25113_2389	1248	BW25113_1859	706	BW25113_2020	1408	BW25113_3404	1180	BW25113_3936	1197	BW25113_3238	686	BW25113_3238	690	BW25113_3203	2747	BW25113_3886	2719	BW25113_1085	1600	BW25113_1929	1620
BW25113_2319	1258	BW25113_0418	1244	BW25113_1187	705	BW25113_0411	1407	BW25113_3289	1178	BW25113_3210	1196	BW25113_0628	683	BW25113_3158	689	BW25113_4261	2747	BW25113_2124	2718	BW25113_3066	1600	BW25113_1562	1619
BW25113_2601	1256	BW25113_1958	1244	BW25113_0065	703	BW25113_3555	1407	BW25113_1067	1174	BW25113_2745	1194	BW25113_1255	683	BW25113_2262	688	BW25113_3774	2746	BW25113_2011	2716	BW25113_1109	1598	BW25113_3846	1619
BW25113_0868	1252	BW25113_2531	1242	BW25113_2910	702	BW25113_2329	1405	BW25113_4032	1172	BW25113_0489	1193	BW25113_4375	683	BW25113_2124	687	BW25113_3283	2744	BW25113_4123	2714	BW25113_1176	1595	BW25113_0827	1617
BW25113_1593	1248	BW25113_3671	1242	BW25113_3601	702	BW25113_4135	1405	BW25113_3054	1168	BW25113_1613	1191	BW25113_2124	682	BW25113_2264	685	BW25113_1068	2742	BW25113_0175	2713	BW25113_4696	1595	BW25113_0346	1611
BW25113_1604	1248	BW25113_3237	1240	BW25113_3649	699	BW25113_1919	1401	BW25113_0167	1167	BW25113_2822	1188	BW25113_2378	681	BW25113_3197	684	BW25113_1176	2741	BW25113_1277	2708	BW25113_1929	1595	BW25113_4175	1610
BW25113_3649	1247	BW25113_2513	1238	BW25113_0261	695	BW25113_2175	1399	BW25113_4324	1166	BW25113_4485	1186	BW25113_0929	680	BW25113_3094	683	BW25113_4392	2741	BW25113_3933	2707	BW25113_3981	1595	BW25113_3967	1609
BW25113_0862	1246	BW25113_2594	1238	BW25113_3888	694	BW25113_1260	1398	BW25113_3210	1165	BW25113_0049	1185	BW25113_3346	680	BW25113_1708	682	BW25113_2011	2740	BW25113_0837	2703	BW25113_1250	1594	BW25113_0512	1608
BW25113_1623	1245	BW25113_3234	1238	BW25113_1068	693	BW25113_3649	1398	BW25113_1399	1164	BW25113_4162	1180	BW25113_2727	679	BW25113_1449	681	BW25113_0914	2731	BW25113_1264	2694	BW25113_2421	1593	BW25113_2581	1606
BW25113_0739	1243	BW25113_2822	1237	BW25113_0866	692	BW25113_0391	1396	BW25113_2474	1162	BW25113_2513	1175	BW25113_0261	678	BW25113_0683	680	BW25113_4337	2728	BW25113_3546	2690	BW25113_2733	1592	BW25113_2822	1606
BW25113_0676	1240	BW25113_3250	1237	BW25113_0676	691	BW25113_0837	1396	BW25113_1133	1161	BW25113_3771	1174	BW25113_0757	678	BW25113_4242	678	BW25113_1840	2727	BW25113_3180	2687	BW25113_3092	1588	BW25113_1203	1605
BW25113_0829	1235	BW25113_0826	1234	BW25113_0089	690	BW25113_3601	1392	BW25113_2923	1161	BW25113_0828	1173	BW25113_0793	678	BW25113_0421	677	BW25113_3803	2725	BW25113_2494	2684	BW25113_2568	1586	BW25113_4188	1602
BW25113_2135	1234	BW25113_1343	1234	BW25113_1255	690	BW25113_1325	1389	BW25113_2730	1158	BW25113_0568	1165	BW25113_1112	678	BW25113_4392	676	BW25113_1342	2723	BW25113_2882	2681	BW25113_4161	1586	BW25113_0312	1601
BW25113_2914	1232	BW25113_2378	1234	BW25113_3170	690	BW25113_1521	1386	BW25113_0081	1157	BW25113_2664	1161	BW25113_0052	677	BW25113_1255	673	BW25113_2897	2723	BW25113_1657	2679	BW25113_3247	1584	BW25113_1034	1601
BW25113_1855	1231	BW25113_2601	1232	BW25113_4337	690	BW25113_2559	1385	BW25113_2319	1157	BW25113_2960	1161	BW25113_2299	676	BW25113_2209	673	BW25113_0381	2718	BW25113_3203	2678	BW25113_2249	1583	BW25113_2893	1598
BW25113_0386	1230	BW25113_3701	1231	BW25113_2317	687	BW25113_0386	1383	BW25113_3607	1155	BW25113_3203	1161	BW25113_1045	675	BW25113_3281	673	BW25113_3209	2712	BW25113_3209	2678	BW25113_1840	1581	BW25113_0678	1597
BW25113_0826	1230	BW25113_1618	1230	BW25113_1919	684	BW25113_3603	1381	BW25113_3771	1155	BW25113_1923	1154	BW25113_1834	675	BW25113_4529	672	BW25113_3250	2711	BW25113_1283	2676	BW25113_4378	1576	BW25113_1085	1596
BW25113_2670	1230	BW25113_3361	1228	BW25113_0674	682	BW25113_0188	1376	BW25113_4159	1155	BW25113_3438	1148	BW25113_0897	674	BW25113_0966	671	BW25113_3338	2708	BW25113_0713	2674	BW25113_1724	1575	BW25113_0167	1584
BW25113_1958	1228	BW25113_2914	1227	BW25113_1260	680	BW25113_1255	1376	BW25113_3655	1154	BW25113_2797	1146	BW25113_4529	674	BW25113_1277	671	BW25113_3933	2707	BW25113_1068	2663	BW25113_1864	1575	BW25113_2901	1583
BW25113_3964	1226	BW25113_0676	1225	BW25113_3499	680	BW25113_1068	1375	BW25113_2502	1153	BW25113_3791	1142	BW25113_0081	672	BW25113_0757	669	BW25113_3234	2701	BW25113_1840	2662	BW25113_2844	1574	BW25113_3170	1583
BW25113_2810	1225	BW25113_3885	1223	BW25113_3822	679	BW25113_0065	1373	BW25113_2806	1152	BW25113_3610	1141	BW25113_1650	672	BW25113_2208	669	BW25113_0713	2695	BW25113_2294	2659	BW25113_0677	1571	BW25113_2989	1582
BW25113_4142	1225	BW25113_0659	1219	BW25113_4234	679	BW25113_0161	1365	BW25113_4485	1151	BW25113_3845	1141	BW25113_2665	671	BW25113_2560	669	BW25113_4034	2694	BW25113_3671	2658	BW25113_1397	1570	BW25113_3620	1580
BW25113_2836	1223	BW25113_3697	1218	BW25113_0197	678	BW25113_1859	1365	BW25113_0049	1145	BW25113_4484	1141	BW25113_1913	670	BW25113_2822	669	BW25113_2882	2691	BW25113_2517	2657	BW25113_3967	1566	BW25113_1329	1579
BW25113_1478	1220	BW25113_0655	1216	BW25113_0710	678	BW25113_2136	1365	BW25113_2379	1145	BW25113_1294	1140	BW25113_2289	665	BW25113_2261	662	BW25113_1264	2684	BW25113_1590	2656	BW25113_1975	1565	BW25113_2377	1579
BW25113_2182	1219	BW25113_4469	1215	BW25113_3603	676	BW25113_2317	1365	BW25113_2594	1144	BW25113_4024	1136	BW25113_1927	663	BW25113_2568	662	BW25113_3279	2682	BW25113_3530	2656	BW25113_4153	1564	BW25113_1250	1574
BW25113_2473	1217	BW25113_3706	1215	BW25113_3040	675	BW25113_2914	1364	BW25113_3688	1143	BW25113_4207	1135	BW25113_2370	663	BW25113_0616	661	BW25113_1732	2673	BW25113_2564	2643	BW25113_3960	1562	BW25113_1596	1572
BW25113_2081	1216	BW25113_4144	1210	BW25113_3697	675	BW25113_1264	1361	BW25113_1294	1142	BW25113_2923	1131	BW25113_2948	663	BW25113_0948	660	BW25113_2289	2670	BW25113_2568	2642	BW25113_3355	1561	BW25113_2995	1569
BW25113_3055	1216	BW25113_2234	1208	BW25113_2020	674	BW25113_4337	1360	BW25113_0369	1140	BW25113_2564	1129	BW25113_3158	663	BW25113_1976	660	BW25113_0710	2667	BW25113_2897	2641	BW25113_0739	1560	BW25113_0397	1567
BW25113_4070	1216	BW25113_4070	1208	BW25113_2959	673	BW25113_4390	1359	BW25113_3936	1140	BW25113_3688	1128	BW25113_4073	663	BW25113_2289	659	BW25113_0948	2665	BW25113_2346	2637	BW25113_1514	1560	BW25113_2927	1563
BW25113_4219	1215	BW25113_3915	1207	BW25113_1186	672	BW25113_1928	1358	BW25113_2249	1139	BW25113_0475	1124	BW25113_0699	661	BW25113_1981	658	BW25113_2346	2662	BW25113_0426	2633	BW25113_3639	1559	BW25113_1514	1560
BW25113_2340	1214	BW25113_3787	1203	BW25113_3413	672	BW25113_3499	1358	BW25113_0782	1135	BW25113_2389	1124	BW25113_0869	661	BW25113_0148	657	BW25113_1927	2651	BW25113_2289	2631	BW25113_3346	1556	BW25113_1975	1558
BW25113_2809	1214	BW25113_0926	1201	BW25113_0522	669	BW25113_1658	1352	BW25113_4119	1135	BW25113_2421	1122	BW25113_1379	661	BW25113_1804	656	BW25113_0426	2647	BW25113_1176	2630	BW25113_0221	1553	BW25113_3701	1558
BW25113_1325	1213	BW25113_1325	1201	BW25113_2188	668	BW25113_0887	1351	BW25113_1200	1134	BW25113_3448	1122	BW25113_3185	660	BW25113_2727	656	BW25113_3671	2646	BW25113_4261	2630	BW25113_0123	1551	BW25113_4161	1558
BW25113_3747	1208	BW25113_0423	1198	BW25113_2522	668	BW25113_3407	1351	BW25113_0148	1133	BW25113_0965	1121	BW25113_0219	659	BW25113_4073	656	BW25113_2564	2640	BW25113_2280	2629	BW25113_2080	1551	BW25113_3983	1557
BW25113_1200	1206	BW25113_4219	1198	BW25113_0188	666	BW25113_1624	1350	BW25113_2021	1133	BW25113_3825	1117	BW25113_0683	657	BW25113_4152	656	BW25113_2927	2640	BW25113_1658	2628	BW25113_3386	1551	BW25113_2347	1549
BW25113_2665	1205	BW25113_0739	1197	BW25113_4472	666	BW25113_0031	1347	BW25113_3653	1128	BW25113_2684	1116	BW25113_1663	656	BW25113_2317	655	BW25113_0723	2634	BW25113_4034	2622	BW25113_1329	1547	BW25113_0864	1545
BW25113_3499	1201	BW25113_4220	1197	BW25113_0405	665	BW25113_1107	1345	BW25113_1827	1127	BW25113_4159	1115	BW25113_2183	656	BW25113_0929	654	BW25113_2868	2631	BW25113_3238	2621	BW25113_1469	1547	BW25113_0174	1538
BW25113_3886	1201	BW25113_2809	1195	BW25113_0161	664	BW25113_2887	1344	BW25113_2961	1124	BW25113_4119	1105	BW25113_3253	656	BW25113_3210	654	BW25113_1928	2625	BW25113_3737	2618	BW25113_3983	1544	BW25113_0509	1538
BW25113_2213	1200	BW25113_2027	1194	BW25113_3812	664	BW25113_2188	1343	BW25113_2473	1122	BW25113_0782	1104	BW25113_0086	655	BW25113_3361	654	BW25113_1650	2616	BW25113_4392	2610	BW25113_0312	1543	BW25113_1109	1538
BW25113_2927	1200	BW25113_2670	1188	BW25113_0837	663	BW25113_4472	1341	BW25113_2729	1122	BW25113_1827	1104	BW25113_1839	650	BW25113_0628	653	BW25113_2961	2614	BW25113_0243	2606	BW25113_3172	1543	BW25113_2280	1538
BW25113_1928	1196	BW25113_4378	1188	BW25113_1876	663	BW25113_0405	1339	BW25113_1613	1120	BW25113_2517	1103	BW25113_3611	648	BW25113_1214	653	BW25113_3621	2612	BW25113_0710	2606	BW25113_4188	1541	BW25113_2080	1535
BW25113_4220	1196	BW25113_2081	1187	BW25113_3407	663	BW25113_0792	1338	BW25113_1103	1119	BW25113_0659	1101	BW25113_4135	648	BW25113_0819	652	BW25113_3448	2608	BW25113_3770	2605	BW25113_3094	1539	BW25113_1308	1534
BW25113_2318	1195	BW25113_3401	1184	BW25113_1562	662	BW25113_4005	1336	BW25113_1729	1116	BW25113_1286	1101	BW25113_0887	646	BW25113_2980	652	BW25113_1657	2604	BW25113_3250	2593	BW25113_0509	1537	BW25113_0676	1533
BW25113_0413	1194	BW25113_3055	1183	BW25113_2559	662	BW25113_2910	1335	BW25113_2881	1116	BW25113_3485	1101	BW25113_2494	646	BW25113_3438	652	BW25113_3253	2593	BW25113_4378	2593	BW25113_1703	1531	BW25113_2177	1533
BW25113_3401	1194	BW25113_2927	1180	BW25113_3803	659	BW25113_0522	1334	BW25113_3611	1113	BW25113_3960	1099	BW25113_3166	646	BW25113_2914	651	BW25113_2887	2591	BW25113_3750	2591	BW25113_2745	1528	BW25113_3572	1531
BW25113_2234	1193	BW25113_2213	1178	BW25113_2329	657	BW25113_1126	1333	BW25113_0912	1107	BW25113_0912	1097	BW25113_0465	645	BW25113_0086	649	BW25113_2819	2590	BW25113_0948	2586	BW25113_0864	1526	BW25113_1724	1523
BW25113_1748	1191	BW25113_3685	1175	BW25113_3352	657	BW25113_0657	1329	BW25113_1203	1106	BW25113_3450	1097	BW25113_3803	643	BW25113_3887	647	BW25113_1521	2589	BW25113_2819	2586	BW25113_3781	1526	BW25113_2303	1521
BW25113_3234	1187	BW25113_2665	1174	BW25113_3536	657	BW25113_4149	1329	BW25113_3438	1106	BW25113_3620	1097	BW25113_3926	643	BW25113_3358	645	BW25113_3750	2588	BW25113_1976	2581	BW25113_3463	1522	BW25113_3197	1520
BW25113_2744	1181	BW25113_1440	1173	BW25113_4390	657	BW25113_2959	1328	BW25113_2509	1103	BW25113_3866	1097	BW25113_0168	642	BW25113_3644	643	BW25113_2494	2587	BW25113_3185	2575	BW25113_3745	1522	BW25113_3745	1515
BW25113_3838	1181	BW25113_3282	1173	BW25113_1264	655	BW25113_0081	1327	BW25113_3527	1103	BW25113_4032	1096	BW25113_0616	642	BW25113_1913	640	BW25113_0837	2585	BW25113_1834	2573	BW25113_0146	1519	BW25113_0146	1511
BW25113_2080	1180	BW25113_1748	1172	BW25113_2218	655	BW25113_3352	1325	BW25113_2392	1101	BW25113_0081	1095	BW25113_2560	642	BW25113_3701	640	BW25113_0792	2584	BW25113_2157	2572	BW25113_2377	1519	BW25113_3996	1508
BW25113_2289	1180	BW25113_1956	1172	BW25113_1126	654	BW25113_0674	1324	BW25113_2086	1100	BW25113_1480	1095	BW25113_3887	642	BW25113_0171	639	BW25113_3714	2581	BW25113_2260	2568	BW25113_1218	1518	BW25113_3781	1507
BW25113_2324	1179	BW25113_2342	1171	BW25113_2887	654	BW25113_3536	1324	BW25113_4206	1100	BW25113_2566	1095	BW25113_2264	641	BW25113_2233	639	BW25113_3180	2580	BW25113_3253	2565	BW25113_4472	1517	BW25113_2844	1506
BW25113_3237	1179	BW25113_3741	1170	BW25113_2392	653	BW25113_3040	1316	BW25113_0250	1097	BW25113_3404	1094	BW25113_3017	641	BW25113_3810	639	BW25113_2294	2576	BW25113_0868	2564	BW25113_0397	1513	BW25113_1667	1504
BW25113_2389	1175	BW25113_1679	1169	BW25113_0081	652	BW25113_2904	1315	BW25113_3770	1097	BW25113_0369	1093	BW25113_2262	639	BW25113_4040	638	BW25113_3741	2576	BW25113_1927	2564	BW25113_0887	1510	BW25113_3355	1500
BW25113_2317	1173	BW25113_3688	1167	BW25113_3253	652	BW25113_3963	1313	BW25113_2684	1094	BW25113_4163	1091	BW25113_4469	638	BW25113_2194	637	BW25113_1766	2571	BW25113_0027	2563	BW25113_3961	1503	BW25113_0446	1499
BW25113_1538	1172	BW25113_0862	1166	BW25113_2630	651	BW25113_0710	1312	BW25113_3706	1093	BW25113_1398	1089	BW25113_4262	638	BW25113_1278	635	BW25113_2517	2571	BW25113_1928	2563	BW25113_1308	1501	BW25113_1280	1499
BW25113_2594	1171	BW25113_0149	1163	BW25113_0391	650	BW25113_1612	1311	BW25113_1467	1091	BW25113_1976	1088	BW25113_0966	637	BW25113_4207	635	BW25113_2731	2568	BW25113_0446	2561	BW25113_0174	1499	BW25113_3247	1498
BW25113_1343	1168	BW25113_0931	1162	BW25113_3774	650	BW25113_4188	1306	BW25113_0820	1090	BW25113_1203	1085	BW25113_1033	637	BW25113_3185	634	BW25113_2835	2568	BW25113_3198	2561	BW25113_0676	1498	BW25113_1703	1496
BW25113_1618	1168	BW25113_1478	1158	BW25113_2136	649	BW25113_0222	1303	BW25113_3960	1088	BW25113_3197	1083	BW25113_4119	637	BW25113_3527	633	BW25113_0981	2563	BW25113_1650	2552	BW25113_2751	1494	BW25113_3252	1496
BW25113_1804	1168	BW25113_1622	1158	BW25113_0887	648	BW25113_3527	1303	BW25113_0475	1087	BW25113_0047	1077	BW25113_0421	634	BW25113_3886	629	BW25113_1190	2563	BW25113_1914	2548	BW25113_2389	1492	BW25113_3961	1495
BW25113_0811	1166	BW25113_3252	1158	BW25113_3747	647	BW25113_4234	1303	BW25113_1825	1086	BW25113_2473	1077	BW25113_2233	633	BW25113_0386	628	BW25113_1658	2563	BW25113_2887	2547	BW25113_3256	1488	BW25113_0819	1492
BW25113_4484	1162	BW25113_4261	1158	BW25113_1521	645	BW25113_1562	1298	BW25113_3530	1081	BW25113_1623	1076	BW25113_3358	633	BW25113_1262	628	BW25113_1218	2555	BW25113_1538	2540	BW25113_1398	1485	BW25113_1341	1492
BW25113_1440	1161	BW25113_3448	1157	BW25113_1116	643	BW25113_2599	1298	BW25113_2630	1079	BW25113_3530	1073	BW25113_0868	631	BW25113_2389	627	BW25113_1103	2549	BW25113_1521	2535	BW25113_3689	1481	BW25113_3774	1489
BW25113_0149	1157	BW25113_3158	1156	BW25113_1342	643	BW25113_2218	1297	BW25113_2822	1078	BW25113_4073	1073	BW25113_2980	631	BW25113_0981	626	BW25113_3850	2547	BW25113_2731	2533	BW25113_3701	1481	BW25113_3093	1485
BW25113_0953	1157	BW25113_1847	1154	BW25113_4142	643	BW25113_1186	1296	BW25113_3180	1077	BW25113_1467	1072	BW25113_2157	628	BW25113_0219	625	BW25113_2743	2545	BW25113_4000	2532	BW25113_3157	1480	BW25113_2019	1484
BW25113_2027	1156	BW25113_2324	1154	BW25113_0489	642	BW25113_0633	1295	BW25113_0173	1076	BW25113_2835	1071	BW25113_2744	628	BW25113_1982	624	BW25113_3116	2545	BW25113_0525	2530	BW25113_0306	1479	BW25113_0219	1480
BW25113_0931	1154	BW25113_0027	1153	BW25113_0792	641	BW25113_2260	1291	BW25113_3866	1076	BW25113_3170	1071	BW25113_2156	627	BW25113_1218	623	BW25113_0027	2544	BW25113_2868	2530	BW25113_4175	1479	BW25113_0892	1480
BW25113_3688	1153	BW25113_2019	1153	BW25113_1863	641	BW25113_2466	1291	BW25113_2421	1075	BW25113_3713	1071	BW25113_2063	625	BW25113_2473	623	BW25113_1110	2543	BW25113_3116	2530	BW25113_4162	1475	BW25113_3981	1478
BW25113_0250	1152	BW25113_2135	1153	BW25113_2312	641	BW25113_1650	1285	BW25113_1958	1070	BW25113_4201	1068	BW25113_2682	624	BW25113_1379	622	BW25113_1211	2539	BW25113_2682	2529	BW25113_3774	1474	BW25113_0060	1476
BW25113_2910	1151	BW25113_0948	1152	BW25113_3963	641	BW25113_0823	1284	BW25113_3170	1070	BW25113_2630	1067	BW25113_0425	622	BW25113_0949	621	BW25113_0465	2538	BW25113_1211	2520	BW25113_3093	1466	BW25113_2820	1475
BW25113_4021	1151	BW25113_0953	1151	BW25113_4188	641	BW25113_1816	1284	BW25113_0465	1069	BW25113_2817	1067	BW25113_4207	622	BW25113_1085	619	BW25113_1663	2533	BW25113_2040	2515	BW25113_4386	1463	BW25113_3386	1475
BW25113_1679	1149	BW25113_4484	1151	BW25113_2914	640	BW25113_4046	1283	BW25113_4207	1069	BW25113_2319	1064	BW25113_0125	621	BW25113_2682	619	BW25113_3826	2528	BW25113_0910	2507	BW25113_0819	1457	BW25113_3997	1473
BW25113_1198	1147	BW25113_2182	1150	BW25113_3527	640	BW25113_3512	1282	BW25113_3791	1068	BW25113_2392	1064	BW25113_2668	620	BW25113_3611	619	BW25113_2153	2525	BW25113_3850	2507	BW25113_2472	1457	BW25113_2213	1468
BW25113_2342	1146	BW25113_2836	1150	BW25113_0633	639	BW25113_3302	1279	BW25113_0065	1067	BW25113_3180	1064	BW25113_2194	619	BW25113_2806	618	BW25113_2566	2525	BW25113_1707	2504	BW25113_3997	1456	BW25113_2011	1466
BW25113_1685	1145	BW25113_1187	1149	BW25113_0823	639	BW25113_3492	1279	BW25113_1778	1067	BW25113_3865	1064	BW25113_3290	618	BW25113_3926	617	BW25113_1707	2523	BW25113_0124	2502	BW25113_2303	1454	BW25113_2249	1466
BW25113_3822	1143	BW25113_0407	1147	BW25113_1612	639	BW25113_0838	1277	BW25113_3485	1067	BW25113_0378	1059	BW25113_0148	614	BW25113_1927	616	BW25113_3737	2520	BW25113_2153	2500	BW25113_2281	1451	BW25113_3094	1460
BW25113_0926	1142	BW25113_4488	1146	BW25113_3748	639	BW25113_3621	1277	BW25113_2817	1066	BW25113_3672	1059	BW25113_3468	614	BW25113_2157	616	BW25113_0965	2519	BW25113_0242	2498	BW25113_3996	1450	BW25113_4040	1460
BW25113_2498	1142	BW25113_2318	1144	BW25113_2127	638	BW25113_0197	1276	BW25113_3845	1066	BW25113_3809	1057	BW25113_0055	613	BW25113_0753	614	BW25113_4000	2519	BW25113_3714	2497	BW25113_0758	1447	BW25113_2389	1458
BW25113_4378	1141	BW25113_3290	1143	BW25113_0168	637	BW25113_3611	1276	BW25113_0923	1065	BW25113_0819	1056	BW25113_1085	612	BW25113_1294	613	BW25113_2568	2518	BW25113_3283	2486	BW25113_0781	1446	BW25113_3463	1457
BW25113_3203	1140	BW25113_0657	1142	BW25113_2466	637	BW25113_4169	1276	BW25113_0047	1061	BW25113_0065	1052	BW25113_3812	612	BW25113_1663	612	BW25113_0446	2511	BW25113_2785	2480	BW25113_1379	1440	BW25113_0887	1452
BW25113_4207	1138	BW25113_4188	1141	BW25113_3621	636	BW25113_3747	1275	BW25113_3825	1061	BW25113_1103	1051	BW25113_1982	611	BW25113_0261	611	BW25113_0242	2510	BW25113_2566	2477	BW25113_3640	1440	BW25113_1272	1450
BW25113_0677	1135	BW25113_2340	1138	BW25113_1107	633	BW25113_3838	1275	BW25113_3620	1051	BW25113_1778	1048	BW25113_2379	611	BW25113_3017	611	BW25113_3530	2508	BW25113_3448	2477	BW25113_0219	1438	BW25113_4529	1450
BW25113_2175	1135	BW25113_4472	1137	BW25113_1211	632	BW25113_1804	1273	BW25113_2517	1046	BW25113_2881	1048	BW25113_2828	611	BW25113_3066	610	BW25113_2040	2505	BW25113_3848	2475	BW25113_3252	1437	BW25113_2895	1449
BW25113_2568	1134	BW25113_0965	1136	BW25113_2806	631	BW25113_2312	1273	BW25113_2835	1046	BW25113_3527	1047	BW25113_2827	610	BW25113_3530	610	BW25113_1562	2500	BW25113_2810	2474	BW25113_0472	1435	BW25113_2988	1448
BW25113_1103	1133	BW25113_1658	1133	BW25113_3128	631	BW25113_2836	1273	BW25113_4385	1045	BW25113_3054	1043	BW25113_0171	609	BW25113_3771	610	BW25113_0175	2495	BW25113_4152	2465	BW25113_1272	1435	BW25113_3566	1447
BW25113_3448	1131	BW25113_1100	1130	BW25113_4046	631	BW25113_3413	1265	BW25113_2440	1041	BW25113_2086	1040	BW25113_0239	609	BW25113_0239	609	BW25113_0243	2493	BW25113_4335	2463	BW25113_0052	1433	BW25113_0683	1444
BW25113_0407	1129	BW25113_3081	1128	BW25113_3355	630	BW25113_1855	1264	BW25113_0058	1039	BW25113_4053	1037	BW25113_2557	609	BW25113_2936	609	BW25113_1858	2493	BW25113_0981	2459	BW25113_0409	1433	BW25113_0472	1443
BW25113_0219	1127	BW25113_0250	1126	BW25113_0031	629	BW25113_2392	1262	BW25113_1841	1038	BW25113_2249	1036	BW25113_4152	609	BW25113_3031	609	BW25113_2280	2493	BW25113_2893	2458	BW25113_3887	1432	BW25113_3172	1443
BW25113_1982	1125	BW25113_4207	1126	BW25113_0886	629	BW25113_0489	1260	BW25113_2342	1037	BW25113_3770	1036	BW25113_1444	608	BW25113_0735	608	BW25113_0796	2491	BW25113_3941	2458	BW25113_1103	1429	BW25113_0677	1441
BW25113_1444	1123	BW25113_3886	1121	BW25113_1804	629	BW25113_0168	1259	BW25113_4201	1037	BW25113_3607	1035	BW25113_0739	607	BW25113_2183	608	BW25113_0386	2483	BW25113_2743	2455	BW25113_1341	1427	BW25113_4472	1438
BW25113_1255	1122	BW25113_3203	1113	BW25113_3492	629	BW25113_1876	1258	BW25113_0819	1035	BW25113_4020	1034	BW25113_0948	607	BW25113_1650	606	BW25113_4335	2480	BW25113_1185	2452	BW25113_0931	1424	BW25113_1956	1437
BW25113_3158	1122	BW25113_4142	1113	BW25113_3512	628	BW25113_3540	1257	BW25113_3610	1034	BW25113_0173	1032	BW25113_2822	607	BW25113_2828	606	BW25113_2320	2478	BW25113_2835	2449	BW25113_2177	1423	BW25113_0406	1436
BW25113_4144	1122	BW25113_2810	1112	BW25113_1209	627	BW25113_2522	1256	BW25113_0378	1032	BW25113_4385	1031	BW25113_3572	607	BW25113_3572	606	BW25113_0124	2477	BW25113_2927	2448	BW25113_2820	1423	BW25113_3639	1433
BW25113_2960	1119	BW25113_1444	1109	BW25113_2827	626	BW25113_2868	1256	BW25113_3468	1029	BW25113_0923	1028	BW25113_0034	606	BW25113_1653	605	BW25113_3002	2476	BW25113_1604	2442	BW25113_0578	1422	BW25113_1379	1428
BW25113_4054	1117	BW25113_2473	1108	BW25113_4020	626	BW25113_3064	1255	BW25113_0568	1026	BW25113_2509	1028	BW25113_1449	606	BW25113_1839	605	BW25113_3941	2476	BW25113_3017	2442	BW25113_2531	1420	BW25113_0781	1426
BW25113_0929	1110	BW25113_0065	1107	BW25113_4119	626	BW25113_3281	1251	BW25113_0926	1021	BW25113_1667	1027	BW25113_1278	605	BW25113_3346	605	BW25113_4378	2471	BW25113_4188	2442	BW25113_0060	1418	BW25113_3779	1424
BW25113_3250	1110	BW25113_0966	1107	BW25113_1590	625	BW25113_3355	1251	BW25113_4024	1020	BW25113_2594	1027	BW25113_3031	605	BW25113_0578	603	BW25113_2157	2462	BW25113_0781	2440	BW25113_1596	1418	BW25113_0578	1421
BW25113_3685	1110	BW25113_1262	1106	BW25113_2960	625	BW25113_3748	1251	BW25113_0790	1012	BW25113_1443	1024	BW25113_3649	605	BW25113_3468	603	BW25113_2260	2454	BW25113_0965	2438	BW25113_1304	1416	BW25113_2281	1420
BW25113_2260	1107	BW25113_2175	1104	BW25113_3281	625	BW25113_4020	1250	BW25113_4696	1010	BW25113_1729	1023	BW25113_1399	604	BW25113_3355	602	BW25113_1261	2447	BW25113_4324	2437	BW25113_0488	1415	BW25113_0739	1417
BW25113_2819	1107	BW25113_2744	1100	BW25113_0222	624	BW25113_1654	1244	BW25113_0052	1009	BW25113_2379	1023	BW25113_3530	604	BW25113_3787	602	BW25113_3198	2436	BW25113_3095	2436	BW25113_3650	1415	BW25113_2751	1417
BW25113_3915	1107	BW25113_1624	1096	BW25113_3473	623	BW25113_2080	1244	BW25113_0965	1009	BW25113_2663	1022	BW25113_3355	603	BW25113_1185	601	BW25113_3848	2435	BW25113_3462	2433	BW25113_4147	1409	BW25113_1112	1408
BW25113_1067	1105	BW25113_4021	1094	BW25113_3282	622	BW25113_3529	1244	BW25113_4040	1009	BW25113_0171	1019	BW25113_0356	601	BW25113_1399	601	BW25113_3527	2434	BW25113_1858	2428	BW25113_2208	1407	BW25113_2233	1408
BW25113_1863	1105	BW25113_3822	1093	BW25113_2132	621	BW25113_3774	1244	BW25113_3386	1008	BW25113_1841	1018	BW25113_4295	601	BW25113_4262	601	BW25113_1708	2429	BW25113_2320	2426	BW25113_2280	1407	BW25113_3157	1407
BW25113_3551	1103	BW25113_3866	1093	BW25113_2904	621	BW25113_0337	1243	BW25113_1956	1006	BW25113_2961	1017	BW25113_0028	600	BW25113_3542	600	BW25113_4152	2423	BW25113_0966	2423	BW25113_0808	1405	BW25113_0758	1405
BW25113_1280	1102	BW25113_4122	1093	BW25113_3302	621	BW25113_4484	1242	BW25113_1845	1004	BW25113_3385	1016	BW25113_0838	598	BW25113_0840	598	BW25113_1914	2419	BW25113_4263	2416	BW25113_3809	1398	BW25113_2149	1404
BW25113_3066	1101	BW25113_0125	1092	BW25113_3396	621	BW25113_4123	1235	BW25113_1976	1003	BW25113_1845	1015	BW25113_2961	598	BW25113_1914	598	BW25113_2080	2418	BW25113_0488	2414	BW25113_0861	1396	BW25113_2906	1404
BW25113_0126	1099	BW25113_1982	1089	BW25113_4169	621	BW25113_1342	1234	BW25113_0182	1002	BW25113_0892	1014	BW25113_1343	597	BW25113_2948	598	BW25113_3017	2412	BW25113_1663	2414	BW25113_0683	1393	BW25113_3054	1403
BW25113_1923	1099	BW25113_1198	1087	BW25113_0337	620	BW25113_2493	1234	BW25113_1443	1000	BW25113_1035	1013	BW25113_2041	596	BW25113_1444	595	BW25113_1624	2411	BW25113_1478	2408	BW25113_3448	1389	BW25113_1067	1402
BW25113_1816	1097	BW25113_4324	1087	BW25113_1874	617	BW25113_0862	1233	BW25113_3809	998	BW25113_2440	1012	BW25113_2153	596	BW25113_2063	593	BW25113_0488	2405	BW25113_1827	2407	BW25113_0406	1387	BW25113_2609	1402
BW25113_3866	1096	BW25113_1255	1086	BW25113_4069	617	BW25113_4142	1229	BW25113_2564	996	BW25113_3964	1012	BW25113_1277	595	BW25113_1912	592	BW25113_1250	2404	BW25113_3475	2405	BW25113_1650	1387	BW25113_1469	1400
BW25113_3741	1094	BW25113_2281	1086	BW25113_3540	615	BW25113_3210	1226	BW25113_0174	994	BW25113_0250	1011	BW25113_1341	595	BW25113_3203	592	BW25113_1836	2400	BW25113_0796	2402	BW25113_2647	1385	BW25113_2958	1399
BW25113_1912	1093	BW25113_4470	1084	BW25113_4336	615	BW25113_1874	1225	BW25113_2557	994	BW25113_2264	1010	BW25113_1840	595	BW25113_0034	590	BW25113_3565	2400	BW25113_2067	2399	BW25113_1280	1384	BW25113_3705	1399
BW25113_2019	1093	BW25113_3499	1084	BW25113_0838	612	BW25113_3396	1225	BW25113_3713	993	BW25113_3772	1010	BW25113_3787	594	BW25113_0124	590	BW25113_2810	2396	BW25113_2961	2398	BW25113_4529	1384	BW25113_0931	1397
BW25113_3252	1093	BW25113_3352	1082	BW25113_1654	612	BW25113_0926	1224	BW25113_1480	992	BW25113_3706	1009	BW25113_2819	590	BW25113_0781	590	BW25113_2785	2392	BW25113_1218	2393	BW25113_3197	1384	BW25113_1304	1394
BW25113_3200	1092	BW25113_1185	1081	BW25113_3210	612	BW25113_2127	1224	BW25113_3564	992	BW25113_1958	1008	BW25113_3386	590	BW25113_0125	588	BW25113_0781	2387	BW25113_3055	2393	BW25113_2895	1383	BW25113_1398	1394
BW25113_3290	1091	BW25113_2493	1081	BW25113_2080	610	BW25113_3803	1223	BW25113_3181	989	BW25113_1780	1006	BW25113_2790	587	BW25113_3081	588	BW25113_4263	2386	BW25113_3492	2392	BW25113_0446	1380	BW25113_4162	1394
BW25113_0125	1088	BW25113_1923	1080	BW25113_0853	609	BW25113_3282	1220	BW25113_4484	989	BW25113_0465	1005	BW25113_2806	587	BW25113_0287	587	BW25113_0966	2385	BW25113_1262	2390	BW25113_3747	1378	BW25113_3448	1390
BW25113_0910	1088	BW25113_0677	1076	BW25113_2836	609	BW25113_1590	1218	BW25113_2790	987	BW25113_0910	1005	BW25113_0378	586	BW25113_1816	587	BW25113_2319	2385	BW25113_2828	2390	BW25113_2347	1377	BW25113_0488	1389
BW25113_3282	1086	BW25113_1876	1076	BW25113_2493	608	BW25113_2895	1218	BW25113_2993	987	BW25113_1825	1005	BW25113_1825	586	BW25113_3385	587	BW25113_1399	2384	BW25113_1250	2387	BW25113_0622	1375	BW25113_0783	1389
BW25113_4261	1086	BW25113_2498	1071	BW25113_0616	607	BW25113_2281	1217	BW25113_1917	984	BW25113_1634	1004	BW25113_1912	586	BW25113_3784	587	BW25113_4324	2384	BW25113_3741	2381	BW25113_1981	1375	BW25113_3644	1386
BW25113_0337	1085	BW25113_2568	1071	BW25113_3704	606	BW25113_2630	1216	BW25113_0910	982	BW25113_2557	1001	BW25113_3361	586	BW25113_2015	584	BW25113_0188	2381	BW25113_3311	2379	BW25113_3054	1375	BW25113_0923	1382
BW25113_1262	1084	BW25113_3128	1071	BW25113_2895	603	BW25113_2806	1216	BW25113_0180	978	BW25113_3181	997	BW25113_1325	584	BW25113_1341	583	BW25113_0910	2366	BW25113_2319	2377	BW25113_0425	1369	BW25113_1218	1381
BW25113_1624	1083	BW25113_1816	1069	BW25113_3838	603	BW25113_0886	1213	BW25113_0864	975	BW25113_1280	989	BW25113_3385	584	BW25113_4469	583	BW25113_0201	2365	BW25113_4430	2373	BW25113_3779	1366	BW25113_3747	1378
BW25113_0128	1079	BW25113_2377	1069	BW25113_0898	600	BW25113_1211	1213	BW25113_1623	973	BW25113_2342	988	BW25113_2019	583	BW25113_1658	581	BW25113_3356	2364	BW25113_2581	2373	BW25113_0888	1365	BW25113_4239	1377
BW25113_3925	1077	BW25113_3200	1067	BW25113_1855	600	BW25113_3116	1213	BW25113_0852	972	BW25113_0089	987	BW25113_0840	582	BW25113_3603	581	BW25113_3499	2363	BW25113_1110	2368	BW25113_1956	1363	BW25113_1824	1375
BW25113_3003	1076	BW25113_1480	1062	BW25113_2260	599	BW25113_0125	1212	BW25113_0083	967	BW25113_0052	986	BW25113_1905	581	BW25113_0465	580	BW25113_3095	2360	BW25113_3648	2367	BW25113_2988	1362	BW25113_0052	1372
BW25113_3081	1074	BW25113_0128	1057	BW25113_3116	597	BW25113_1116	1205	BW25113_0418	967	BW25113_3144	985	BW25113_2020	581	BW25113_3192	580	BW25113_1834	2354	BW25113_4055	2366	BW25113_1824	1361	BW25113_3180	1370
BW25113_2493	1073	BW25113_1067	1057	BW25113_2868	596	BW25113_2882	1203	BW25113_0659	967	BW25113_0174	982	BW25113_3252	581	BW25113_0676	579	BW25113_3492	2354	BW25113_0792	2360	BW25113_2149	1359	BW25113_2472	1367
BW25113_2377	1069	BW25113_1804	1056	BW25113_3290	594	BW25113_3726	1200	BW25113_1634	966	BW25113_0180	982	BW25113_3886	581	BW25113_3955	579	BW25113_1832	2353	BW25113_1708	2360	BW25113_1214	1358	BW25113_4262	1364
BW25113_2281	1067	BW25113_3475	1056	BW25113_0125	593	BW25113_0616	1199	BW25113_3672	966	BW25113_3726	980	BW25113_0496	580	BW25113_0356	576	BW25113_1118	2350	BW25113_0201	2359	BW25113_2011	1355	BW25113_1745	1361
BW25113_0659	1063	BW25113_2960	1055	BW25113_2896	593	BW25113_1863	1199	BW25113_2609	965	BW25113_2609	972	BW25113_1294	577	BW25113_1116	576	BW25113_2896	2341	BW25113_3469	2356	BW25113_1286	1353	BW25113_4147	1361
BW25113_1847	1061	BW25113_1912	1054	BW25113_3750	593	BW25113_2731	1199	BW25113_4073	964	BW25113_0926	971	BW25113_1914	577	BW25113_1895	575	BW25113_1255	2340	BW25113_2341	2351	BW25113_0148	1351	BW25113_1833	1359
BW25113_1187	1060	BW25113_0126	1053	BW25113_3726	592	BW25113_2064	1193	BW25113_3964	963	BW25113_2729	971	BW25113_3283	577	BW25113_1905	575	BW25113_2341	2340	BW25113_3565	2345	BW25113_0965	1351	BW25113_2745	1357
BW25113_0758	1059	BW25113_1976	1050	BW25113_3529	590	BW25113_2627	1193	BW25113_3726	962	BW25113_0058	969	BW25113_3603	575	BW25113_2827	575	BW25113_2581	2339	BW25113_1255	2343	BW25113_0489	1348	BW25113_3650	1356
BW25113_2992	1057	BW25113_2289	1050	BW25113_4219	590	BW25113_4324	1192	BW25113_3967	962	BW25113_2434	967	BW25113_3784	574	BW25113_0838	574	BW25113_3475	2339	BW25113_0465	2342	BW25113_3865	1347	BW25113_0861	1350
BW25113_4188	1057	BW25113_1280	1049	BW25113_1650	589	BW25113_2067	1189	BW25113_1682	961	BW25113_0864	966	BW25113_0735	571	BW25113_2156	574	BW25113_1379	2338	BW25113_1688	2340	BW25113_1112	1344	BW25113_3640	1347
BW25113_0027	1054	BW25113_3996	1049	BW25113_3524	589	BW25113_1132	1188	BW25113_2712	961	BW25113_2289	965	BW25113_0578	569	BW25113_3649	573	BW25113_2067	2336	BW25113_4045	2335	BW25113_2015	1344	BW25113_2897	1345
BW25113_1800	1054	BW25113_0910	1047	BW25113_0526	588	BW25113_1209	1186	BW25113_3352	961	BW25113_0119	962	BW25113_0781	569	BW25113_2812	570	BW25113_3791	2331	BW25113_1198	2334	BW25113_1901	1342	BW25113_0378	1343
BW25113_2731	1054	BW25113_4054	1047	BW25113_2627	588	BW25113_0923	1185	BW25113_3846	960	BW25113_0678	962	BW25113_3081	569	BW25113_2821	570	BW25113_4188	2331	BW25113_0023	2330	BW25113_3181	1339	BW25113_0622	1341
BW25113_3128	1054	BW25113_1103	1044	BW25113_0862	587	BW25113_1415	1185	BW25113_4053	959	BW25113_0820	961	BW25113_3771	569	BW25113_1635	565	BW25113_2966	2329	BW25113_0163	2325	BW25113_0652	1338	BW25113_3021	1339
BW25113_4122	1054	BW25113_2893	1042	BW25113_2882	587	BW25113_3290	1185	BW25113_2289	958	BW25113_0406	959	BW25113_2324	568	BW25113_4295	564	BW25113_0163	2328	BW25113_1273	2321	BW25113_3566	1338	BW25113_3960	1339
BW25113_0904	1053	BW25113_0337	1039	BW25113_0926	585	BW25113_3885	1183	BW25113_0406	955	BW25113_3386	958	BW25113_0949	566	BW25113_0952	563	BW25113_3462	2326	BW25113_2896	2321	BW25113_0810	1334	BW25113_2183	1338
BW25113_4324	1053	BW25113_2910	1039	BW25113_2064	585	BW25113_3237	1181	BW25113_0633	955	BW25113_0826	957	BW25113_1286	565	BW25113_1468	563	BW25113_1185	2319	BW25113_1186	2320	BW25113_0659	1331	BW25113_0888	1336
BW25113_2233	1051	BW25113_0758	1038	BW25113_0425	584	BW25113_2132	1180	BW25113_1280	952	BW25113_0418	956	BW25113_2821	565	BW25113_0378	562	BW25113_1273	2318	BW25113_3002	2320	BW25113_2958	1329	BW25113_3689	1335
BW25113_0965	1050	BW25113_2080	1038	BW25113_2664	584	BW25113_3750	1180	BW25113_4020	951	BW25113_1218	954	BW25113_3785	565	BW25113_3785	562	BW25113_2473	2318	BW25113_3826	2312	BW25113_2183	1328	BW25113_0830	1334
BW25113_0261	1049	BW25113_2317	1037	BW25113_4123	582	BW25113_1668	1179	BW25113_2472	950	BW25113_0633	952	BW25113_2901	564	BW25113_4135	562	BW25113_2498	2313	BW25113_2821	2311	BW25113_4239	1326	BW25113_1286	1333
BW25113_3697	1048	BW25113_0868	1035	BW25113_2601	581	BW25113_4119	1179	BW25113_2264	949	BW25113_2024	952	BW25113_1185	563	BW25113_1273	561	BW25113_3192	2313	BW25113_1187	2307	BW25113_2039	1324	BW25113_2015	1330
BW25113_4488	1048	BW25113_3925	1033	BW25113_3933	581	BW25113_0898	1178	BW25113_2988	949	BW25113_3352	952	BW25113_2936	563	BW25113_3352	561	BW25113_1262	2311	BW25113_3527	2303	BW25113_4040	1324	BW25113_0489	1329
BW25113_2527	1044	BW25113_3243	1031	BW25113_1622	580	BW25113_4069	1178	BW25113_3385	946	BW25113_0182	948	BW25113_0431	562	BW25113_2744	560	BW25113_0757	2310	BW25113_3785	2293	BW25113_2897	1322	BW25113_1103	1327
BW25113_3385	1043	BW25113_3066	1030	BW25113_1642	580	BW25113_0853	1174	BW25113_3551	946	BW25113_2295	947	BW25113_2015	562	BW25113_0084	559	BW25113_3311	2305	BW25113_4159	2287	BW25113_1067	1318	BW25113_0869	1326
BW25113_0657	1042	BW25113_0219	1029	BW25113_2731	580	BW25113_3473	1168	BW25113_1308	944	BW25113_0888	946	BW25113_4219	562	BW25113_2557	559	BW25113_2234	2297	BW25113_0929	2285	BW25113_0892	1315	BW25113_3404	1318
BW25113_0496	1041	BW25113_0465	1029	BW25113_1816	579	BW25113_2664	1166	BW25113_0089	942	BW25113_1682	946	BW25113_3955	561	BW25113_3166	558	BW25113_3055	2295	BW25113_0897	2284	BW25113_0830	1311	BW25113_1107	1316
BW25113_0111	1037	BW25113_2819	1028	BW25113_3885	579	BW25113_1604	1158	BW25113_3772	942	BW25113_2154	945	BW25113_1440	559	BW25113_0188	557	BW25113_1187	2293	BW25113_1562	2283	BW25113_2881	1311	BW25113_3865	1316
BW25113_0475	1037	BW25113_0633	1023	BW25113_3243	577	BW25113_1622	1157	BW25113_2434	941	BW25113_2993	944	BW25113_4261	559	BW25113_3997	557	BW25113_2828	2275	BW25113_3972	2281	BW25113_2008	1306	BW25113_1424	1311
BW25113_4040	1036	BW25113_1209	1023	BW25113_0829	576	BW25113_4219	1157	BW25113_3724	940	BW25113_1608	943	BW25113_0790	558	BW25113_4055	557	BW25113_2893	2271	BW25113_0188	2272	BW25113_2812	1304	BW25113_4386	1310
BW25113_0633	1035	BW25113_1326	1023	BW25113_1808	576	BW25113_1198	1154	BW25113_0171	939	BW25113_3551	939	BW25113_1116	558	BW25113_1440	556	BW25113_1478	2270	BW25113_1103	2266	BW25113_2019	1302	BW25113_2039	1308
BW25113_1185	1035	BW25113_1914	1023	BW25113_3002	576	BW25113_0713	1151	BW25113_0111	936	BW25113_0998	938	BW25113_1468	558	BW25113_2324	553	BW25113_1857	2270	BW25113_3356	2265	BW25113_1035	1299	BW25113_3023	1308
BW25113_1914	1034	BW25113_2260	1022	BW25113_3611	576	BW25113_1958	1151	BW25113_0783	935	BW25113_1085	937	BW25113_0676	557	BW25113_2294	552	BW25113_2081	2270	BW25113_1832	2262	BW25113_1642	1296	BW25113_0652	1305
BW25113_4472	1034	BW25113_1863	1021	BW25113_1464	574	BW25113_4263	1151	BW25113_1780	933	BW25113_0783	936	BW25113_2232	557	BW25113_2153	550	BW25113_3130	2267	BW25113_1254	2261	BW25113_2690	1296	BW25113_0148	1301
BW25113_0065	1031	BW25113_3407	1020	BW25113_0713	573	BW25113_1808	1148	BW25113_2663	933	BW25113_4696	936	BW25113_3203	557	BW25113_0915	548	BW25113_3648	2263	BW25113_3255	2261	BW25113_2628	1295	BW25113_2690	1301
BW25113_3933	1031	BW25113_3621	1019	BW25113_1132	573	BW25113_4336	1148	BW25113_0415	932	BW25113_0851	933	BW25113_4054	556	BW25113_0413	547	BW25113_2627	2259	BW25113_3192	2256	BW25113_1449	1292	BW25113_3809	1298
BW25113_1480	1030	BW25113_1110	1018	BW25113_1871	573	BW25113_2796	1144	BW25113_3932	929	BW25113_3468	931	BW25113_0287	555	BW25113_1593	547	BW25113_1622	2258	BW25113_0676	2254	BW25113_0866	1291	BW25113_3887	1297
BW25113_1658	1030	BW25113_0111	1017	BW25113_1668	572	BW25113_2827	1144	BW25113_4216	929	BW25113_2213	929	BW25113_1593	554	BW25113_2961	547	BW25113_0423	2252	BW25113_1261	2253	BW25113_2906	1291	BW25113_0799	1295
BW25113_3996	1030	BW25113_0904	1016	BW25113_4492	568	BW25113_0829	1142	BW25113_1667	926	BW25113_2988	928	BW25113_1658	553	BW25113_4119	547	BW25113_4045	2250	BW25113_0790	2246	BW25113_1745	1290	BW25113_1928	1294
BW25113_3447	1029	BW25113_3895	1012	BW25113_2281	567	BW25113_3234	1140	BW25113_3450	926	BW25113_2906	927	BW25113_0811	552	BW25113_1198	546	BW25113_4055	2246	BW25113_3791	2246	BW25113_0047	1289	BW25113_0659	1291
BW25113_1263	1027	BW25113_0120	1006	BW25113_3234	567	BW25113_3128	1137	BW25113_1650	917	BW25113_2009	926	BW25113_2473	551	BW25113_4389	546	BW25113_4115	2246	BW25113_2080	2243	BW25113_0869	1288	BW25113_2797	1290
BW25113_1085	1022	BW25113_2233	1005	BW25113_4295	567	BW25113_2828	1134	BW25113_0346	913	BW25113_3967	926	BW25113_4159	551	BW25113_1825	544	BW25113_1827	2244	BW25113_3130	2241	BW25113_3619	1286	BW25113_1257	1289
BW25113_0120	1021	BW25113_0082	1003	BW25113_4484	566	BW25113_2435	1132	BW25113_0526	913	BW25113_1956	923	BW25113_0126	550	BW25113_2041	544	BW25113_1186	2243	BW25113_2473	2233	BW25113_3705	1285	BW25113_0998	1288
BW25113_1035	1020	BW25113_1263	1003	BW25113_0110	564	BW25113_3671	1132	BW25113_0998	911	BW25113_0188	922	BW25113_0884	550	BW25113_0861	541	BW25113_0023	2239	BW25113_2966	2227	BW25113_0923	1284	BW25113_1593	1287
BW25113_0781	1018	BW25113_3447	1002	BW25113_0182	564	BW25113_0097	1131	BW25113_1085	911	BW25113_3846	922	BW25113_0981	550	BW25113_4335	537	BW25113_1688	2239	BW25113_0423	2220	BW25113_2392	1284	BW25113_4117	1287
BW25113_3040	1018	BW25113_2186	1001	BW25113_0424	564	BW25113_3770	1130	BW25113_0678	910	BW25113_1650	921	BW25113_4389	550	BW25113_1840	534	BW25113_1050	2238	BW25113_0757	2219	BW25113_2797	1284	BW25113_1650	1283
BW25113_1326	1014	BW25113_3386	1000	BW25113_1958	563	BW25113_0425	1129	BW25113_0892	907	BW25113_3724	921	BW25113_0120	547	BW25113_4142	534	BW25113_0790	2236	BW25113_1379	2217	BW25113_2609	1280	BW25113_1035	1278
BW25113_3750	1014	BW25113_0929	999	BW25113_4263	562	BW25113_0402	1128	BW25113_2468	907	BW25113_3128	920	BW25113_0242	547	BW25113_0657	533	BW25113_3997	2234	BW25113_1624	2215	BW25113_3033	1280	BW25113_4144	1278
BW25113_3281	1012	BW25113_2731	998	BW25113_0345	559	BW25113_2525	1125	BW25113_3996	907	BW25113_3934	920	BW25113_0827	547	BW25113_2745	533	BW25113_2960	2232	BW25113_3997	2213	BW25113_0783	1278	BW25113_4329	1277
BW25113_3895	1010	BW25113_3259	998	BW25113_2067	558	BW25113_3704	1121	BW25113_0175	903	BW25113_3250	917	BW25113_1273	546	BW25113_0120	532	BW25113_2901	2231	BW25113_0878	2209	BW25113_3021	1278	BW25113_3033	1270
BW25113_3114	1009	BW25113_3385	998	BW25113_3397	558	BW25113_3243	1118	BW25113_1398	903	BW25113_4216	917	BW25113_0952	544	BW25113_3075	532	BW25113_3255	2231	BW25113_1050	2209	BW25113_4170	1278	BW25113_1981	1267
BW25113_4389	1007	BW25113_3462	998	BW25113_1860	557	BW25113_1642	1116	BW25113_0496	901	BW25113_3409	916	BW25113_1326	544	BW25113_4188	532	BW25113_3361	2229	BW25113_0369	2206	BW25113_0529	1276	BW25113_0425	1266
BW25113_2893	999	BW25113_3933	997	BW25113_0406	556	BW25113_2960	1116	BW25113_2009	898	BW25113_4040	915	BW25113_2812	544	BW25113_0473	531	BW25113_1604	2227	BW25113_1781	2202	BW25113_1186	1276	BW25113_4073	1263
BW25113_1033	995	BW25113_3114	996	BW25113_2828	556	BW25113_3397	1116	BW25113_1035	896	BW25113_0415	914	BW25113_1732	543	BW25113_0126	530	BW25113_0120	2226	BW25113_1440	2201	BW25113_0378	1274	BW25113_0810	1262
BW25113_0897	994	BW25113_3750	996	BW25113_3248	555	BW25113_2896	1113	BW25113_1186	895	BW25113_0314	912	BW25113_2180	543	BW25113_0242	530	BW25113_1254	2216	BW25113_2081	2201	BW25113_1431	1273	BW25113_2392	1260
BW25113_1976	994	BW25113_0405	994	BW25113_3237	554	BW25113_3203	1110	BW25113_4055	894	BW25113_0641	910	BW25113_2914	541	BW25113_0431	530	BW25113_4529	2215	BW25113_2936	2201	BW25113_1833	1273	BW25113_2814	1260
BW25113_3605	994	BW25113_0897	987	BW25113_0009	553	BW25113_3248	1110	BW25113_1608	893	BW25113_0758	909	BW25113_3621	541	BW25113_0884	530	BW25113_3469	2214	BW25113_1857	2198	BW25113_3180	1273	BW25113_3804	1260
BW25113_1123	992	BW25113_2218	987	BW25113_0402	553	BW25113_3542	1109	BW25113_2213	893	BW25113_0790	907	BW25113_1635	540	BW25113_1624	530	BW25113_0659	2202	BW25113_1622	2193	BW25113_4704	1272	BW25113_1688	1259
BW25113_0465	985	BW25113_3040	985	BW25113_2525	553	BW25113_2027	1108	BW25113_0188	892	BW25113_0083	906	BW25113_2186	540	BW25113_2232	530	BW25113_2920	2202	BW25113_1399	2189	BW25113_1804	1268	BW25113_2916	1257
BW25113_2186	983	BW25113_3611	984	BW25113_3551	553	BW25113_3685	1107	BW25113_2893	885	BW25113_0346	905	BW25113_2213	540	BW25113_3068	529	BW25113_4430	2199	BW25113_2914	2188	BW25113_2916	1268	BW25113_1166	1256
BW25113_3259	983	BW25113_4467	982	BW25113_4034	553	BW25113_0268	1106	BW25113_3071	885	BW25113_1308	905	BW25113_4188	539	BW25113_4162	529	BW25113_4242	2199	BW25113_1045	2185	BW25113_2866	1264	BW25113_3468	1256
BW25113_0097	981	BW25113_2209	981	BW25113_4122	553	BW25113_2494	1106	BW25113_3144	885	BW25113_2790	902	BW25113_3192	538	BW25113_2790	528	BW25113_0125	2198	BW25113_0578	2172	BW25113_1059	1258	BW25113_0222	1254
BW25113_3352	981	BW25113_0475	978	BW25113_1604	552	BW25113_3002	1106	BW25113_0421	883	BW25113_1186	901	BW25113_0413	535	BW25113_3054	528	BW25113_0908	2195	BW25113_1836	2172	BW25113_1269	1258	BW25113_2435	1254
BW25113_0187	980	BW25113_2232	978	BW25113_3064	552	BW25113_4122	1104	BW25113_2820	883	BW25113_4055	900	BW25113_1859	535	BW25113_0143	527	BW25113_2172	2188	BW25113_3499	2170	BW25113_1424	1255	BW25113_3294	1253
BW25113_0405	980	BW25113_1321	974	BW25113_0923	551	BW25113_1423	1099	BW25113_3640	883	BW25113_0922	897	BW25113_3194	535	BW25113_1732	526	BW25113_0578	2186	BW25113_0862	2168	BW25113_0507	1254	BW25113_0507	1250
BW25113_0838	980	BW25113_0163	972	BW25113_2796	551	BW25113_3933	1098	BW25113_1397	881	BW25113_1834	896	BW25113_3546	535	BW25113_2819	526	BW25113_2601	2185	BW25113_2498	2167	BW25113_1593	1252	BW25113_1651	1250
BW25113_2131	980	BW25113_0915	972	BW25113_3542	551	BW25113_3886	1097	BW25113_0553	878	BW25113_2193	896	BW25113_0487	534	BW25113_3252	526	BW25113_1825	2181	BW25113_3631	2165	BW25113_2233	1252	BW25113_1214	1249
BW25113_3302	978	BW25113_1035	972	BW25113_2027	550	BW25113_1982	1096	BW25113_3397	878	BW25113_3315	895	BW25113_0931	534	BW25113_3648	526	BW25113_2065	2181	BW25113_1118	2158	BW25113_4261	1249	BW25113_2647	1249
BW25113_3611	976	BW25113_3281	971	BW25113_0758	548	BW25113_3524	1096	BW25113_0119	877	BW25113_0197	894	BW25113_3932	534	BW25113_0055	525	BW25113_3972	2177	BW25113_1491	2157	BW25113_3468	1248	BW25113_3643	1249
BW25113_0958	970	BW25113_0838	969	BW25113_4324	548	BW25113_0110	1091	BW25113_2193	876	BW25113_0852	894	BW25113_3054	533	BW25113_1834	523	BW25113_0862	2176	BW25113_2065	2157	BW25113_3955	1247	BW25113_4170	1249
BW25113_3512	970	BW25113_1860	969	BW25113_0180	546	BW25113_4323	1090	BW25113_3315	876	BW25113_3774	894	BW25113_3697	533	BW25113_2136	523	BW25113_0676	2173	BW25113_0187	2150	BW25113_3299	1246	BW25113_3194	1248
BW25113_1110	969	BW25113_0121	968	BW25113_3770	545	BW25113_1871	1087	BW25113_0888	875	BW25113_2135	893	BW25113_1035	532	BW25113_3131	523	BW25113_0929	2173	BW25113_1278	2147	BW25113_3895	1242	BW25113_2628	1245
BW25113_3243	969	BW25113_0496	967	BW25113_1982	544	BW25113_4034	1087	BW25113_1563	875	BW25113_2712	892	BW25113_2136	531	BW25113_0146	522	BW25113_2493	2171	BW25113_1825	2146	BW25113_0998	1240	BW25113_0876	1240
BW25113_2630	965	BW25113_3404	962	BW25113_1117	542	BW25113_0526	1086	BW25113_3572	875	BW25113_3564	890	BW25113_2743	531	BW25113_0487	521	BW25113_3352	2171	BW25113_3611	2144	BW25113_1928	1239	BW25113_3175	1240
BW25113_3407	964	BW25113_1800	961	BW25113_0097	541	BW25113_1117	1086	BW25113_4037	873	BW25113_1917	889	BW25113_0657	530	BW25113_3386	521	BW25113_1198	2167	BW25113_1260	2142	BW25113_0876	1233	BW25113_3619	1238
BW25113_3475	963	BW25113_3131	960	BW25113_3834	541	BW25113_2436	1083	BW25113_2064	872	BW25113_0496	888	BW25113_2319	530	BW25113_0868	519	BW25113_0679	2160	BW25113_2177	2140	BW25113_1682	1233	BW25113_2265	1235
BW25113_0700	960	BW25113_2527	959	BW25113_4202	541	BW25113_0009	1078	BW25113_0384	871	BW25113_1871	888	BW25113_4055	530	BW25113_1191	519	BW25113_3549	2159	BW25113_2627	2138	BW25113_4169	1232	BW25113_1278	1233
BW25113_1321	956	BW25113_0721	958	BW25113_1415	540	BW25113_2601	1076	BW25113_1834	869	BW25113_2893	888	BW25113_2745	529	BW25113_1035	518	BW25113_0369	2158	BW25113_2894	2138	BW25113_4262	1232	BW25113_3131	1232
BW25113_1663	955	BW25113_0781	955	BW25113_3886	540	BW25113_0960	1075	BW25113_1326	867	BW25113_2820	887	BW25113_3997	529	BW25113_2019	518	BW25113_0897	2156	BW25113_3352	2138	BW25113_1747	1230	BW25113_0377	1231
BW25113_1622	954	BW25113_2897	955	BW25113_3671	539	BW25113_4163	1075	BW25113_2813	867	BW25113_1593	884	BW25113_0084	528	BW25113_2180	518	BW25113_0878	2154	BW25113_0120	2136	BW25113_0354	1229	BW25113_1059	1231
BW25113_2218	954	BW25113_3639	955	BW25113_2436	538	BW25113_0182	1074	BW25113_3739	866	BW25113_0175	883	BW25113_3836	528	BW25113_2743	518	BW25113_3158	2153	BW25113_3731	2132	BW25113_3925	1228	BW25113_1186	1231
BW25113_0792	953	BW25113_3031	954	BW25113_0960	537	BW25113_0677	1072	BW25113_0357	865	BW25113_0421	883	BW25113_4263	527	BW25113_2281	517	BW25113_1045	2151	BW25113_2132	2131	BW25113_3175	1227	BW25113_3181	1230
BW25113_1591	951	BW25113_1085	952	BW25113_2341	537	BW25113_3925	1072	BW25113_0029	864	BW25113_0425	883	BW25113_0187	525	BW25113_3259	517	BW25113_3128	2148	BW25113_0908	2130	BW25113_3644	1224	BW25113_2622	1229
BW25113_2136	950	BW25113_3355	952	BW25113_2682	537	BW25113_4492	1071	BW25113_2186	864	BW25113_3849	883	BW25113_2628	525	BW25113_1326	515	BW25113_4159	2142	BW25113_3158	2130	BW25113_1326	1223	BW25113_1294	1226
BW25113_2600	948	BW25113_4389	952	BW25113_1198	536	BW25113_2519	1070	BW25113_3689	862	BW25113_3764	882	BW25113_4020	524	BW25113_2213	515	BW25113_2300	2135	BW25113_0659	2127	BW25113_2622	1221	BW25113_2508	1223
BW25113_3131	948	BW25113_0187	948	BW25113_1640	535	BW25113_0120	1067	BW25113_0781	860	BW25113_0861	881	BW25113_4044	524	BW25113_3546	515	BW25113_0378	2134	BW25113_0125	2119	BW25113_4117	1216	BW25113_2560	1223
BW25113_0082	946	BW25113_4067	948	BW25113_1729	534	BW25113_1464	1067	BW25113_1045	859	BW25113_1745	881	BW25113_0060	523	BW25113_1594	514	BW25113_3731	2133	BW25113_2499	2119	BW25113_4329	1216	BW25113_0965	1221
BW25113_3031	946	BW25113_2136	947	BW25113_0268	531	BW25113_1860	1066	BW25113_3934	858	BW25113_0553	879	BW25113_0624	523	BW25113_3540	512	BW25113_0337	2123	BW25113_2493	2117	BW25113_0413	1215	BW25113_1531	1220
BW25113_1729	945	BW25113_2827	946	BW25113_0677	531	BW25113_0424	1061	BW25113_4581	857	BW25113_0744	878	BW25113_3250	522	BW25113_3836	512	BW25113_1491	2122	BW25113_2466	2114	BW25113_3643	1214	BW25113_4261	1220
BW25113_3355	945	BW25113_0222	945	BW25113_1103	531	BW25113_4202	1060	BW25113_0796	857	BW25113_0111	876	BW25113_4023	522	BW25113_4686	512	BW25113_2019	2121	BW25113_2960	2112	BW25113_3294	1212	BW25113_1804	1219
BW25113_3621	945	BW25113_3601	944	BW25113_3935	530	BW25113_0884	1059	BW25113_3774	857	BW25113_0915	874	BW25113_1657	521	BW25113_4006	512	BW25113_2209	2120	BW25113_3639	2109	BW25113_4119	1211	BW25113_4704	1218
BW25113_1876	944	BW25113_2992	941	BW25113_4163	529	BW25113_0406	1058	BW25113_0886	856	BW25113_1777	874	BW25113_4686	520	BW25113_1034	511	BW25113_0187	2115	BW25113_3749	2108	BW25113_0633	1210	BW25113_2036	1216
BW25113_1519	942	BW25113_0700	940	BW25113_0128	528	BW25113_1448	1057	BW25113_3250	856	BW25113_0759	873	BW25113_2208	518	BW25113_2020	510	BW25113_1978	2108	BW25113_3385	2107	BW25113_0974	1209	BW25113_2034	1215
BW25113_3639	942	BW25113_1663	940	BW25113_2435	528	BW25113_3754	1057	BW25113_2024	854	BW25113_3915	871	BW25113_0387	517	BW25113_3404	510	BW25113_2499	2107	BW25113_2300	2104	BW25113_0384	1207	BW25113_0529	1214
BW25113_2180	940	BW25113_1591	939	BW25113_2494	528	BW25113_4295	1055	BW25113_0759	853	BW25113_3640	870	BW25113_3352	517	BW25113_4078	510	BW25113_4078	2106	BW25113_2832	2103	BW25113_1540	1205	BW25113_2008	1214
BW25113_2790	939	BW25113_2821	939	BW25113_2519	528	BW25113_0920	1051	BW25113_1218	853	BW25113_0781	869	BW25113_0473	516	BW25113_1263	509	BW25113_3785	2102	BW25113_1511	2100	BW25113_1834	1204	BW25113_1269	1213
BW25113_3248	939	BW25113_2668	938	BW25113_0120	525	BW25113_1729	1047	BW25113_0744	850	BW25113_1275	868	BW25113_0915	516	BW25113_2810	509	BW25113_0735	2092	BW25113_2601	2099	BW25113_3611	1203	BW25113_0633	1212
BW25113_0312	937	BW25113_3605	938	BW25113_1423	525	BW25113_3448	1047	BW25113_2295	849	BW25113_1109	866	BW25113_4471	516	BW25113_3128	509	BW25113_2132	2087	BW25113_4115	2098	BW25113_1294	1202	BW25113_0354	1211
BW25113_2299	937	BW25113_3485	937	BW25113_0695	524	BW25113_0981	1046	BW25113_3887	849	BW25113_4529	865	BW25113_0033	515	BW25113_3672	509	BW25113_0657	2081	BW25113_4169	2094	BW25113_2319	1196	BW25113_2881	1211
BW25113_2209	936	BW25113_2011	936	BW25113_0884	524	BW25113_1663	1046	BW25113_2300	848	BW25113_2821	864	BW25113_0143	515	BW25113_3283	507	BW25113_2466	2081	BW25113_3925	2089	BW25113_2731	1196	BW25113_1431	1209
BW25113_2821	936	BW25113_2479	936	BW25113_0920	524	BW25113_3551	1046	BW25113_3128	848	BW25113_4323	864	BW25113_1191	513	BW25113_4020	507	BW25113_3023	2081	BW25113_0378	2086	BW25113_1584	1194	BW25113_2812	1209
BW25113_3462	936	BW25113_2600	936	BW25113_0981	524	BW25113_3485	1045	BW25113_1275	847	BW25113_0796	863	BW25113_2132	512	BW25113_0829	506	BW25113_1860	2080	BW25113_3838	2082	BW25113_4023	1194	BW25113_0281	1208
BW25113_0915	935	BW25113_0175	935	BW25113_3463	522	BW25113_1449	1044	BW25113_3150	847	BW25113_2292	862	BW25113_2193	512	BW25113_1836	506	BW25113_2936	2075	BW25113_0224	2080	BW25113_1046	1190	BW25113_1682	1207
BW25113_4337	934	BW25113_0958	934	BW25113_3707	521	BW25113_0695	1042	BW25113_0425	846	BW25113_1397	858	BW25113_2177	511	BW25113_0187	502	BW25113_3652	2074	BW25113_4529	2080	BW25113_1104	1190	BW25113_3450	1207
BW25113_0163	933	BW25113_2627	934	BW25113_1978	520	BW25113_2341	1040	BW25113_1593	846	BW25113_0914	857	BW25113_2508	511	BW25113_4044	502	BW25113_1326	2070	BW25113_3361	2075	BW25113_2508	1189	BW25113_3895	1203
BW25113_3860	932	BW25113_0261	932	BW25113_0908	519	BW25113_4073	1039	BW25113_3355	846	BW25113_3355	855	BW25113_3910	511	BW25113_2132	501	BW25113_2821	2070	BW25113_1249	2074	BW25113_0029	1188	BW25113_0156	1201
BW25113_0121	931	BW25113_3551	929	BW25113_4073	519	BW25113_3834	1036	BW25113_3915	844	BW25113_4581	854	BW25113_2294	510	BW25113_2234	501	BW25113_2312	2066	BW25113_2172	2074	BW25113_1278	1186	BW25113_4119	1201
BW25113_0146	930	BW25113_1841	927	BW25113_0033	518	BW25113_0417	1034	BW25113_0826	841	BW25113_1708	854	BW25113_0124	508	BW25113_2493	501	BW25113_3822	2065	BW25113_2234	2073	BW25113_1651	1186	BW25113_1901	1193
BW25113_1209	930	BW25113_2835	927	BW25113_3209	517	BW25113_3404	1034	BW25113_2136	840	BW25113_0357	853	BW25113_1653	508	BW25113_0028	500	BW25113_0224	2061	BW25113_2019	2070	BW25113_0377	1185	BW25113_1642	1192
BW25113_2896	930	BW25113_0683	926	BW25113_1448	516	BW25113_3543	1032	BW25113_2992	840	BW25113_4359	853	BW25113_2493	508	BW25113_1623	500	BW25113_3749	2060	BW25113_1326	2068	BW25113_0281	1183	BW25113_1449	1191
BW25113_3485	929	BW25113_3512	926	BW25113_2234	513	BW25113_2966	1030	BW25113_4323	840	BW25113_3529	852	BW25113_1816	506	BW25113_2901	500	BW25113_1440	2058	BW25113_4492	2064	BW25113_2435	1181	BW25113_0654	1189
BW25113_3386	926	BW25113_3998	926	BW25113_3448	513	BW25113_4329	1028	BW25113_2495	838	BW25113_2810	851	BW25113_3685	506	BW25113_3543	500	BW25113_1781	2058	BW25113_3643	2062	BW25113_3527	1181	BW25113_1187	1189
BW25113_4470	925	BW25113_3413	923	BW25113_1200	512	BW25113_2682	1027	BW25113_1914	837	BW25113_0311	850	BW25113_3075	505	BW25113_3290	499	BW25113_3860	2057	BW25113_0735	2054	BW25113_2872	1180	BW25113_1794	1187
BW25113_0417	924	BW25113_2299	919	BW25113_2169	512	BW25113_4389	1027	BW25113_0641	836	BW25113_2182	849	BW25113_4078	504	BW25113_4263	499	BW25113_2894	2055	BW25113_0657	2053	BW25113_3194	1180	BW25113_3414	1183
BW25113_1642	924	BW25113_1611	917	BW25113_4323	511	BW25113_1640	1025	BW25113_0914	835	BW25113_0651	848	BW25113_1623	503	BW25113_0827	498	BW25113_4470	2053	BW25113_2136	2052	BW25113_2560	1178	BW25113_1110	1182
BW25113_2479	924	BW25113_0192	916	BW25113_4329	511	BW25113_0121	1021	BW25113_3166	835	BW25113_3887	847	BW25113_1679	503	BW25113_2260	498	BW25113_3792	2053	BW25113_3885	2052	BW25113_0175	1177	BW25113_1418	1181
BW25113_2627	923	BW25113_3860	916	BW25113_3669	510	BW25113_1103	1021	BW25113_0397	834	BW25113_1766	846	BW25113_2865	503	BW25113_3250	497	BW25113_3639	2052	BW25113_1895	2051	BW25113_1865	1176	BW25113_2517	1181
BW25113_2011	920	BW25113_2896	911	BW25113_3924	510	BW25113_2705	1021	BW25113_2154	832	BW25113_1326	844	BW25113_2344	501	BW25113_3697	497	BW25113_0126	2050	BW25113_2188	2050	BW25113_3156	1173	BW25113_3156	1180
BW25113_2232	919	BW25113_3003	910	BW25113_3203	509	BW25113_0128	1020	BW25113_3356	832	BW25113_2064	842	BW25113_1895	500	BW25113_1679	496	BW25113_1278	2048	BW25113_0337	2043	BW25113_3128	1171	BW25113_1780	1178
BW25113_3463	918	BW25113_1116	908	BW25113_0250	508	BW25113_4395	1018	BW25113_2543	829	BW25113_2670	838	BW25113_4335	500	BW25113_2186	496	BW25113_0428	2046	BW25113_3804	2040	BW25113_1688	1168	BW25113_1766	1177
BW25113_0287	915	BW25113_2630	908	BW25113_3925	508	BW25113_0180	1017	BW25113_2958	829	BW25113_3605	837	BW25113_0089	499	BW25113_4219	496	BW25113_0618	2046	BW25113_0829	2028	BW25113_4144	1168	BW25113_1917	1173
BW25113_2235	915	BW25113_0097	907	BW25113_2705	507	BW25113_1200	1014	BW25113_0861	828	BW25113_3397	836	BW25113_2135	499	BW25113_0192	495	BW25113_3611	2042	BW25113_2436	2025	BW25113_3023	1167	BW25113_1540	1170
BW25113_3601	914	BW25113_2180	907	BW25113_3404	507	BW25113_3935	1012	BW25113_0922	827	BW25113_0397	833	BW25113_2785	499	BW25113_1325	495	BW25113_1034	2041	BW25113_3926	2024	BW25113_2517	1165	BW25113_0047	1166
BW25113_3834	914	BW25113_0837	904	BW25113_2966	506	BW25113_3194	1011	BW25113_3200	826	BW25113_1424	833	BW25113_3672	499	BW25113_0128	494	BW25113_3804	2038	BW25113_0679	2021	BW25113_1107	1164	BW25113_3925	1166
BW25113_4206	914	BW25113_2235	901	BW25113_1781	504	BW25113_0735	1009	BW25113_0197	825	BW25113_0060	831	BW25113_1250	497	BW25113_1478	494	BW25113_0190	2036	BW25113_3549	2020	BW25113_3259	1164	BW25113_0384	1163
BW25113_0864	913	BW25113_2980	901	BW25113_1449	503	BW25113_0724	1006	BW25113_2518	825	BW25113_0029	830	BW25113_2894	497	BW25113_3248	493	BW25113_2009	2029	BW25113_3115	2017	BW25113_1917	1162	BW25113_1277	1162
BW25113_2958	913	BW25113_0687	898	BW25113_2920	503	BW25113_0825	1006	BW25113_3849	825	BW25113_2495	830	BW25113_1103	496	BW25113_3194	491	BW25113_1512	2028	BW25113_2186	2014	BW25113_4207	1162	BW25113_3034	1161
BW25113_2785	912	BW25113_0632	897	BW25113_3543	501	BW25113_2665	1006	BW25113_0394	824	BW25113_3739	830	BW25113_2331	496	BW25113_0175	490	BW25113_1511	2023	BW25113_0126	2013	BW25113_1110	1161	BW25113_3290	1160
BW25113_3064	909	BW25113_2766	896	BW25113_1824	500	BW25113_2008	1005	BW25113_0915	824	BW25113_3149	829	BW25113_0406	495	BW25113_0796	490	BW25113_3385	2022	BW25113_4242	2010	BW25113_3183	1161	BW25113_4023	1159
BW25113_3773	908	BW25113_0240	894	BW25113_4467	499	BW25113_0758	1003	BW25113_2670	824	BW25113_3996	829	BW25113_0861	495	BW25113_3243	489	BW25113_2188	2020	BW25113_1104	2009	BW25113_3404	1161	BW25113_0921	1158
BW25113_0222	906	BW25113_2958	894	BW25113_3685	499	BW25113_1036	998	BW25113_0658	823	BW25113_0676	828	BW25113_4162	495	BW25113_3932	489	BW25113_2918	2017	BW25113_0084	2008	BW25113_2265	1157	BW25113_0974	1158
BW25113_3404	906	BW25113_1218	893	BW25113_3151	498	BW25113_3463	997	BW25113_1109	823	BW25113_2472	828	BW25113_1198	494	BW25113_4023	489	BW25113_4169	2016	BW25113_3023	2007	BW25113_2814	1155	BW25113_1608	1158
BW25113_0721	905	BW25113_0034	890	BW25113_3194	498	BW25113_0908	994	BW25113_4386	823	BW25113_4037	828	BW25113_0659	493	BW25113_0387	488	BW25113_1859	2011	BW25113_0522	2002	BW25113_3450	1152	BW25113_2872	1158
BW25113_2393	903	BW25113_1211	890	BW25113_3915	498	BW25113_3669	993	BW25113_0311	821	BW25113_3150	827	BW25113_1836	493	BW25113_0790	488	BW25113_0829	2010	BW25113_2312	1997	BW25113_1380	1145	BW25113_2208	1156
BW25113_4295	901	BW25113_0792	889	BW25113_2703	497	BW25113_0250	992	BW25113_3648	821	BW25113_0886	826	BW25113_2131	493	BW25113_1187	488	BW25113_3838	2010	BW25113_2920	1997	BW25113_1590	1145	BW25113_3611	1149
BW25113_0240	899	BW25113_2961	888	BW25113_2744	497	BW25113_2660	992	BW25113_4472	820	BW25113_1914	825	BW25113_0910	492	BW25113_0826	487	BW25113_2177	2008	BW25113_0432	1994	BW25113_0416	1142	BW25113_1518	1148
BW25113_2153	898	BW25113_3302	888	BW25113_3998	497	BW25113_1267	990	BW25113_0314	819	BW25113_2764	825	BW25113_2347	492	BW25113_0910	487	BW25113_3008	2006	BW25113_3652	1990	BW25113_4073	1141	BW25113_4398	1147
BW25113_0192	893	BW25113_4044	886	BW25113_0735	495	BW25113_1824	990	BW25113_3409	819	BW25113_0384	824	BW25113_2566	492	BW25113_1275	487	BW25113_3926	2006	BW25113_3726	1989	BW25113_2828	1140	BW25113_2379	1145
BW25113_0175	891	BW25113_2790	885	BW25113_1525	495	BW25113_2234	990	BW25113_1609	818	BW25113_2743	821	BW25113_0946	491	BW25113_0471	486	BW25113_0404	2003	BW25113_3735	1989	BW25113_1257	1138	BW25113_0838	1140
BW25113_4467	889	BW25113_3248	882	BW25113_3485	495	BW25113_2670	989	BW25113_0676	817	BW25113_1624	820	BW25113_2810	491	BW25113_2559	485	BW25113_2832	2003	BW25113_4336	1989	BW25113_3551	1136	BW25113_0119	1139
BW25113_1186	887	BW25113_2468	881	BW25113_1278	494	BW25113_3707	989	BW25113_2182	816	BW25113_3071	820	BW25113_4142	491	BW25113_2781	485	BW25113_3925	2003	BW25113_1978	1987	BW25113_0160	1135	BW25113_3955	1139
BW25113_1053	885	BW25113_3255	880	BW25113_3184	494	BW25113_1782	988	BW25113_3605	816	BW25113_3932	819	BW25113_0798	489	BW25113_2865	485	BW25113_2020	2000	BW25113_4206	1987	BW25113_1531	1131	BW25113_0102	1138
BW25113_2392	885	BW25113_3785	879	BW25113_4220	494	BW25113_1525	981	BW25113_2559	814	BW25113_3166	818	BW25113_1563	487	BW25113_4054	485	BW25113_2690	2000	BW25113_1034	1986	BW25113_1913	1129	BW25113_2182	1138
BW25113_4055	884	BW25113_2743	878	BW25113_0356	493	BW25113_4467	980	BW25113_4475	814	BW25113_0394	815	BW25113_3131	487	BW25113_3002	484	BW25113_3631	1999	BW25113_3792	1986	BW25113_4201	1129	BW25113_1865	1136
BW25113_0923	880	BW25113_3564	878	BW25113_0121	492	BW25113_0112	979	BW25113_4239	813	BW25113_1971	814	BW25113_3259	487	BW25113_1286	483	BW25113_3887	1999	BW25113_0568	1982	BW25113_2034	1128	BW25113_0175	1135
BW25113_2008	877	BW25113_3356	876	BW25113_0737	492	BW25113_0568	977	BW25113_0758	811	BW25113_1563	813	BW25113_3739	487	BW25113_1651	483	BW25113_2008	1995	BW25113_2989	1981	BW25113_0904	1125	BW25113_1104	1135
BW25113_4006	876	BW25113_3652	875	BW25113_3754	492	BW25113_1781	976	BW25113_2810	810	BW25113_3200	813	BW25113_3999	487	BW25113_4471	483	BW25113_4492	1992	BW25113_0406	1980	BW25113_3707	1125	BW25113_3299	1135
BW25113_4067	872	BW25113_0908	874	BW25113_0861	490	BW25113_3184	976	BW25113_3639	809	BW25113_3572	812	BW25113_1218	486	BW25113_4261	482	BW25113_0121	1991	BW25113_2690	1978	BW25113_2081	1124	BW25113_2615	1132
BW25113_2897	871	BW25113_2022	874	BW25113_0958	490	BW25113_3075	975	BW25113_1594	806	BW25113_2896	811	BW25113_2234	486	BW25113_4159	480	BW25113_2914	1988	BW25113_4078	1976	BW25113_3290	1124	BW25113_4169	1131
BW25113_1841	870	BW25113_2435	873	BW25113_1118	490	BW25113_3788	974	BW25113_3764	805	BW25113_3829	811	BW25113_0149	485	BW25113_0423	479	BW25113_4119	1988	BW25113_0618	1975	BW25113_3231	1123	BW25113_2468	1130
BW25113_3255	870	BW25113_3064	872	BW25113_1663	490	BW25113_2920	973	BW25113_4359	804	BW25113_2819	809	BW25113_1263	485	BW25113_1343	479	BW25113_0568	1983	BW25113_1341	1975	BW25113_4361	1123	BW25113_3315	1128
BW25113_0526	869	BW25113_0823	870	BW25113_3075	490	BW25113_3209	973	BW25113_3838	802	BW25113_3068	809	BW25113_2281	485	BW25113_2347	479	BW25113_0951	1979	BW25113_3887	1971	BW25113_1120	1122	BW25113_3421	1128
BW25113_2668	869	BW25113_1126	870	BW25113_4395	490	BW25113_3924	972	BW25113_1624	798	BW25113_3895	809	BW25113_0119	484	BW25113_3475	479	BW25113_3040	1978	BW25113_3740	1964	BW25113_3653	1122	BW25113_0904	1127
BW25113_3553	869	BW25113_2620	870	BW25113_0030	489	BW25113_3023	971	BW25113_1651	798	BW25113_2813	806	BW25113_0337	483	BW25113_0888	478	BW25113_3115	1978	BW25113_3822	1962	BW25113_1198	1119	BW25113_2731	1127
BW25113_2570	867	BW25113_0033	869	BW25113_4389	489	BW25113_4054	970	BW25113_2764	797	BW25113_4259	806	BW25113_0121	482	BW25113_2331	478	BW25113_3885	1977	BW25113_2744	1957	BW25113_0654	1116	BW25113_1326	1124
BW25113_2993	867	BW25113_0864	869	BW25113_2961	488	BW25113_2169	966	BW25113_0060	794	BW25113_3194	804	BW25113_1781	481	BW25113_0345	477	BW25113_0084	1975	BW25113_1816	1956	BW25113_0222	1111	BW25113_0029	1123
BW25113_0033	865	BW25113_4242	869	BW25113_0825	486	BW25113_2813	966	BW25113_1708	791	BW25113_3413	804	BW25113_0224	480	BW25113_2580	477	BW25113_2744	1974	BW25113_0700	1949	BW25113_1118	1110	BW25113_0160	1123
BW25113_0387	864	BW25113_1123	868	BW25113_2476	486	BW25113_1646	965	BW25113_1766	791	BW25113_4618	804	BW25113_0404	480	BW25113_2877	477	BW25113_2235	1973	BW25113_0789	1949	BW25113_1166	1110	BW25113_0413	1123
BW25113_1905	864	BW25113_2392	868	BW25113_3788	486	BW25113_1118	964	BW25113_2159	791	BW25113_4386	803	BW25113_0953	480	BW25113_2131	475	BW25113_4005	1969	BW25113_3924	1949	BW25113_0156	1109	BW25113_3282	1120
BW25113_1267	863	BW25113_2785	867	BW25113_4054	486	BW25113_2194	964	BW25113_2709	791	BW25113_3838	801	BW25113_1187	480	BW25113_1260	474	BW25113_2436	1966	BW25113_0424	1947	BW25113_3352	1106	BW25113_3527	1119
BW25113_2827	863	BW25113_3966	867	BW25113_2008	485	BW25113_2918	964	BW25113_3009	790	BW25113_2543	798	BW25113_0199	479	BW25113_1563	474	BW25113_3386	1965	BW25113_2281	1946	BW25113_1766	1103	BW25113_1273	1118
BW25113_1211	862	BW25113_1034	865	BW25113_1249	484	BW25113_3447	964	BW25113_3194	790	BW25113_4472	798	BW25113_0888	478	BW25113_2344	474	BW25113_3726	1962	BW25113_0866	1945	BW25113_1467	1100	BW25113_3128	1118
BW25113_1611	861	BW25113_3643	865	BW25113_2670	484	BW25113_1249	963	BW25113_2906	789	BW25113_2159	797	BW25113_1794	478	BW25113_3008	474	BW25113_1104	1961	BW25113_2009	1945	BW25113_3543	1100	BW25113_3543	1115
BW25113_2961	859	BW25113_1186	864	BW25113_0417	481	BW25113_2019	963	BW25113_3529	789	BW25113_2958	797	BW25113_2495	476	BW25113_1250	473	BW25113_0866	1959	BW25113_2020	1945	BW25113_3785	1099	BW25113_1747	1114
BW25113_0683	858	BW25113_1267	861	BW25113_0568	480	BW25113_0356	962	BW25113_2593	788	BW25113_2136	795	BW25113_2877	476	BW25113_1863	473	BW25113_1249	1955	BW25113_0028	1943	BW25113_0187	1094	BW25113_1624	1112
BW25113_3172	858	BW25113_2781	861	BW25113_2918	479	BW25113_0030	959	BW25113_3895	787	BW25113_1045	794	BW25113_3648	475	BW25113_1103	472	BW25113_0789	1949	BW25113_1905	1943	BW25113_3034	1094	BW25113_3829	1112
BW25113_3413	858	BW25113_3463	860	BW25113_3023	479	BW25113_2158	959	BW25113_0651	786	BW25113_2312	794	BW25113_1594	474	BW25113_4470	472	BW25113_0823	1947	BW25113_0161	1940	BW25113_1780	1093	BW25113_4207	1111
BW25113_4492	857	BW25113_3960	860	BW25113_1813	478	BW25113_2703	959	BW25113_2292	785	BW25113_2233	790	BW25113_3404	474	BW25113_1591	470	BW25113_4336	1947	BW25113_1085	1940	BW25113_3804	1092	BW25113_3706	1110
BW25113_2766	856	BW25113_2993	858	BW25113_1841	478	BW25113_3386	959	BW25113_0306	783	BW25113_3449	789	BW25113_1981	473	BW25113_3302	470	BW25113_2958	1946	BW25113_2901	1940	BW25113_0102	1091	BW25113_2821	1106
BW25113_2806	854	BW25113_3773	856	BW25113_2181	478	BW25113_3804	959	BW25113_1982	783	BW25113_2559	787	BW25113_0677	472	BW25113_0119	469	BW25113_3924	1944	BW25113_3131	1931	BW25113_1273	1090	BW25113_0922	1102
BW25113_4044	854	BW25113_0406	854	BW25113_3447	478	BW25113_4220	959	BW25113_2218	782	BW25113_2300	786	BW25113_4006	472	BW25113_3564	468	BW25113_0952	1943	BW25113_0404	1930	BW25113_0838	1089	BW25113_2159	1100
BW25113_0695	851	BW25113_4040	851	BW25113_4144	478	BW25113_0033	958	BW25113_2324	782	BW25113_1957	784	BW25113_2813	470	BW25113_0953	467	BW25113_0161	1940	BW25113_4144	1922	BW25113_1277	1089	BW25113_2866	1099
BW25113_0908	850	BW25113_2131	849	BW25113_2665	477	BW25113_1278	957	BW25113_2896	782	BW25113_2218	784	BW25113_3150	470	BW25113_3999	467	BW25113_1085	1939	BW25113_2918	1921	BW25113_1738	1088	BW25113_1590	1098
BW25113_2472	850	BW25113_2472	849	BW25113_1782	476	BW25113_2196	956	BW25113_4529	780	BW25113_1596	780	BW25113_2009	469	BW25113_2135	466	BW25113_2379	1939	BW25113_1859	1912	BW25113_1794	1088	BW25113_0415	1097
BW25113_4020	850	BW25113_0695	848	BW25113_2479	476	BW25113_0958	955	BW25113_3068	778	BW25113_4475	779	BW25113_3128	469	BW25113_2508	466	BW25113_0377	1935	BW25113_4470	1909	BW25113_3315	1088	BW25113_1729	1096
BW25113_3924	849	BW25113_1905	848	BW25113_2747	476	BW25113_3654	955	BW25113_3829	778	BW25113_2260	778	BW25113_3960	469	BW25113_3040	465	BW25113_3345	1935	BW25113_3860	1905	BW25113_3130	1085	BW25113_3866	1096
BW25113_2659	847	BW25113_2153	846	BW25113_3398	476	BW25113_1557	954	BW25113_1757	777	BW25113_1757	777	BW25113_0829	468	BW25113_3621	465	BW25113_0028	1930	BW25113_1985	1904	BW25113_0119	1083	BW25113_0120	1093
BW25113_3564	846	BW25113_4206	846	BW25113_3654	476	BW25113_2744	954	BW25113_2183	777	BW25113_1982	777	BW25113_1186	467	BW25113_0394	464	BW25113_0424	1926	BW25113_2379	1901	BW25113_3739	1082	BW25113_3183	1093
BW25113_2344	844	BW25113_2659	844	BW25113_0724	475	BW25113_3151	953	BW25113_0851	776	BW25113_4361	777	BW25113_2011	466	BW25113_0923	463	BW25113_1816	1926	BW25113_4005	1900	BW25113_3927	1082	BW25113_0735	1092
BW25113_1794	841	BW25113_3547	844	BW25113_1322	475	BW25113_0082	952	BW25113_0887	776	BW25113_1594	775	BW25113_2689	466	BW25113_0121	462	BW25113_4207	1925	BW25113_3386	1899	BW25113_0120	1081	BW25113_2319	1091
BW25113_1116	839	BW25113_3198	842	BW25113_2158	475	BW25113_3792	952	BW25113_1871	776	BW25113_3553	775	BW25113_4492	465	BW25113_1795	462	BW25113_2989	1923	BW25113_0121	1898	BW25113_3091	1081	BW25113_1046	1090
BW25113_3714	838	BW25113_3283	842	BW25113_1206	473	BW25113_1978	951	BW25113_0097	774	BW25113_0424	774	BW25113_2260	465	BW25113_1186	461	BW25113_3643	1920	BW25113_3401	1897	BW25113_1429	1076	BW25113_4201	1089
BW25113_3075	836	BW25113_1794	840	BW25113_1557	473	BW25113_0055	946	BW25113_1107	774	BW25113_2468	772	BW25113_3002	465	BW25113_1781	461	BW25113_3706	1920	BW25113_3649	1894	BW25113_2159	1076	BW25113_3564	1088
BW25113_1640	835	BW25113_1033	839	BW25113_1131	472	BW25113_0861	945	BW25113_1919	774	BW25113_3648	771	BW25113_3248	465	BW25113_3685	461	BW25113_2136	1918	BW25113_0952	1890	BW25113_3350	1074	BW25113_1211	1087
BW25113_4078	835	BW25113_3291	839	BW25113_3792	472	BW25113_2894	945	BW25113_1971	774	BW25113_4239	771	BW25113_0146	464	BW25113_3739	459	BW25113_0861	1917	BW25113_0951	1889	BW25113_2036	1073	BW25113_2290	1087
BW25113_2468	834	BW25113_1283	837	BW25113_2993	470	BW25113_3998	944	BW25113_3449	773	BW25113_1107	770	BW25113_0268	464	BW25113_1118	458	BW25113_2331	1910	BW25113_0190	1885	BW25113_2379	1073	BW25113_4361	1087
BW25113_0735	832	BW25113_1275	834	BW25113_3922	470	BW25113_3398	943	BW25113_3149	772	BW25113_2518	770	BW25113_1275	464	BW25113_3632	458	BW25113_0522	1908	BW25113_2008	1885	BW25113_3131	1072	BW25113_3631	1086
BW25113_1521	832	BW25113_2344	834	BW25113_0224	466	BW25113_2747	939	BW25113_1596	770	BW25113_3064	769	BW25113_3040	464	BW25113_1794	457	BW25113_1051	1904	BW25113_3966	1882	BW25113_2182	1070	BW25113_3922	1086
BW25113_2828	832	BW25113_0146	833	BW25113_0897	466	BW25113_3515	939	BW25113_2135	770	BW25113_1919	768	BW25113_0345	462	BW25113_2495	457	BW25113_3259	1904	BW25113_0377	1879	BW25113_3255	1069	BW25113_2320	1084
BW25113_3356	832	BW25113_0287	833	BW25113_1267	465	BW25113_1131	933	BW25113_2819	769	BW25113_2067	767	BW25113_1624	462	BW25113_4492	455	BW25113_3866	1901	BW25113_3788	1879	BW25113_4398	1069	BW25113_4351	1084
BW25113_3426	832	BW25113_1304	833	BW25113_3261	465	BW25113_4049	932	BW25113_1777	768	BW25113_2168	767	BW25113_2690	462	BW25113_2966	455	BW25113_1895	1899	BW25113_0128	1878	BW25113_4324	1068	BW25113_2709	1082
BW25113_3548	832	BW25113_1729	833	BW25113_1036	464	BW25113_0224	931	BW25113_0187	767	BW25113_2183	767	BW25113_3172	462	BW25113_1859	454	BW25113_0055	1898	BW25113_1860	1878	BW25113_1418	1065	BW25113_3352	1082
BW25113_2743	831	BW25113_3172	833	BW25113_1263	464	BW25113_1841	930	BW25113_1913	766	BW25113_2709	767	BW25113_3543	461	BW25113_3172	453	BW25113_0915	1894	BW25113_0915	1876	BW25113_1729	1062	BW25113_2153	1081
BW25113_3652	830	BW25113_0055	831	BW25113_3839	464	BW25113_3915	930	BW25113_2620	766	BW25113_2785	767	BW25113_0923	459	BW25113_3788	453	BW25113_4144	1887	BW25113_1512	1868	BW25113_2894	1061	BW25113_0239	1080
BW25113_3283	828	BW25113_0417	831	BW25113_1275	462	BW25113_2168	927	BW25113_1826	764	BW25113_2992	765	BW25113_3302	459	BW25113_4518	452	BW25113_4206	1886	BW25113_2209	1867	BW25113_2593	1060	BW25113_3551	1078
BW25113_0034	827	BW25113_1519	828	BW25113_2660	462	BW25113_3283	926	BW25113_3413	762	BW25113_0526	764	BW25113_3542	458	BW25113_3485	452	BW25113_3551	1881	BW25113_2665	1867	BW25113_3530	1059	BW25113_0187	1077
BW25113_3643	824	BW25113_0268	827	BW25113_0082	461	BW25113_0407	924	BW25113_1745	755	BW25113_1609	764	BW25113_0837	457	BW25113_0695	451	BW25113_4389	1877	BW25113_4213	1867	BW25113_2218	1058	BW25113_4359	1077
BW25113_1662	823	BW25113_2615	826	BW25113_2294	461	BW25113_3785	922	BW25113_2185	755	BW25113_2480	764	BW25113_1826	457	BW25113_1707	451	BW25113_3735	1875	BW25113_2392	1864	BW25113_3829	1058	BW25113_2566	1076
BW25113_0089	822	BW25113_0888	825	BW25113_2196	460	BW25113_3688	921	BW25113_4618	754	BW25113_3279	764	BW25113_1034	456	BW25113_3538	451	BW25113_1985	1869	BW25113_3601	1864	BW25113_0735	1056	BW25113_2582	1073
BW25113_2021	822	BW25113_1594	824	BW25113_0112	459	BW25113_1923	919	BW25113_1957	753	BW25113_0658	759	BW25113_2434	454	BW25113_0060	450	BW25113_3601	1867	BW25113_3345	1863	BW25113_2821	1056	BW25113_1913	1072
BW25113_1918	821	BW25113_4337	824	BW25113_0614	459	BW25113_1623	917	BW25113_3238	753	BW25113_1110	754	BW25113_0796	453	BW25113_0946	450	BW25113_1209	1866	BW25113_3866	1863	BW25113_0789	1051	BW25113_2729	1069
BW25113_0837	820	BW25113_0312	823	BW25113_2194	458	BW25113_3926	915	BW25113_2023	750	BW25113_2185	754	BW25113_0830	453	BW25113_2434	450	BW25113_1260	1863	BW25113_1291	1862	BW25113_2566	1051	BW25113_1162	1068
BW25113_0888	820	BW25113_3742	823	BW25113_2813	458	BW25113_1206	914	BW25113_2980	748	BW25113_0887	753	BW25113_2841	453	BW25113_0089	449	BW25113_3302	1862	BW25113_0921	1861	BW25113_3564	1051	BW25113_3927	1068
BW25113_2620	820	BW25113_4492	822	BW25113_3785	457	BW25113_0387	911	BW25113_0869	747	BW25113_3368	753	BW25113_3475	453	BW25113_0914	447	BW25113_2615	1861	BW25113_1415	1861	BW25113_3282	1049	BW25113_0761	1063
BW25113_3785	820	BW25113_0526	821	BW25113_1923	456	BW25113_2476	911	BW25113_1901	745	BW25113_3238	751	BW25113_3740	453	BW25113_3740	447	BW25113_1341	1848	BW25113_0496	1855	BW25113_3631	1049	BW25113_3091	1063
BW25113_4159	819	BW25113_0621	820	BW25113_3515	456	BW25113_0614	909	BW25113_3553	745	BW25113_0020	750	BW25113_0826	452	BW25113_2319	446	BW25113_3740	1848	BW25113_1726	1847	BW25113_4351	1047	BW25113_1356	1062
BW25113_0446	817	BW25113_1529	819	BW25113_3516	455	BW25113_0641	908	BW25113_1304	744	BW25113_3810	748	BW25113_2835	452	BW25113_2993	446	BW25113_0128	1844	BW25113_3706	1847	BW25113_2582	1044	BW25113_3816	1060
BW25113_1860	817	BW25113_2041	818	BW25113_1920	453	BW25113_4475	907	BW25113_1662	743	BW25113_1272	747	BW25113_4470	452	BW25113_0837	445	BW25113_4213	1844	BW25113_0861	1845	BW25113_0376	1043	BW25113_1198	1059
BW25113_2835	817	BW25113_3839	816	BW25113_3926	453	BW25113_0905	906	BW25113_4327	743	BW25113_1901	747	BW25113_3473	452	BW25113_1611	445	BW25113_1905	1840	BW25113_3128	1843	BW25113_2689	1043	BW25113_3653	1058
BW25113_1836	816	BW25113_1254	815	BW25113_4078	453	BW25113_2668	906	BW25113_2821	742	BW25113_3009	747	BW25113_3749	452	BW25113_3473	445	BW25113_2281	1838	BW25113_4207	1837	BW25113_3414	1043	BW25113_3130	1057
BW25113_0632	813	BW25113_2918	814	BW25113_0407	451	BW25113_0737	904	BW25113_3255	742	BW25113_3689	746	BW25113_0192	450	BW25113_3792	445	BW25113_2570	1834	BW25113_1285	1836	BW25113_3421	1042	BW25113_1201	1056
BW25113_2615	813	BW25113_4020	814	BW25113_3564	451	BW25113_3011	904	BW25113_2233	740	BW25113_3850	746	BW25113_1050	450	BW25113_0677	444	BW25113_0406	1833	BW25113_4389	1834	BW25113_0212	1039	BW25113_0852	1055
BW25113_0621	811	BW25113_4295	812	BW25113_2894	450	BW25113_3742	902	BW25113_1379	739	BW25113_2620	745	BW25113_3499	450	BW25113_0268	443	BW25113_2665	1833	BW25113_2979	1832	BW25113_0761	1039	BW25113_1834	1055
BW25113_0823	811	BW25113_2894	811	BW25113_0055	447	BW25113_0897	901	BW25113_2743	739	BW25113_2910	745	BW25113_3485	448	BW25113_1902	443	BW25113_1808	1832	BW25113_3033	1830	BW25113_3492	1039	BW25113_0376	1054
BW25113_3839	810	BW25113_3924	807	BW25113_1099	447	BW25113_2479	899	BW25113_1724	737	BW25113_1277	744	BW25113_3602	448	BW25113_0224	441	BW25113_3408	1832	BW25113_3008	1826	BW25113_1249	1038	BW25113_3259	1054
BW25113_4336	810	BW25113_0387	804	BW25113_2015	447	BW25113_3922	898	BW25113_3669	731	BW25113_1379	744	BW25113_1800	447	BW25113_4395	441	BW25113_2622	1830	BW25113_1209	1825	BW25113_2615	1037	BW25113_0416	1052
BW25113_1126	809	BW25113_2664	804	BW25113_2513	447	BW25113_4136	898	BW25113_1277	730	BW25113_4327	744	BW25113_3996	447	BW25113_1304	440	BW25113_0432	1829	BW25113_0387	1824	BW25113_3186	1037	BW25113_3785	1052
BW25113_1304	808	BW25113_3075	804	BW25113_4471	446	BW25113_1275	897	BW25113_0354	729	BW25113_0869	742	BW25113_0471	446	BW25113_3130	440	BW25113_0616	1829	BW25113_0428	1824	BW25113_1356	1036	BW25113_1738	1051
BW25113_1594	808	BW25113_3068	802	BW25113_2393	445	BW25113_2279	897	BW25113_1747	727	BW25113_2025	740	BW25113_1611	446	BW25113_0632	439	BW25113_3649	1829	BW25113_0823	1822	BW25113_3866	1035	BW25113_2828	1051
BW25113_1034	807	BW25113_2009	800	BW25113_4461	445	BW25113_2137	895	BW25113_2622	725	BW25113_0187	738	BW25113_2436	446	BW25113_3447	439	BW25113_1291	1823	BW25113_2331	1820	BW25113_0921	1033	BW25113_2024	1049
BW25113_1781	806	BW25113_0743	799	BW25113_3198	445	BW25113_2181	895	BW25113_4152	724	BW25113_0126	736	BW25113_2580	446	BW25113_3850	439	BW25113_1726	1823	BW25113_0687	1817	BW25113_2023	1033	BW25113_2218	1049
BW25113_4049	805	BW25113_2570	798	BW25113_3283	444	BW25113_4471	894	BW25113_2781	722	BW25113_1913	735	BW25113_2960	446	BW25113_4206	438	BW25113_3697	1819	BW25113_1449	1815	BW25113_0632	1028	BW25113_2948	1049
BW25113_1529	804	BW25113_0112	796	BW25113_3386	443	BW25113_3839	893	BW25113_2895	721	BW25113_2026	735	BW25113_0384	445	BW25113_0149	437	BW25113_2194	1818	BW25113_3040	1814	BW25113_2292	1028	BW25113_1217	1046
BW25113_2022	804	BW25113_0707	795	BW25113_3688	443	BW25113_3261	891	BW25113_3064	721	BW25113_2593	734	BW25113_3538	445	BW25113_1657	437	BW25113_1116	1817	BW25113_2235	1813	BW25113_3938	1028	BW25113_3934	1046
BW25113_4242	803	BW25113_1118	795	BW25113_3778	443	BW25113_3778	891	BW25113_1034	720	BW25113_4393	734	BW25113_3850	445	BW25113_3996	437	BW25113_0149	1815	BW25113_4119	1812	BW25113_3957	1028	BW25113_3936	1046
BW25113_0878	802	BW25113_2682	795	BW25113_0146	442	BW25113_1794	888	BW25113_2019	719	BW25113_1826	733	BW25113_2966	444	BW25113_0337	436	BW25113_3196	1813	BW25113_0616	1810	BW25113_1090	1027	BW25113_1321	1044
BW25113_3998	802	BW25113_4006	794	BW25113_4217	442	BW25113_4144	887	BW25113_2910	719	BW25113_3886	731	BW25113_3540	444	BW25113_2835	435	BW25113_0888	1812	BW25113_0840	1810	BW25113_0418	1024	BW25113_4324	1044
BW25113_0687	801	BW25113_4078	794	BW25113_0951	439	BW25113_2294	886	BW25113_3492	719	BW25113_0652	730	BW25113_3714	444	BW25113_0214	434	BW25113_0700	1809	BW25113_3302	1810	BW25113_2340	1024	BW25113_2689	1043
BW25113_0435	799	BW25113_1642	793	BW25113_4475	439	BW25113_0050	885	BW25113_4078	719	BW25113_1651	729	BW25113_4253	444	BW25113_2011	434	BW25113_3788	1809	BW25113_2615	1807	BW25113_2796	1022	BW25113_1851	1040
BW25113_1199	797	BW25113_0123	792	BW25113_1646	436	BW25113_3516	884	BW25113_0020	718	BW25113_0306	726	BW25113_3243	443	BW25113_3150	434	BW25113_0687	1804	BW25113_3175	1805	BW25113_2835	1020	BW25113_3707	1038
BW25113_3068	797	BW25113_2559	790	BW25113_0314	434	BW25113_2961	881	BW25113_1912	718	BW25113_1851	726	BW25113_3866	443	BW25113_0659	433	BW25113_3401	1803	BW25113_2369	1792	BW25113_0687	1019	BW25113_2393	1035
BW25113_0743	796	BW25113_2806	790	BW25113_2137	434	BW25113_0951	878	BW25113_0471	716	BW25113_3669	726	BW25113_2781	442	BW25113_2009	433	BW25113_3474	1803	BW25113_2622	1792	BW25113_2037	1018	BW25113_3739	1034
BW25113_3181	795	BW25113_3023	790	BW25113_4136	434	BW25113_1538	878	BW25113_2785	715	BW25113_3040	725	BW25113_3412	442	BW25113_2660	433	BW25113_2479	1801	BW25113_0110	1790	BW25113_3936	1018	BW25113_1120	1033
BW25113_2980	794	BW25113_3548	790	BW25113_1538	433	BW25113_1813	876	BW25113_2137	714	BW25113_1304	722	BW25113_0618	441	BW25113_2785	433	BW25113_0921	1800	BW25113_1132	1786	BW25113_1608	1016	BW25113_3350	1032
BW25113_0707	793	BW25113_1063	789	BW25113_2888	433	BW25113_1099	875	BW25113_3886	714	BW25113_2781	721	BW25113_3068	439	BW25113_0496	432	BW25113_2186	1797	BW25113_0055	1784	BW25113_2320	1016	BW25113_3553	1030
BW25113_0951	791	BW25113_3972	787	BW25113_0028	432	BW25113_0104	874	BW25113_2168	712	BW25113_3747	721	BW25113_0922	438	BW25113_2040	432	BW25113_4044	1796	BW25113_3836	1784	BW25113_1624	1014	BW25113_0908	1029
BW25113_0268	790	BW25113_3116	786	BW25113_2686	432	BW25113_2015	874	BW25113_2312	712	BW25113_0354	719	BW25113_1260	438	BW25113_2193	432	BW25113_1191	1794	BW25113_0964	1783	BW25113_0799	1013	BW25113_3356	1029
BW25113_2137	788	BW25113_3714	786	BW25113_1840	431	BW25113_0314	873	BW25113_3836	712	BW25113_4398	719	BW25113_0188	437	BW25113_0384	431	BW25113_3261	1790	BW25113_2958	1780	BW25113_1063	1013	BW25113_3966	1028
BW25113_2682	788	BW25113_3859	785	BW25113_2168	431	BW25113_1262	872	BW25113_0847	708	BW25113_2787	718	BW25113_3639	437	BW25113_3198	431	BW25113_0598	1789	BW25113_1563	1778	BW25113_3363	1012	BW25113_1584	1026
BW25113_0030	787	BW25113_2393	784	BW25113_2668	430	BW25113_3385	871	BW25113_3518	708	BW25113_0931	717	BW25113_0394	436	BW25113_0111	430	BW25113_1223	1788	BW25113_4040	1774	BW25113_0922	1010	BW25113_3932	1025
BW25113_1746	786	BW25113_3194	784	BW25113_3102	430	BW25113_3356	870	BW25113_2529	705	BW25113_2418	717	BW25113_3198	435	BW25113_0908	430	BW25113_3175	1785	BW25113_0149	1773	BW25113_1490	1009	BW25113_1534	1024
BW25113_2181	786	BW25113_4162	783	BW25113_3742	430	BW25113_1185	869	BW25113_1272	703	BW25113_3785	716	BW25113_0388	434	BW25113_2436	430	BW25113_3033	1784	BW25113_1808	1771	BW25113_2393	1007	BW25113_1498	1023
BW25113_3492	786	BW25113_3553	780	BW25113_0050	429	BW25113_2500	868	BW25113_3565	703	BW25113_3248	715	BW25113_1640	434	BW25113_3602	430	BW25113_0496	1783	BW25113_1223	1768	BW25113_1187	1005	BW25113_3938	1023
BW25113_2813	784	BW25113_0089	779	BW25113_3115	429	BW25113_4217	868	BW25113_0452	702	BW25113_0952	714	BW25113_3632	434	BW25113_0624	429	BW25113_0886	1783	BW25113_3832	1767	BW25113_3922	1004	BW25113_0820	1022
BW25113_4046	783	BW25113_1521	779	BW25113_4064	429	BW25113_2342	867	BW25113_2531	701	BW25113_0847	713	BW25113_1662	432	BW25113_0830	429	BW25113_0109	1779	BW25113_2342	1766	BW25113_0785	1002	BW25113_0103	1021
BW25113_3208	781	BW25113_3208	779	BW25113_0200	428	BW25113_2993	866	BW25113_0876	699	BW25113_1180	713	BW25113_0111	431	BW25113_1054	429	BW25113_3966	1778	BW25113_2168	1764	BW25113_1518	1001	BW25113_4385	1020
BW25113_2041	780	BW25113_0828	778	BW25113_2500	428	BW25113_2513	865	BW25113_2570	699	BW25113_2023	712	BW25113_1863	431	BW25113_3368	429	BW25113_3832	1775	BW25113_3261	1764	BW25113_2564	1001	BW25113_0188	1018
BW25113_0055	779	BW25113_0388	777	BW25113_3011	428	BW25113_0675	863	BW25113_1278	698	BW25113_1131	710	BW25113_3208	431	BW25113_0922	428	BW25113_0758	1773	BW25113_0407	1758	BW25113_3934	1001	BW25113_0429	1018
BW25113_0675	779	BW25113_4159	777	BW25113_4049	427	BW25113_2841	863	BW25113_2026	698	BW25113_2186	710	BW25113_0568	430	BW25113_2689	428	BW25113_2369	1773	BW25113_3194	1757	BW25113_1162	1000	BW25113_3787	1017
BW25113_0828	779	BW25113_2813	776	BW25113_2837	426	BW25113_4064	859	BW25113_3279	697	BW25113_2315	710	BW25113_2369	429	BW25113_3003	427	BW25113_1594	1772	BW25113_3259	1756	BW25113_1851	999	BW25113_0261	1016
BW25113_1467	779	BW25113_4046	776	BW25113_4385	425	BW25113_2190	858	BW25113_0424	696	BW25113_2438	710	BW25113_0423	427	BW25113_3910	427	BW25113_3404	1770	BW25113_0112	1754	BW25113_2948	999	BW25113_2023	1016
BW25113_3792	778	BW25113_0568	775	BW25113_0123	424	BW25113_2393	856	BW25113_2067	696	BW25113_1211	709	BW25113_2631	427	BW25113_2330	426	BW25113_4040	1770	BW25113_0758	1751	BW25113_0103	998	BW25113_2264	1016
BW25113_3742	777	BW25113_1746	775	BW25113_0387	424	BW25113_3564	856	BW25113_3399	695	BW25113_0841	707	BW25113_3130	426	BW25113_2432	426	BW25113_0407	1768	BW25113_1902	1751	BW25113_4385	998	BW25113_3255	1016
BW25113_4162	777	BW25113_4385	775	BW25113_0659	424	BW25113_0683	855	BW25113_3810	693	BW25113_3925	707	BW25113_3822	426	BW25113_4253	426	BW25113_0111	1762	BW25113_3404	1745	BW25113_0396	996	BW25113_3492	1016
BW25113_1525	776	BW25113_1054	773	BW25113_3859	424	BW25113_1920	855	BW25113_2438	692	BW25113_2153	706	BW25113_0402	425	BW25113_0167	425	BW25113_1415	1757	BW25113_2194	1744	BW25113_0007	994	BW25113_1467	1015
BW25113_2712	776	BW25113_2021	772	BW25113_0104	423	BW25113_3115	854	BW25113_2866	692	BW25113_2279	704	BW25113_1067	425	BW25113_0841	425	BW25113_0811	1753	BW25113_1054	1743	BW25113_0239	994	BW25113_0212	1014
BW25113_1063	774	BW25113_4055	770	BW25113_3972	423	BW25113_3773	853	BW25113_3925	692	BW25113_4152	704	BW25113_3167	425	BW25113_1792	425	BW25113_0840	1750	BW25113_3408	1740	BW25113_0050	993	BW25113_1118	1014
BW25113_1379	774	BW25113_0028	769	BW25113_1110	421	BW25113_0707	852	BW25113_4398	692	BW25113_2019	701	BW25113_2432	424	BW25113_4378	425	BW25113_3836	1750	BW25113_2479	1739	BW25113_3848	993	BW25113_4059	1013
BW25113_3887	774	BW25113_4529	769	BW25113_1262	421	BW25113_4529	850	BW25113_1424	688	BW25113_1529	699	BW25113_1054	423	BW25113_0921	423	BW25113_1902	1749	BW25113_0798	1732	BW25113_0475	992	BW25113_3231	1010
BW25113_1278	773	BW25113_2812	769	BW25113_1623	421	BW25113_0028	845	BW25113_4361	688	BW25113_1034	698	BW25113_1557	423	BW25113_2628	423	BW25113_1132	1744	BW25113_2570	1732	BW25113_2712	992	BW25113_1249	1009
BW25113_2519	772	BW25113_0199	768	BW25113_1709	421	BW25113_2888	845	BW25113_0808	686	BW25113_1199	698	BW25113_1711	422	BW25113_3529	423	BW25113_2340	1742	BW25113_2600	1729	BW25113_2709	991	BW25113_2124	1009
BW25113_0887	771	BW25113_0435	767	BW25113_2279	421	BW25113_0146	844	BW25113_4259	686	BW25113_1709	697	BW25113_2993	422	BW25113_2300	422	BW25113_1861	1741	BW25113_3474	1727	BW25113_0388	989	BW25113_2564	1009
BW25113_1104	771	BW25113_2745	767	BW25113_0852	420	BW25113_4461	843	BW25113_0657	685	BW25113_3639	697	BW25113_1232	421	BW25113_3413	422	BW25113_0110	1740	BW25113_0633	1724	BW25113_1474	989	BW25113_0112	1008
BW25113_2559	767	BW25113_3834	767	BW25113_0878	420	BW25113_1709	841	BW25113_4395	682	BW25113_4035	697	BW25113_1478	421	BW25113_0406	421	BW25113_0964	1739	BW25113_0402	1720	BW25113_3260	989	BW25113_0952	1008
BW25113_1218	765	BW25113_4169	767	BW25113_1035	420	BW25113_2011	839	BW25113_4393	680	BW25113_1662	695	BW25113_1591	420	BW25113_0568	421	BW25113_2342	1737	BW25113_1116	1719	BW25113_0261	987	BW25113_2835	1007
BW25113_4395	764	BW25113_0622	766	BW25113_3259	420	BW25113_3198	839	BW25113_0388	679	BW25113_3198	695	BW25113_3564	420	BW25113_3960	421	BW25113_0923	1734	BW25113_3248	1717	BW25113_0820	986	BW25113_0789	1006
BW25113_1275	763	BW25113_1525	766	BW25113_3426	419	BW25113_3553	838	BW25113_3368	678	BW25113_1325	694	BW25113_2300	419	BW25113_2177	418	BW25113_0798	1733	BW25113_1594	1710	BW25113_2136	986	BW25113_3848	1006
BW25113_2781	763	BW25113_4395	766	BW25113_0058	418	BW25113_3259	836	BW25113_3785	678	BW25113_2570	694	BW25113_0175	418	BW25113_2927	417	BW25113_4046	1731	BW25113_0920	1705	BW25113_3601	986	BW25113_1563	1003
BW25113_2894	762	BW25113_1640	765	BW25113_3553	418	BW25113_0759	835	BW25113_1131	677	BW25113_2866	694	BW25113_1304	418	BW25113_0618	416	BW25113_2703	1725	BW25113_1051	1704	BW25113_0429	983	BW25113_0007	1002
BW25113_3002	762	BW25113_1662	765	BW25113_4146	418	BW25113_1914	833	BW25113_1211	677	BW25113_3565	692	BW25113_0128	416	BW25113_2418	415	BW25113_3194	1725	BW25113_3685	1703	BW25113_1618	983	BW25113_3601	1001
BW25113_3995	762	BW25113_1918	764	BW25113_4371	418	BW25113_4146	832	BW25113_1860	677	BW25113_1747	691	BW25113_2519	416	BW25113_3474	415	BW25113_0069	1724	BW25113_4046	1702	BW25113_2264	982	BW25113_2292	999
BW25113_0123	759	BW25113_2828	764	BW25113_1976	417	BW25113_1467	831	BW25113_3020	677	BW25113_1329	690	BW25113_4206	416	BW25113_1344	414	BW25113_2525	1721	BW25113_0069	1700	BW25113_3243	981	BW25113_2260	998
BW25113_0069	758	BW25113_1120	762	BW25113_0641	416	BW25113_1704	830	BW25113_0652	676	BW25113_2531	690	BW25113_1860	415	BW25113_2960	414	BW25113_3742	1720	BW25113_1191	1700	BW25113_2468	979	BW25113_1422	997
BW25113_0388	758	BW25113_0887	761	BW25113_4518	416	BW25113_0494	829	BW25113_2479	676	BW25113_4395	688	BW25113_3011	414	BW25113_2468	412	BW25113_1449	1717	BW25113_3541	1697	BW25113_3401	977	BW25113_2037	995
BW25113_0471	758	BW25113_1199	761	BW25113_1870	416	BW25113_1870	829	BW25113_0126	675	BW25113_3255	687	BW25113_3447	414	BW25113_0633	411	BW25113_3834	1713	BW25113_3834	1696	BW25113_1201	976	BW25113_1380	993
BW25113_2330	756	BW25113_1053	760	BW25113_2712	415	BW25113_3102	828	BW25113_2265	675	BW25113_2916	686	BW25113_1792	412	BW25113_0475	410	BW25113_0405	1711	BW25113_0109	1693	BW25113_3816	976	BW25113_3485	992
BW25113_3859	756	BW25113_1232	758	BW25113_1957	414	BW25113_3859	826	BW25113_2787	674	BW25113_0808	685	BW25113_1707	411	BW25113_1063	410	BW25113_1162	1708	BW25113_1876	1691	BW25113_0908	974	BW25113_1792	987
BW25113_4386	756	BW25113_0081	757	BW25113_3773	414	BW25113_2712	825	BW25113_4035	674	BW25113_2894	685	BW25113_3226	411	BW25113_2369	410	BW25113_0402	1707	BW25113_1304	1690	BW25113_1217	973	BW25113_1991	987
BW25113_1054	755	BW25113_1379	757	BW25113_1185	412	BW25113_3426	825	BW25113_4374	673	BW25113_2980	685	BW25113_0761	410	BW25113_4045	410	BW25113_0222	1694	BW25113_3955	1689	BW25113_3741	973	BW25113_2081	984
BW25113_4529	755	BW25113_2206	757	BW25113_1794	412	BW25113_4078	825	BW25113_4230	672	BW25113_0452	684	BW25113_1297	410	BW25113_0388	409	BW25113_3541	1694	BW25113_0864	1686	BW25113_1343	967	BW25113_4089	984
BW25113_3960	754	BW25113_1871	756	BW25113_0707	411	BW25113_0223	824	BW25113_2260	670	BW25113_1223	683	BW25113_3995	410	BW25113_1808	409	BW25113_0922	1693	BW25113_0811	1681	BW25113_4359	967	BW25113_1876	983
BW25113_1283	752	BW25113_2751	755	BW25113_1120	411	BW25113_2206	824	BW25113_1180	668	BW25113_2876	682	BW25113_0281	409	BW25113_3866	408	BW25113_1285	1693	BW25113_4044	1681	BW25113_2065	965	BW25113_1325	980
BW25113_3198	752	BW25113_4336	755	BW25113_1344	411	BW25113_3866	824	BW25113_1474	668	BW25113_3725	675	BW25113_4378	409	BW25113_2813	407	BW25113_1563	1692	BW25113_3181	1679	BW25113_4059	965	BW25113_2631	978
BW25113_2435	751	BW25113_1781	754	BW25113_2841	411	BW25113_3887	823	BW25113_2619	667	BW25113_2423	671	BW25113_0167	408	BW25113_2894	407	BW25113_3131	1686	BW25113_1861	1676	BW25113_0852	962	BW25113_3957	978
BW25113_3966	751	BW25113_1197	752	BW25113_1203	409	BW25113_1263	822	BW25113_1199	666	BW25113_4230	671	BW25113_1321	407	BW25113_0312	406	BW25113_3955	1681	BW25113_2340	1676	BW25113_1529	962	BW25113_2712	977
BW25113_1657	750	BW25113_3184	751	BW25113_1429	409	BW25113_4470	821	BW25113_2025	666	BW25113_4078	670	BW25113_1651	406	BW25113_3463	406	BW25113_1525	1680	BW25113_3697	1676	BW25113_2418	959	BW25113_3530	976
BW25113_1808	749	BW25113_1278	748	BW25113_2342	408	BW25113_0632	820	BW25113_2279	666	BW25113_1860	669	BW25113_2601	406	BW25113_2631	405	BW25113_3570	1679	BW25113_0923	1675	BW25113_3726	958	BW25113_2134	974
BW25113_2015	748	BW25113_2137	748	BW25113_2468	408	BW25113_2126	820	BW25113_3259	664	BW25113_3518	669	BW25113_3921	405	BW25113_0402	404	BW25113_2184	1678	BW25113_3570	1675	BW25113_0128	957	BW25113_1429	973
BW25113_3655	747	BW25113_1673	747	BW25113_3804	408	BW25113_1679	818	BW25113_0841	663	BW25113_0402	667	BW25113_0632	404	BW25113_1050	404	BW25113_2979	1677	BW25113_0886	1674	BW25113_0847	957	BW25113_2896	971
BW25113_0028	745	BW25113_3426	747	BW25113_1679	407	BW25113_2199	818	BW25113_2393	663	BW25113_0352	663	BW25113_1063	404	BW25113_2237	404	BW25113_4395	1674	BW25113_0922	1670	BW25113_2870	957	BW25113_3407	970
BW25113_0112	744	BW25113_0923	746	BW25113_1918	407	BW25113_3972	818	BW25113_1658	662	BW25113_2041	662	BW25113_3778	404	BW25113_3714	404	BW25113_0387	1673	BW25113_0405	1669	BW25113_2324	954	BW25113_3910	970
BW25113_3778	744	BW25113_2703	746	BW25113_3385	406	BW25113_1203	815	BW25113_3312	661	BW25113_0112	661	BW25113_2134	403	BW25113_3167	403	BW25113_0920	1672	BW25113_0888	1667	BW25113_3932	954	BW25113_2136	968
BW25113_3116	742	BW25113_2886	746	BW25113_1914	405	BW25113_1519	814	BW25113_3966	659	BW25113_2622	661	BW25113_3551	403	BW25113_0033	402	BW25113_2766	1666	BW25113_0489	1664	BW25113_2024	953	BW25113_1529	966
BW25113_0224	740	BW25113_3181	746	BW25113_3008	405	BW25113_3943	814	BW25113_2480	658	BW25113_3745	658	BW25113_0841	402	BW25113_0878	402	BW25113_0826	1664	BW25113_0007	1663	BW25113_0112	952	BW25113_4151	966
BW25113_0809	740	BW25113_3887	746	BW25113_3196	405	BW25113_4518	813	BW25113_3198	658	BW25113_4702	658	BW25113_0914	401	BW25113_1067	402	BW25113_3208	1660	BW25113_2631	1660	BW25113_0840	951	BW25113_1490	965
BW25113_1197	739	BW25113_1646	745	BW25113_3356	405	BW25113_2837	813	BW25113_3040	656	BW25113_1278	657	BW25113_2660	401	BW25113_3551	402	BW25113_0633	1658	BW25113_3529	1657	BW25113_1211	951	BW25113_3363	965
BW25113_1646	739	BW25113_2008	745	BW25113_3424	404	BW25113_1120	812	BW25113_0402	655	BW25113_2137	657	BW25113_2310	400	BW25113_4213	402	BW25113_4386	1657	BW25113_2664	1655	BW25113_1325	951	BW25113_0200	964
BW25113_3972	739	BW25113_0446	744	BW25113_4386	404	BW25113_1322	811	BW25113_4492	654	BW25113_3492	655	BW25113_4518	399	BW25113_4336	402	BW25113_2631	1656	BW25113_0111	1653	BW25113_2134	950	BW25113_2813	961
BW25113_1859	738	BW25113_2418	744	BW25113_3655	403	BW25113_0200	810	BW25113_2149	654	BW25113_3836	653	BW25113_1249	399	BW25113_0352	400	BW25113_0864	1654	BW25113_1640	1651	BW25113_2153	950	BW25113_3020	960
BW25113_0884	737	BW25113_0586	743	BW25113_1851	402	BW25113_2377	810	BW25113_2232	654	BW25113_2265	652	BW25113_0695	398	BW25113_0798	400	BW25113_3943	1654	BW25113_1344	1650	BW25113_1534	949	BW25113_4078	959
BW25113_2918	737	BW25113_4386	743	BW25113_3826	402	BW25113_3449	810	BW25113_2894	653	BW25113_2149	651	BW25113_4049	398	BW25113_1918	400	BW25113_3685	1653	BW25113_4122	1649	BW25113_3166	949	BW25113_1618	958
BW25113_2745	736	BW25113_0878	742	BW25113_2019	401	BW25113_3399	809	BW25113_3747	653	BW25113_0403	650	BW25113_1117	397	BW25113_2601	400	BW25113_0050	1650	BW25113_0403	1648	BW25113_2729	947	BW25113_3281	958
BW25113_1341	732	BW25113_0224	740	BW25113_3786	401	BW25113_0790	807	BW25113_1329	652	BW25113_3935	649	BW25113_1118	397	BW25113_2519	399	BW25113_2126	1649	BW25113_4023	1646	BW25113_1961	945	BW25113_3741	958
BW25113_0110	731	BW25113_1657	740	BW25113_1467	400	BW25113_0852	807	BW25113_2432	652	BW25113_0471	648	BW25113_1344	397	BW25113_2617	399	BW25113_2315	1649	BW25113_0222	1644	BW25113_2260	945	BW25113_4492	956
BW25113_0406	731	BW25113_3836	740	BW25113_4206	400	BW25113_1035	807	BW25113_3745	652	BW25113_4336	647	BW25113_0354	396	BW25113_3742	399	BW25113_1640	1648	BW25113_1423	1637	BW25113_2813	944	BW25113_2301	955
BW25113_1254	731	BW25113_0922	739	BW25113_1480	399	BW25113_2615	805	BW25113_3787	651	BW25113_0976	646	BW25113_2559	396	BW25113_3749	399	BW25113_1054	1647	BW25113_1322	1635	BW25113_4078	944	BW25113_1646	953
BW25113_4323	728	BW25113_1191	738	BW25113_1704	399	BW25113_2330	804	BW25113_3479	649	BW25113_3167	645	BW25113_0878	395	BW25113_0199	398	BW25113_2519	1646	BW25113_4054	1633	BW25113_0952	940	BW25113_2065	952
BW25113_3474	727	BW25113_1341	736	BW25113_2153	399	BW25113_2821	804	BW25113_3811	649	BW25113_1214	644	BW25113_1120	395	BW25113_1729	395	BW25113_0329	1643	BW25113_0851	1631	BW25113_2896	940	BW25113_4035	952
BW25113_1232	726	BW25113_2705	736	BW25113_2821	399	BW25113_3826	804	BW25113_1110	648	BW25113_2895	644	BW25113_1622	395	BW25113_1860	394	BW25113_1126	1643	BW25113_2434	1625	BW25113_2124	937	BW25113_4236	951
BW25113_2315	726	BW25113_1249	733	BW25113_3866	399	BW25113_1957	803	BW25113_1709	648	BW25113_3479	644	BW25113_3003	395	BW25113_2690	394	BW25113_3778	1643	BW25113_0960	1615	BW25113_4349	937	BW25113_0966	950
BW25113_2703	726	BW25113_3149	733	BW25113_0675	398	BW25113_0922	802	BW25113_0921	647	BW25113_3998	643	BW25113_0921	394	BW25113_1662	393	BW25113_1232	1641	BW25113_1162	1612	BW25113_0200	935	BW25113_2537	950
BW25113_0790	724	BW25113_1467	732	BW25113_0922	398	BW25113_0659	799	BW25113_0683	646	BW25113_0876	642	BW25113_4395	394	BW25113_3407	393	BW25113_1304	1637	BW25113_0677	1611	BW25113_2440	933	BW25113_0424	948
BW25113_4385	724	BW25113_3492	731	BW25113_2199	397	BW25113_3836	799	BW25113_0700	646	BW25113_3259	642	BW25113_1123	393	BW25113_0700	391	BW25113_0489	1636	BW25113_0050	1608	BW25113_2442	932	BW25113_0465	947
BW25113_2009	723	BW25113_0378	730	BW25113_0759	396	BW25113_0378	798	BW25113_3224	646	BW25113_2393	641	BW25113_1729	393	BW25113_2566	391	BW25113_1519	1636	BW25113_2193	1605	BW25113_3966	932	BW25113_2442	945
BW25113_2837	721	BW25113_2127	730	BW25113_2785	396	BW25113_1110	795	BW25113_3773	643	BW25113_3160	641	BW25113_0700	392	BW25113_0621	390	BW25113_0403	1634	BW25113_2766	1605	BW25113_4236	931	BW25113_0388	943
BW25113_1706	720	BW25113_3826	730	BW25113_0683	395	BW25113_2686	795	BW25113_0104	642	BW25113_0810	639	BW25113_3368	392	BW25113_2814	390	BW25113_3995	1634	BW25113_2813	1605	BW25113_3485	930	BW25113_0840	941
BW25113_0922	719	BW25113_0471	729	BW25113_4529	395	BW25113_4371	792	BW25113_3850	642	BW25113_2324	637	BW25113_0110	391	BW25113_3401	390	BW25113_2168	1631	BW25113_1646	1601	BW25113_2889	927	BW25113_1343	941
BW25113_3804	718	BW25113_0872	729	BW25113_3957	394	BW25113_1344	791	BW25113_0403	640	BW25113_0072	635	BW25113_0633	391	BW25113_3706	389	BW25113_0112	1619	BW25113_1519	1599	BW25113_3910	927	BW25113_2889	941
BW25113_1249	715	BW25113_0809	728	BW25113_0905	393	BW25113_1805	790	BW25113_0951	640	BW25113_4492	634	BW25113_0792	390	BW25113_0404	388	BW25113_0007	1618	BW25113_0599	1595	BW25113_1321	926	BW25113_2894	941
BW25113_2190	715	BW25113_1380	728	BW25113_1805	393	BW25113_2153	788	BW25113_0931	639	BW25113_2529	634	BW25113_2235	390	BW25113_2832	388	BW25113_2600	1616	BW25113_0329	1592	BW25113_3407	925	BW25113_3633	940
BW25113_3826	715	BW25113_1808	728	BW25113_2615	393	BW25113_3655	788	BW25113_2435	639	BW25113_1912	632	BW25113_4568	390	BW25113_3741	388	BW25113_3248	1615	BW25113_1724	1592	BW25113_3633	925	BW25113_0759	938
BW25113_0861	714	BW25113_2181	727	BW25113_2126	392	BW25113_0240	786	BW25113_2812	638	BW25113_0097	629	BW25113_0621	388	BW25113_3826	388	BW25113_0721	1614	BW25113_1525	1590	BW25113_1620	924	BW25113_1090	938
BW25113_2812	714	BW25113_0790	723	BW25113_3113	392	BW25113_0123	784	BW25113_0125	637	BW25113_2432	629	BW25113_1808	388	BW25113_3822	387	BW25113_1813	1609	BW25113_3208	1588	BW25113_1646	924	BW25113_0632	937
BW25113_2796	713	BW25113_3804	722	BW25113_3449	392	BW25113_1840	783	BW25113_0168	637	BW25113_3356	629	BW25113_2418	388	BW25113_1711	385	BW25113_4023	1605	BW25113_2525	1586	BW25113_3706	924	BW25113_2606	936
BW25113_1297	712	BW25113_0614	721	BW25113_3632	392	BW25113_0878	782	BW25113_0654	637	BW25113_4089	627	BW25113_3474	388	BW25113_3943	385	BW25113_0624	1600	BW25113_0058	1585	BW25113_2606	923	BW25113_0050	933
BW25113_1782	711	BW25113_3002	721	BW25113_0863	391	BW25113_1283	782	BW25113_1851	636	BW25113_1658	626	BW25113_1209	386	BW25113_0687	384	BW25113_3181	1598	BW25113_3910	1580	BW25113_1284	921	BW25113_0687	933
BW25113_2206	709	BW25113_3474	721	BW25113_3538	391	BW25113_0687	781	BW25113_0810	634	BW25113_0872	625	BW25113_0489	385	BW25113_1223	384	BW25113_0677	1596	BW25113_0826	1577	BW25113_2301	919	BW25113_0847	933
BW25113_3749	708	BW25113_3792	720	BW25113_0187	390	BW25113_1429	780	BW25113_3338	634	BW25113_3778	624	BW25113_2237	385	BW25113_3652	383	BW25113_2196	1596	BW25113_3397	1577	BW25113_1991	918	BW25113_1609	932
BW25113_2436	707	BW25113_3669	718	BW25113_0378	390	BW25113_2693	780	BW25113_3290	633	BW25113_1187	621	BW25113_2303	385	BW25113_1985	382	BW25113_0707	1595	BW25113_0624	1572	BW25113_2308	916	BW25113_3198	931
BW25113_0081	705	BW25113_1104	717	BW25113_0240	389	BW25113_4385	780	BW25113_0352	632	BW25113_2435	621	BW25113_3413	385	BW25113_3639	382	BW25113_0830	1595	BW25113_1126	1572	BW25113_3351	916	BW25113_0914	930
BW25113_0329	703	BW25113_2964	716	BW25113_2021	389	BW25113_1795	779	BW25113_1325	632	BW25113_3184	621	BW25113_3652	385	BW25113_1512	381	BW25113_4122	1592	BW25113_4331	1572	BW25113_3787	916	BW25113_4349	929
BW25113_3754	703	BW25113_0477	712	BW25113_1062	388	BW25113_0864	777	BW25113_3350	632	BW25113_3787	621	BW25113_1162	384	BW25113_4037	380	BW25113_2392	1591	BW25113_0598	1571	BW25113_2290	914	BW25113_2479	928
BW25113_2127	701	BW25113_2015	709	BW25113_2184	388	BW25113_1976	772	BW25113_4336	632	BW25113_1703	619	BW25113_3407	384	BW25113_0281	379	BW25113_1120	1588	BW25113_2315	1569	BW25113_2601	914	BW25113_3022	928
BW25113_3473	701	BW25113_1660	707	BW25113_2377	388	BW25113_2468	771	BW25113_2423	631	BW25113_3312	618	BW25113_0214	383	BW25113_0354	379	BW25113_1623	1584	BW25113_4386	1567	BW25113_3553	913	BW25113_3186	928
BW25113_1660	700	BW25113_0329	706	BW25113_2693	388	BW25113_0058	769	BW25113_2727	631	BW25113_3966	618	BW25113_1918	383	BW25113_1321	379	BW25113_3773	1583	BW25113_0123	1566	BW25113_0759	912	BW25113_3401	928
BW25113_1871	700	BW25113_1297	706	BW25113_3208	388	BW25113_0069	769	BW25113_0761	628	BW25113_2081	617	BW25113_2733	383	BW25113_1519	378	BW25113_0352	1582	BW25113_3551	1565	BW25113_1860	912	BW25113_0868	924
BW25113_3194	700	BW25113_1589	704	BW25113_2812	387	BW25113_0187	769	BW25113_1529	628	BW25113_0699	616	BW25113_1036	382	BW25113_1833	378	BW25113_4021	1580	BW25113_3943	1564	BW25113_3794	911	BW25113_2032	924
BW25113_1117	699	BW25113_0110	703	BW25113_0034	386	BW25113_3208	769	BW25113_2870	628	BW25113_1221	616	BW25113_2832	382	BW25113_2731	378	BW25113_2916	1579	BW25113_4395	1564	BW25113_0072	910	BW25113_2870	924
BW25113_3226	699	BW25113_0951	702	BW25113_1660	386	BW25113_0034	768	BW25113_1267	625	BW25113_2063	615	BW25113_3972	382	BW25113_4568	377	BW25113_2813	1578	BW25113_2131	1562	BW25113_0868	909	BW25113_2796	923
BW25113_0009	698	BW25113_3538	702	BW25113_3149	386	BW25113_4206	768	BW25113_2153	625	BW25113_0156	614	BW25113_2040	381	BW25113_0222	375	BW25113_0268	1576	BW25113_3742	1561	BW25113_2493	909	BW25113_2340	922
BW25113_2751	697	BW25113_0352	700	BW25113_3836	386	BW25113_4386	768	BW25113_3613	625	BW25113_0772	614	BW25113_3397	381	BW25113_3146	375	BW25113_3529	1576	BW25113_1444	1559	BW25113_3228	909	BW25113_0287	920
BW25113_3547	697	BW25113_2837	700	BW25113_0494	384	BW25113_3632	765	BW25113_0976	623	BW25113_2290	614	BW25113_3401	381	BW25113_4049	375	BW25113_1871	1574	BW25113_2519	1556	BW25113_4035	909	BW25113_3166	920
BW25113_0378	696	BW25113_2733	699	BW25113_1219	384	BW25113_2694	764	BW25113_2916	623	BW25113_2479	612	BW25113_4475	381	BW25113_1209	374	BW25113_1035	1568	BW25113_0268	1555	BW25113_4253	909	BW25113_3351	919
BW25113_3836	696	BW25113_3655	699	BW25113_1795	384	BW25113_4213	764	BW25113_0772	622	BW25113_0700	611	BW25113_3706	381	BW25113_1297	374	BW25113_0851	1564	BW25113_4361	1555	BW25113_0966	908	BW25113_0418	918
BW25113_0872	694	BW25113_3726	699	BW25113_0790	383	BW25113_2022	760	BW25113_3778	621	BW25113_2731	611	BW25113_4213	380	BW25113_0494	373	BW25113_0123	1555	BW25113_1813	1554	BW25113_3368	907	BW25113_3243	917
BW25113_1426	694	BW25113_3778	699	BW25113_0864	383	BW25113_3149	760	BW25113_1863	620	BW25113_3784	611	BW25113_0190	379	BW25113_3605	373	BW25113_3397	1555	BW25113_1035	1553	BW25113_3020	906	BW25113_3358	917
BW25113_1203	693	BW25113_2796	697	BW25113_1379	382	BW25113_2743	757	BW25113_3592	620	BW25113_3020	610	BW25113_1053	379	BW25113_1232	372	BW25113_0599	1553	BW25113_1015	1551	BW25113_1563	904	BW25113_3826	916
BW25113_1380	692	BW25113_2519	696	BW25113_2011	382	BW25113_3957	757	BW25113_4218	620	BW25113_0376	609	BW25113_1795	379	BW25113_1254	372	BW25113_0182	1549	BW25113_1120	1551	BW25113_0121	903	BW25113_0128	915
BW25113_3291	692	BW25113_1203	693	BW25113_2206	382	BW25113_3424	756	BW25113_0797	619	BW25113_0168	608	BW25113_4045	379	BW25113_1622	371	BW25113_2668	1549	BW25113_3407	1550	BW25113_4168	901	BW25113_2727	914
BW25113_2705	691	BW25113_0618	692	BW25113_2593	381	BW25113_1062	755	BW25113_4371	618	BW25113_0683	608	BW25113_2330	378	BW25113_4271	371	BW25113_2434	1547	BW25113_3778	1548	BW25113_0415	900	BW25113_2324	912
BW25113_3497	691	BW25113_3150	692	BW25113_4470	381	BW25113_1191	755	BW25113_1214	617	BW25113_1863	607	BW25113_2814	378	BW25113_1521	370	BW25113_1423	1545	BW25113_3996	1548	BW25113_3022	900	BW25113_2308	909
BW25113_4005	689	BW25113_3957	691	BW25113_1218	380	BW25113_2184	755	BW25113_3784	616	BW25113_2390	607	BW25113_0687	377	BW25113_3499	370	BW25113_3910	1545	BW25113_2184	1546	BW25113_2495	899	BW25113_2593	909
BW25113_0199	688	BW25113_1709	689	BW25113_1594	380	BW25113_3639	754	BW25113_4351	614	BW25113_2747	607	BW25113_0773	377	BW25113_2958	369	BW25113_4361	1544	BW25113_2126	1543	BW25113_3358	899	BW25113_0785	908
BW25113_3008	687	BW25113_4475	689	BW25113_4055	380	BW25113_4488	754	BW25113_3167	613	BW25113_1120	606	BW25113_1423	375	BW25113_0761	367	BW25113_2664	1540	BW25113_3473	1539	BW25113_1876	898	BW25113_3260	904
BW25113_3476	686	BW25113_3476	689	BW25113_1440	379	BW25113_3633	752	BW25113_0675	612	BW25113_3957	606	BW25113_2468	375	BW25113_1162	367	BW25113_1123	1537	BW25113_3773	1537	BW25113_0946	895	BW25113_3811	904
BW25113_4169	686	BW25113_1859	688	BW25113_0637	378	BW25113_0818	751	BW25113_3184	612	BW25113_0951	605	BW25113_2664	375	BW25113_1640	367	BW25113_3280	1536	BW25113_2745	1536	BW25113_3529	895	BW25113_3924	902
BW25113_3023	683	BW25113_0198	687	BW25113_0223	376	BW25113_2912	751	BW25113_1046	609	BW25113_3346	605	BW25113_3742	375	BW25113_0007	366	BW25113_0761	1534	BW25113_2916	1536	BW25113_1498	893	BW25113_2493	900
BW25113_3105	683	BW25113_2172	687	BW25113_2912	376	BW25113_1918	750	BW25113_2876	608	BW25113_3773	605	BW25113_4336	375	BW25113_1120	366	BW25113_1117	1533	BW25113_0707	1535	BW25113_2032	892	BW25113_3449	900
BW25113_0084	682	BW25113_2310	687	BW25113_0687	375	BW25113_0772	749	BW25113_0112	606	BW25113_3222	604	BW25113_0222	374	BW25113_1876	366	BW25113_2193	1533	BW25113_1623	1534	BW25113_2190	892	BW25113_3921	899
BW25113_1050	681	BW25113_2330	687	BW25113_1591	375	BW25113_1851	749	BW25113_0215	604	BW25113_3105	601	BW25113_0352	374	BW25113_4337	366	BW25113_3835	1533	BW25113_2703	1531	BW25113_2518	891	BW25113_3476	897
BW25113_2434	680	BW25113_4323	687	BW25113_0163	374	BW25113_1379	746	BW25113_2418	604	BW25113_3224	601	BW25113_0908	374	BW25113_0417	365	BW25113_0898	1530	BW25113_2712	1531	BW25113_0424	890	BW25113_0396	896
BW25113_2964	680	BW25113_0211	685	BW25113_0457	374	BW25113_0637	745	BW25113_3248	602	BW25113_3795	601	BW25113_1902	374	BW25113_0599	365	BW25113_4253	1530	BW25113_1222	1530	BW25113_0826	889	BW25113_1474	893
BW25113_2064	679	BW25113_1706	684	BW25113_0818	374	BW25113_0809	745	BW25113_4046	602	BW25113_0921	599	BW25113_1448	373	BW25113_3553	365	BW25113_2131	1528	BW25113_1871	1530	BW25113_1422	885	BW25113_2418	891
BW25113_2966	679	BW25113_0735	682	BW25113_2472	373	BW25113_1611	745	BW25113_0072	601	BW25113_1474	599	BW25113_1512	373	BW25113_1123	364	BW25113_2237	1523	BW25113_3995	1530	BW25113_2631	885	BW25113_4253	890
BW25113_0050	678	BW25113_4049	682	BW25113_2694	373	BW25113_3966	745	BW25113_1975	601	BW25113_1975	599	BW25113_1219	372	BW25113_2235	364	BW25113_2330	1521	BW25113_1117	1524	BW25113_2747	885	BW25113_2682	888
BW25113_1118	678	BW25113_1832	680	BW25113_2330	372	BW25113_3196	744	BW25113_0977	600	BW25113_4496	598	BW25113_2617	372	BW25113_4386	364	BW25113_3102	1513	BW25113_1824	1524	BW25113_2727	883	BW25113_1971	886
BW25113_1120	678	BW25113_1464	679	BW25113_3887	372	BW25113_0153	742	BW25113_2130	600	BW25113_3338	598	BW25113_3008	372	BW25113_4122	363	BW25113_2689	1512	BW25113_3196	1521	BW25113_4039	882	BW25113_3725	886
BW25113_3669	678	BW25113_1563	679	BW25113_0113	370	BW25113_0198	742	BW25113_1221	599	BW25113_4218	598	BW25113_4337	372	BW25113_2992	362	BW25113_3407	1511	BW25113_3396	1521	BW25113_3356	878	BW25113_3794	885
BW25113_0477	676	BW25113_0675	678	BW25113_0153	370	BW25113_0863	742	BW25113_1111	596	BW25113_3191	597	BW25113_1254	370	BW25113_4481	362	BW25113_4331	1511	BW25113_0182	1520	BW25113_4581	876	BW25113_0383	883
BW25113_0622	675	BW25113_2920	678	BW25113_0084	369	BW25113_2600	742	BW25113_3725	596	BW25113_4374	597	BW25113_1876	370	BW25113_1211	361	BW25113_1344	1509	BW25113_1706	1519	BW25113_4374	875	BW25113_1660	881
BW25113_2747	675	BW25113_0981	675	BW25113_3966	369	BW25113_2865	740	BW25113_0699	594	BW25113_0050	594	BW25113_3095	370	BW25113_3995	361	BW25113_0390	1506	BW25113_0898	1518	BW25113_3449	874	BW25113_4581	880
BW25113_2172	674	BW25113_0009	674	BW25113_0632	368	BW25113_1594	738	BW25113_3804	594	BW25113_4658	594	BW25113_1521	367	BW25113_1397	360	BW25113_1322	1506	BW25113_2196	1518	BW25113_0910	873	BW25113_0058	875
BW25113_3184	673	BW25113_0030	674	BW25113_0772	368	BW25113_0477	737	BW25113_3998	594	BW25113_1249	593	BW25113_3459	367	BW25113_1557	360	BW25113_1876	1505	BW25113_4219	1517	BW25113_3474	873	BW25113_2747	875
BW25113_0403	672	BW25113_0884	674	BW25113_1283	367	BW25113_0163	736	BW25113_0952	593	BW25113_1385	592	BW25113_4122	367	BW25113_1826	360	BW25113_2712	1505	BW25113_1432	1512	BW25113_3826	873	BW25113_3726	874
BW25113_2310	672	BW25113_3788	673	BW25113_2022	367	BW25113_2040	736	BW25113_3023	593	BW25113_2812	592	BW25113_3754	366	BW25113_2315	360	BW25113_1222	1504	BW25113_1839	1509	BW25113_4022	873	BW25113_1400	873
BW25113_3788	672	BW25113_1836	672	BW25113_2893	367	BW25113_2785	736	BW25113_4388	593	BW25113_3302	592	BW25113_3792	366	BW25113_3095	359	BW25113_1356	1504	BW25113_2668	1505	BW25113_4118	872	BW25113_2962	873
BW25113_0568	671	BW25113_2177	670	BW25113_3255	367	BW25113_2021	735	BW25113_0708	592	BW25113_3350	592	BW25113_3966	366	BW25113_3921	359	BW25113_1432	1502	BW25113_0261	1504	BW25113_2637	871	BW25113_0699	872
BW25113_1832	671	BW25113_2315	669	BW25113_3639	367	BW25113_3008	734	BW25113_1249	592	BW25113_4454	592	BW25113_1104	365	BW25113_0876	358	BW25113_1611	1500	BW25113_2733	1503	BW25113_4218	871	BW25113_4231	871
BW25113_4475	670	BW25113_3449	669	BW25113_3943	367	BW25113_3255	734	BW25113_2615	592	BW25113_0423	591	BW25113_2927	365	BW25113_2421	358	BW25113_0471	1499	BW25113_0198	1502	BW25113_3144	870	BW25113_0149	869
BW25113_0614	669	BW25113_0861	668	BW25113_4213	367	BW25113_0131	733	BW25113_1223	591	BW25113_1132	591	BW25113_3669	365	BW25113_3412	358	BW25113_1444	1497	BW25113_3960	1502	BW25113_1660	868	BW25113_0475	869
BW25113_2067	669	BW25113_3020	668	BW25113_0809	366	BW25113_1218	732	BW25113_3191	591	BW25113_3804	591	BW25113_0314	364	BW25113_3549	358	BW25113_1724	1497	BW25113_1660	1500	BW25113_3068	867	BW25113_2440	868
BW25113_2466	669	BW25113_3399	667	BW25113_1519	365	BW25113_1440	730	BW25113_3834	591	BW25113_2628	590	BW25113_0851	364	BW25113_3795	358	BW25113_0198	1494	BW25113_1067	1499	BW25113_0345	866	BW25113_4397	867
BW25113_3150	669	BW25113_3473	667	BW25113_3003	365	BW25113_0950	728	BW25113_1429	589	BW25113_3023	590	BW25113_1086	364	BW25113_4218	357	BW25113_3996	1493	BW25113_0240	1495	BW25113_0465	865	BW25113_2495	866
BW25113_1291	668	BW25113_2190	666	BW25113_3633	365	BW25113_2593	728	BW25113_3302	587	BW25113_2964	588	BW25113_3255	363	BW25113_0083	356	BW25113_3859	1491	BW25113_0417	1492	BW25113_4492	865	BW25113_0773	865
BW25113_1709	668	BW25113_0960	665	BW25113_0199	364	BW25113_0449	727	BW25113_4089	586	BW25113_3399	588	BW25113_3553	363	BW25113_2134	356	BW25113_0058	1490	BW25113_3280	1489	BW25113_1792	865	BW25113_2522	865
BW25113_0586	667	BW25113_1050	661	BW25113_3724	364	BW25113_1480	727	BW25113_3476	584	BW25113_3924	588	BW25113_4021	363	BW25113_1104	355	BW25113_1824	1489	BW25113_0761	1487	BW25113_0287	863	BW25113_3068	865
BW25113_1563	667	BW25113_2436	661	BW25113_4575	364	BW25113_2812	727	BW25113_3977	584	BW25113_0981	587	BW25113_2081	362	BW25113_1660	354	BW25113_3396	1489	BW25113_1667	1487	BW25113_3921	863	BW25113_3228	865
BW25113_3633	667	BW25113_3071	660	BW25113_4162	362	BW25113_4162	727	BW25113_0131	583	BW25113_3497	585	BW25113_2315	362	BW25113_2615	354	BW25113_3999	1487	BW25113_0830	1483	BW25113_0182	862	BW25113_4118	865
BW25113_4568	667	BW25113_3226	660	BW25113_1529	361	BW25113_1849	726	BW25113_0632	581	BW25113_3643	583	BW25113_3196	362	BW25113_2703	354	BW25113_1646	1485	BW25113_3999	1483	BW25113_4658	862	BW25113_1709	863
BW25113_2886	666	BW25113_0403	658	BW25113_2124	361	BW25113_3003	726	BW25113_0823	581	BW25113_3922	583	BW25113_2392	361	BW25113_2705	353	BW25113_3447	1485	BW25113_0444	1480	BW25113_2962	861	BW25113_1860	863
BW25113_3449	666	BW25113_0119	653	BW25113_2717	360	BW25113_3786	726	BW25113_3160	581	BW25113_3290	582	BW25113_2615	361	BW25113_3397	353	BW25113_3291	1481	BW25113_4021	1480	BW25113_1709	860	BW25113_3135	862
BW25113_0352	665	BW25113_3749	652	BW25113_2190	359	BW25113_3996	726	BW25113_3497	580	BW25113_3633	582	BW25113_3605	360	BW25113_4324	353	BW25113_3057	1480	BW25113_2064	1478	BW25113_3621	860	BW25113_3208	862
BW25113_2664	664	BW25113_3850	652	BW25113_2496	359	BW25113_3749	723	BW25113_2040	579	BW25113_4033	582	BW25113_3665	360	BW25113_0314	352	BW25113_2888	1475	BW25113_3291	1477	BW25113_3546	859	BW25113_0240	859
BW25113_0981	663	BW25113_2434	648	BW25113_3996	359	BW25113_2041	722	BW25113_4454	578	BW25113_4351	582	BW25113_1985	359	BW25113_2196	352	BW25113_1839	1474	BW25113_0695	1476	BW25113_4571	857	BW25113_1185	856
BW25113_0402	661	BW25113_0010	646	BW25113_4430	358	BW25113_3006	721	BW25113_1219	577	BW25113_2169	581	BW25113_2731	358	BW25113_2310	352	BW25113_2808	1473	BW25113_3350	1475	BW25113_2067	857	BW25113_2190	856
BW25113_1191	660	BW25113_2877	646	BW25113_2743	358	BW25113_3538	721	BW25113_2628	574	BW25113_2615	580	BW25113_2992	358	BW25113_3601	352	BW25113_2745	1469	BW25113_1611	1474	BW25113_0657	856	BW25113_2810	856
BW25113_0394	657	BW25113_1782	644	BW25113_3408	358	BW25113_1529	718	BW25113_3105	574	BW25113_0708	579	BW25113_4037	357	BW25113_2303	351	BW25113_3463	1468	BW25113_2689	1474	BW25113_0773	856	BW25113_4271	856
BW25113_0898	657	BW25113_2708	644	BW25113_0950	357	BW25113_0190	717	BW25113_3957	574	BW25113_3977	579	BW25113_4216	356	BW25113_2390	351	BW25113_4219	1468	BW25113_3003	1470	BW25113_3198	855	BW25113_3368	853
BW25113_0109	656	BW25113_3497	644	BW25113_2794	357	BW25113_0993	716	BW25113_2390	571	BW25113_3868	578	BW25113_3549	355	BW25113_0190	350	BW25113_4054	1466	BW25113_3463	1468	BW25113_0224	853	BW25113_1063	852
BW25113_0618	655	BW25113_1051	643	BW25113_1491	356	BW25113_3725	715	BW25113_3935	571	BW25113_0797	577	BW25113_1467	354	BW25113_4385	350	BW25113_1706	1465	BW25113_2237	1467	BW25113_3811	853	BW25113_2148	852
BW25113_2877	653	BW25113_0678	641	BW25113_2130	356	BW25113_1660	713	BW25113_2041	570	BW25113_1724	576	BW25113_3943	353	BW25113_1800	349	BW25113_1833	1465	BW25113_3640	1467	BW25113_4203	850	BW25113_3764	852
BW25113_1589	651	BW25113_1991	641	BW25113_0190	355	BW25113_2472	712	BW25113_3924	570	BW25113_3592	576	BW25113_0396	350	BW25113_2951	349	BW25113_4704	1461	BW25113_4107	1461	BW25113_3795	847	BW25113_0657	851
BW25113_3665	651	BW25113_3943	640	BW25113_1191	355	BW25113_2733	712	BW25113_2731	569	BW25113_2948	575	BW25113_3826	350	BW25113_2664	348	BW25113_0828	1453	BW25113_3835	1457	BW25113_0352	846	BW25113_0515	849
BW25113_1673	650	BW25113_1792	639	BW25113_0069	354	BW25113_3113	708	BW25113_1302	568	BW25113_1429	574	BW25113_0058	349	BW25113_3114	348	BW25113_2347	1452	BW25113_3564	1455	BW25113_1610	846	BW25113_0826	849
BW25113_3850	650	BW25113_2064	639	BW25113_3399	354	BW25113_3605	706	BW25113_3685	568	BW25113_2889	574	BW25113_0112	349	BW25113_3208	348	BW25113_0960	1449	BW25113_4253	1454	BW25113_2589	846	BW25113_2601	849
BW25113_2418	649	BW25113_2067	639	BW25113_2745	353	BW25113_1591	704	BW25113_2063	567	BW25113_3632	574	BW25113_0403	349	BW25113_0110	347	BW25113_2134	1445	BW25113_3613	1453	BW25113_2600	845	BW25113_3546	849
BW25113_1792	648	BW25113_3095	639	BW25113_4218	353	BW25113_2315	704	BW25113_2377	567	BW25113_1126	572	BW25113_0886	349	BW25113_1827	347	BW25113_1660	1443	BW25113_3859	1452	BW25113_0188	844	BW25113_4481	849
BW25113_1851	648	BW25113_3549	639	BW25113_0131	352	BW25113_2794	704	BW25113_0156	565	BW25113_2872	571	BW25113_1726	349	BW25113_3778	347	BW25113_3640	1443	BW25113_2559	1449	BW25113_4481	844	BW25113_1961	848
BW25113_3549	648	BW25113_1429	638	BW25113_0828	352	BW25113_2929	704	BW25113_1840	564	BW25113_4004	570	BW25113_2886	349	BW25113_0864	345	BW25113_0261	1439	BW25113_0352	1448	BW25113_4089	843	BW25113_4203	848
BW25113_0119	647	BW25113_0190	637	BW25113_2600	352	BW25113_4055	704	BW25113_3363	564	BW25113_0977	569	BW25113_4481	349	BW25113_2392	344	BW25113_3003	1439	BW25113_2127	1445	BW25113_4231	843	BW25113_2600	847
BW25113_0853	646	BW25113_4136	636	BW25113_2865	352	BW25113_4430	699	BW25113_1422	563	BW25113_0313	567	BW25113_2325	348	BW25113_2841	344	BW25113_0695	1428	BW25113_0732	1443	BW25113_3778	841	BW25113_2186	845
BW25113_0876	646	BW25113_1117	635	BW25113_4488	352	BW25113_3408	699	BW25113_4004	563	BW25113_2232	567	BW25113_3838	348	BW25113_3972	344	BW25113_1067	1428	BW25113_1123	1443	BW25113_1185	840	BW25113_3621	845
BW25113_2194	645	BW25113_3412	635	BW25113_2936	350	BW25113_0199	698	BW25113_4117	562	BW25113_3311	567	BW25113_0852	347	BW25113_0526	343	BW25113_1729	1425	BW25113_2232	1442	BW25113_2522	839	BW25113_0208	844
BW25113_3368	645	BW25113_2466	634	BW25113_3749	350	BW25113_2124	698	BW25113_0760	561	BW25113_0009	565	BW25113_3463	347	BW25113_2081	343	BW25113_2865	1423	BW25113_2347	1439	BW25113_0199	838	BW25113_3740	844
BW25113_0211	644	BW25113_1981	632	BW25113_0721	349	BW25113_1085	696	BW25113_2747	560	BW25113_1344	565	BW25113_3529	347	BW25113_0951	342	BW25113_0482	1420	BW25113_0390	1433	BW25113_0914	837	BW25113_4374	843
BW25113_0198	643	BW25113_1851	631	BW25113_0993	349	BW25113_0119	693	BW25113_0981	558	BW25113_1219	564	BW25113_4386	346	BW25113_3754	342	BW25113_2559	1420	BW25113_0721	1425	BW25113_4151	835	BW25113_0345	842
BW25113_3095	642	BW25113_0109	630	BW25113_1085	349	BW25113_1512	693	BW25113_1118	555	BW25113_1267	564	BW25113_0722	345	BW25113_4236	341	BW25113_0732	1419	BW25113_2125	1425	BW25113_3605	833	BW25113_0072	841
BW25113_0029	639	BW25113_1824	626	BW25113_3570	348	BW25113_0023	692	BW25113_2865	555	BW25113_2727	564	BW25113_2390	345	BW25113_1469	340	BW25113_1557	1418	BW25113_2617	1425	BW25113_0058	831	BW25113_3649	841
BW25113_0960	636	BW25113_2841	626	BW25113_3725	348	BW25113_1491	690	BW25113_3536	555	BW25113_3822	564	BW25113_0494	344	BW25113_3033	340	BW25113_3034	1418	BW25113_3725	1424	BW25113_3071	830	BW25113_3071	840
BW25113_2024	636	BW25113_0058	624	BW25113_3934	348	BW25113_4107	690	BW25113_2290	553	BW25113_1620	563	BW25113_2570	344	BW25113_0123	339	BW25113_4039	1416	BW25113_3057	1423	BW25113_3281	829	BW25113_0946	839
BW25113_1399	635	BW25113_1291	624	BW25113_0198	347	BW25113_1033	689	BW25113_0872	551	BW25113_0215	562	BW25113_1833	343	BW25113_4488	339	BW25113_1015	1407	BW25113_0808	1417	BW25113_3397	829	BW25113_4039	839
BW25113_0761	633	BW25113_0876	623	BW25113_0921	347	BW25113_1219	687	BW25113_2811	551	BW25113_3834	562	BW25113_3146	343	BW25113_0403	338	BW25113_3564	1407	BW25113_2877	1416	BW25113_0149	826	BW25113_3230	838
BW25113_3538	632	BW25113_1426	623	BW25113_0029	346	BW25113_1609	687	BW25113_1703	548	BW25113_0675	561	BW25113_1223	342	BW25113_3226	338	BW25113_2468	1406	BW25113_2888	1415	BW25113_2331	824	BW25113_4168	837
BW25113_3957	632	BW25113_2712	622	BW25113_1199	346	BW25113_1767	687	BW25113_2872	548	BW25113_1961	561	BW25113_2137	342	BW25113_3011	337	BW25113_0356	1404	BW25113_3034	1414	BW25113_0515	823	BW25113_4218	836
BW25113_2689	631	BW25113_1902	621	BW25113_1767	346	BW25113_2717	687	BW25113_2315	547	BW25113_2377	561	BW25113_1827	340	BW25113_0743	336	BW25113_3226	1402	BW25113_1570	1413	BW25113_0699	820	BW25113_0199	835
BW25113_4146	631	BW25113_4568	621	BW25113_3739	345	BW25113_3497	686	BW25113_2802	547	BW25113_1046	560	BW25113_2703	340	BW25113_3020	336	BW25113_3613	1402	BW25113_1991	1411	BW25113_3791	820	BW25113_3529	835
BW25113_0131	630	BW25113_0047	620	BW25113_0433	344	BW25113_0457	685	BW25113_0313	546	BW25113_0657	559	BW25113_3350	339	BW25113_1126	335	BW25113_0632	1398	BW25113_0471	1409	BW25113_0126	819	BW25113_3158	833
BW25113_3546	629	BW25113_2279	618	BW25113_1512	344	BW25113_2370	685	BW25113_0050	545	BW25113_0958	559	BW25113_3492	339	BW25113_2627	334	BW25113_1918	1398	BW25113_0752	1409	BW25113_0653	818	BW25113_0182	832
BW25113_1824	627	BW25113_3739	618	BW25113_4004	344	BW25113_3055	685	BW25113_1059	542	BW25113_0388	557	BW25113_3631	339	BW25113_2921	334	BW25113_4107	1397	BW25113_1513	1409	BW25113_0708	817	BW25113_1620	832
BW25113_2300	624	BW25113_0967	617	BW25113_1063	343	BW25113_0467	684	BW25113_2081	542	BW25113_2130	557	BW25113_0526	338	BW25113_3665	334	BW25113_1991	1393	BW25113_3102	1407	BW25113_3150	817	BW25113_1707	832
BW25113_2177	623	BW25113_3935	615	BW25113_1033	342	BW25113_3724	683	BW25113_3222	542	BW25113_4371	556	BW25113_3114	338	BW25113_3492	333	BW25113_2733	1393	BW25113_3672	1406	BW25113_2963	816	BW25113_2331	832
BW25113_2733	623	BW25113_1399	614	BW25113_0449	341	BW25113_1662	681	BW25113_1590	541	BW25113_4039	551	BW25113_4351	338	BW25113_3966	332	BW25113_3485	1393	BW25113_0467	1404	BW25113_2537	812	BW25113_3409	831
BW25113_3786	623	BW25113_3529	613	BW25113_1222	341	BW25113_2781	680	BW25113_2647	540	BW25113_0761	550	BW25113_2150	337	BW25113_4021	332	BW25113_3473	1391	BW25113_0828	1403	BW25113_3792	812	BW25113_0910	830
BW25113_4136	623	BW25113_0434	612	BW25113_0477	339	BW25113_1807	677	BW25113_2169	539	BW25113_1840	550	BW25113_3071	337	BW25113_2184	331	BW25113_2303	1389	BW25113_0477	1391	BW25113_1609	811	BW25113_3338	830
BW25113_2150	622	BW25113_1448	611	BW25113_3226	339	BW25113_2130	677	BW25113_2606	539	BW25113_3613	550	BW25113_3804	337	BW25113_3424	331	BW25113_2929	1388	BW25113_1833	1391	BW25113_2086	811	BW25113_3605	829
BW25113_3020	622	BW25113_4146	611	BW25113_0023	338	BW25113_3934	677	BW25113_4033	538	BW25113_2794	547	BW25113_0457	336	BW25113_1197	330	BW25113_4236	1388	BW25113_1851	1388	BW25113_2186	811	BW25113_2637	827
BW25113_3632	622	BW25113_0069	610	BW25113_0435	338	BW25113_0084	676	BW25113_3643	537	BW25113_3685	547	BW25113_1211	336	BW25113_3838	330	BW25113_0838	1387	BW25113_2500	1388	BW25113_4159	811	BW25113_0653	825
BW25113_3726	622	BW25113_3754	610	BW25113_1034	338	BW25113_1222	676	BW25113_0405	536	BW25113_3358	546	BW25113_4046	336	BW25113_4046	329	BW25113_3232	1385	BW25113_0848	1387	BW25113_3208	808	BW25113_1839	825
BW25113_0798	618	BW25113_2024	609	BW25113_2733	338	BW25113_3167	676	BW25113_4469	536	BW25113_3421	545	BW25113_0876	334	BW25113_1106	327	BW25113_0752	1384	BW25113_3232	1385	BW25113_3250	806	BW25113_0121	824
BW25113_0905	618	BW25113_3105	608	BW25113_0119	336	BW25113_0433	672	BW25113_3868	536	BW25113_0131	544	BW25113_3110	334	BW25113_2206	327	BW25113_3167	1382	BW25113_4704	1385	BW25113_4061	806	BW25113_3836	823
BW25113_1991	618	BW25113_0104	607	BW25113_2964	336	BW25113_1199	672	BW25113_2693	535	BW25113_0637	543	BW25113_3064	333	BW25113_3804	327	BW25113_0852	1380	BW25113_1557	1384	BW25113_1985	805	BW25113_0126	822
BW25113_2936	617	BW25113_1708	607	BW25113_3172	336	BW25113_1857	671	BW25113_0199	533	BW25113_2619	543	BW25113_2206	332	BW25113_2916	326	BW25113_2232	1380	BW25113_2442	1384	BW25113_3725	805	BW25113_1557	822
BW25113_1448	616	BW25113_4004	607	BW25113_4107	335	BW25113_1858	671	BW25113_4297	533	BW25113_2870	542	BW25113_0377	330	BW25113_0377	325	BW25113_2877	1379	BW25113_1232	1382	BW25113_1400	803	BW25113_2127	821
BW25113_3999	616	BW25113_4005	606	BW25113_0312	334	BW25113_3368	669	BW25113_3072	532	BW25113_1418	540	BW25113_2916	329	BW25113_0875	325	BW25113_3725	1379	BW25113_2808	1381	BW25113_1707	803	BW25113_2589	821
BW25113_3399	615	BW25113_4457	605	BW25113_2041	334	BW25113_3350	667	BW25113_3243	532	BW25113_2188	539	BW25113_2921	329	BW25113_1857	325	BW25113_1203	1374	BW25113_0825	1379	BW25113_3402	803	BW25113_1232	820
BW25113_1051	613	BW25113_0084	603	BW25113_2235	334	BW25113_1832	666	BW25113_2601	531	BW25113_1174	538	BW25113_3601	329	BW25113_2593	325	BW25113_1789	1374	BW25113_0482	1370	BW25113_2627	798	BW25113_4022	820
BW25113_1464	613	BW25113_2040	603	BW25113_2299	334	BW25113_0109	665	BW25113_3601	531	BW25113_1813	538	BW25113_3654	329	BW25113_0467	324	BW25113_2790	1373	BW25113_0876	1369	BW25113_3230	798	BW25113_0434	817
BW25113_0314	612	BW25113_2023	602	BW25113_2533	334	BW25113_2410	662	BW25113_2690	530	BW25113_3476	538	BW25113_4324	329	BW25113_3196	324	BW25113_3672	1370	BW25113_4351	1366	BW25113_3924	798	BW25113_0977	817
BW25113_0434	611	BW25113_4072	602	BW25113_2040	333	BW25113_2209	660	BW25113_4496	529	BW25113_3536	538	BW25113_2951	327	BW25113_0898	323	BW25113_0853	1367	BW25113_3167	1365	BW25113_2536	793	BW25113_4571	817
BW25113_3943	611	BW25113_0494	601	BW25113_2159	333	BW25113_4575	660	BW25113_2964	529	BW25113_3601	537	BW25113_3280	327	BW25113_1053	323	BW25113_0444	1366	BW25113_2330	1364	BW25113_3649	793	BW25113_4164	817
BW25113_0058	610	BW25113_0920	601	BW25113_0482	331	BW25113_0828	659	BW25113_1187	528	BW25113_4046	537	BW25113_4218	327	BW25113_1584	323	BW25113_3960	1366	BW25113_0852	1363	BW25113_0434	792	BW25113_4658	813
BW25113_0023	607	BW25113_0394	600	BW25113_3789	331	BW25113_1104	658	BW25113_1640	528	BW25113_2689	536	BW25113_1397	326	BW25113_3839	323	BW25113_2169	1359	BW25113_1356	1362	BW25113_3476	791	BW25113_2786	812
BW25113_2690	606	BW25113_1961	600	BW25113_0475	330	BW25113_0873	655	BW25113_3311	528	BW25113_3396	536	BW25113_1857	326	BW25113_0489	322	BW25113_1609	1353	BW25113_3449	1362	BW25113_0125	790	BW25113_3784	812
BW25113_4218	606	BW25113_2747	600	BW25113_0873	328	BW25113_0475	654	BW25113_4362	528	BW25113_2493	535	BW25113_3020	326	BW25113_1356	322	BW25113_0946	1348	BW25113_3447	1360	BW25113_2786	790	BW25113_3095	811
BW25113_1961	605	BW25113_2169	598	BW25113_1849	328	BW25113_3226	654	BW25113_2627	527	BW25113_3057	535	BW25113_0875	325	BW25113_1036	321	BW25113_1513	1348	BW25113_1609	1357	BW25113_2479	789	BW25113_0402	810
BW25113_3613	605	BW25113_3151	597	BW25113_1807	327	BW25113_4040	654	BW25113_2948	526	BW25113_0162	534	BW25113_1059	325	BW25113_1423	320	BW25113_0240	1345	BW25113_2865	1357	BW25113_3784	789	BW25113_0125	809
BW25113_3151	604	BW25113_3546	597	BW25113_3350	327	BW25113_0192	653	BW25113_2188	525	BW25113_0417	534	BW25113_1660	325	BW25113_0010	319	BW25113_2993	1344	BW25113_3839	1356	BW25113_2810	786	BW25113_2086	809
BW25113_2369	603	BW25113_1978	596	BW25113_0888	326	BW25113_2893	653	BW25113_3621	525	BW25113_3243	534	BW25113_1978	325	BW25113_0109	319	BW25113_0354	1343	BW25113_2468	1353	BW25113_0977	785	BW25113_2557	809
BW25113_3149	603	BW25113_0402	595	BW25113_1857	326	BW25113_3739	653	BW25113_3922	525	BW25113_0632	533	BW25113_2127	325	BW25113_0477	319	BW25113_0467	1343	BW25113_3786	1350	BW25113_2432	785	BW25113_4613	809
BW25113_3412	603	BW25113_2150	595	BW25113_2442	326	BW25113_0929	650	BW25113_0958	524	BW25113_1222	533	BW25113_2705	325	BW25113_4039	319	BW25113_2442	1343	BW25113_4039	1348	BW25113_0055	784	BW25113_4159	809
BW25113_1424	601	BW25113_2300	594	BW25113_3006	326	BW25113_3832	650	BW25113_1291	524	BW25113_2040	533	BW25113_4070	325	BW25113_0444	318	BW25113_2617	1343	BW25113_0946	1345	BW25113_3135	784	BW25113_0171	807
BW25113_2580	601	BW25113_3999	594	BW25113_3055	326	BW25113_0721	649	BW25113_4071	524	BW25113_4117	533	BW25113_4236	325	BW25113_1059	318	BW25113_3413	1341	BW25113_0464	1344	BW25113_3040	783	BW25113_0353	807
BW25113_2708	599	BW25113_4371	593	BW25113_1291	325	BW25113_4004	649	BW25113_0376	523	BW25113_2693	531	BW25113_1106	324	BW25113_2125	318	BW25113_0477	1338	BW25113_0384	1340	BW25113_1131	782	BW25113_2518	807
BW25113_3739	598	BW25113_0223	591	BW25113_1609	325	BW25113_0113	648	BW25113_0637	523	BW25113_0494	529	BW25113_1285	324	BW25113_2733	318	BW25113_1667	1338	BW25113_0905	1336	BW25113_1662	782	BW25113_4331	806
BW25113_3529	597	BW25113_2194	591	BW25113_2410	325	BW25113_2518	648	BW25113_3908	523	BW25113_0904	529	BW25113_3102	324	BW25113_3064	318	BW25113_3786	1338	BW25113_3538	1336	BW25113_2865	782	BW25113_0708	803
BW25113_1870	596	BW25113_2369	590	BW25113_1662	324	BW25113_3402	648	BW25113_3057	522	BW25113_2700	529	BW25113_4385	324	BW25113_4351	318	BW25113_0825	1336	BW25113_1709	1332	BW25113_1622	781	BW25113_0964	802
BW25113_3935	593	BW25113_0830	589	BW25113_4040	324	BW25113_3570	648	BW25113_3632	522	BW25113_0760	528	BW25113_0951	323	BW25113_0851	317	BW25113_3538	1336	BW25113_3485	1328	BW25113_3031	781	BW25113_3250	802
BW25113_2525	591	BW25113_0853	589	BW25113_1971	323	BW25113_1063	647	BW25113_0434	520	BW25113_1250	528	BW25113_2125	323	BW25113_1424	317	BW25113_0876	1333	BW25113_4236	1328	BW25113_1626	780	BW25113_1271	800
BW25113_2920	591	BW25113_1861	588	BW25113_2958	323	BW25113_2745	646	BW25113_1833	519	BW25113_1300	528	BW25113_3023	323	BW25113_1467	317	BW25113_2580	1333	BW25113_2476	1320	BW25113_2025	780	BW25113_3972	800
BW25113_3071	591	BW25113_1929	588	BW25113_3995	323	BW25113_1827	644	BW25113_0009	517	BW25113_4469	528	BW25113_3788	323	BW25113_3345	317	BW25113_3350	1332	BW25113_0838	1319	BW25113_3338	780	BW25113_2067	799
BW25113_0104	590	BW25113_4218	588	BW25113_2554	322	BW25113_2159	644	BW25113_1343	516	BW25113_2142	527	BW25113_0211	322	BW25113_4070	317	BW25113_0431	1330	BW25113_1863	1319	BW25113_1232	779	BW25113_3397	799
BW25113_4398	589	BW25113_0761	587	BW25113_0446	320	BW25113_3020	643	BW25113_1557	516	BW25113_4388	527	BW25113_0743	322	BW25113_1726	316	BW25113_2841	1327	BW25113_0950	1313	BW25113_4259	779	BW25113_2025	797
BW25113_1223	588	BW25113_0898	587	BW25113_0929	320	BW25113_4218	643	BW25113_0146	515	BW25113_3193	526	BW25113_2184	322	BW25113_3023	316	BW25113_4022	1323	BW25113_3068	1313	BW25113_1557	778	BW25113_3795	797
BW25113_4072	587	BW25113_3934	587	BW25113_1611	320	BW25113_0435	642	BW25113_4271	515	BW25113_2865	525	BW25113_2593	322	BW25113_3102	316	BW25113_3398	1322	BW25113_0029	1310	BW25113_2557	778	BW25113_2819	796
BW25113_2279	583	BW25113_2966	585	BW25113_2589	320	BW25113_1291	642	BW25113_0393	514	BW25113_0200	524	BW25113_1469	320	BW25113_3449	316	BW25113_2212	1320	BW25113_2929	1310	BW25113_0308	777	BW25113_3474	796
BW25113_0753	582	BW25113_1131	584	BW25113_2781	318	BW25113_0599	641	BW25113_0458	514	BW25113_2331	524	BW25113_1525	320	BW25113_3764	316	BW25113_0848	1318	BW25113_0632	1309	BW25113_0215	776	BW25113_3413	794
BW25113_0190	581	BW25113_1424	584	BW25113_3832	318	BW25113_1711	641	BW25113_1400	511	BW25113_0125	523	BW25113_3741	320	BW25113_3924	316	BW25113_2500	1318	BW25113_2841	1308	BW25113_4331	776	BW25113_2980	790
BW25113_3167	580	BW25113_1651	584	BW25113_0773	317	BW25113_2766	641	BW25113_1961	511	BW25113_0128	520	BW25113_0848	319	BW25113_0584	315	BW25113_1591	1316	BW25113_4136	1308	BW25113_3095	774	BW25113_4496	788
BW25113_4202	580	BW25113_2184	584	BW25113_0840	317	BW25113_3071	641	BW25113_3346	510	BW25113_0199	520	BW25113_1126	319	BW25113_1132	315	BW25113_2127	1316	BW25113_0917	1306	BW25113_1223	773	BW25113_3655	788
BW25113_0759	579	BW25113_3167	584	BW25113_1123	317	BW25113_3200	641	BW25113_0830	509	BW25113_0104	519	BW25113_1975	319	BW25113_2918	315	BW25113_0417	1315	BW25113_0354	1302	BW25113_3105	773	BW25113_0886	786
BW25113_0830	579	BW25113_3613	584	BW25113_2620	317	BW25113_1034	639	BW25113_3697	508	BW25113_1118	519	BW25113_2382	319	BW25113_4005	315	BW25113_3839	1313	BW25113_2580	1302	BW25113_2127	771	BW25113_1131	786
BW25113_1981	579	BW25113_1223	580	BW25113_3160	317	BW25113_2620	639	BW25113_4329	507	BW25113_0823	518	BW25113_0828	318	BW25113_0104	314	BW25113_0891	1311	BW25113_1591	1301	BW25113_2819	771	BW25113_0837	784
BW25113_2159	579	BW25113_3868	580	BW25113_0655	316	BW25113_3158	639	BW25113_1414	506	BW25113_1321	517	BW25113_2064	318	BW25113_0758	314	BW25113_3507	1308	BW25113_1469	1299	BW25113_0837	769	BW25113_3929	782
BW25113_0967	578	BW25113_0921	579	BW25113_1619	316	BW25113_3345	639	BW25113_1541	506	BW25113_2962	517	BW25113_4488	318	BW25113_2086	314	BW25113_0345	1306	BW25113_2702	1299	BW25113_3158	769	BW25113_3778	781
BW25113_1429	578	BW25113_2689	578	BW25113_3167	316	BW25113_0231	638	BW25113_1620	505	BW25113_3526	517	BW25113_0123	317	BW25113_2332	314	BW25113_2064	1306	BW25113_2212	1296	BW25113_3764	768	BW25113_0912	780
BW25113_1971	578	BW25113_0584	577	BW25113_3605	316	BW25113_0921	638	BW25113_0497	504	BW25113_0458	516	BW25113_0405	317	BW25113_0112	313	BW25113_4146	1306	BW25113_1961	1295	BW25113_0886	767	BW25113_0224	778
BW25113_0840	577	BW25113_0023	575	BW25113_2556	315	BW25113_2235	638	BW25113_1054	503	BW25113_2827	516	BW25113_1132	317	BW25113_0433	313	BW25113_1467	1305	BW25113_2921	1295	BW25113_3724	767	BW25113_3150	778
BW25113_2476	577	BW25113_2188	575	BW25113_0258	314	BW25113_0655	637	BW25113_1250	503	BW25113_1414	514	BW25113_2196	317	BW25113_0886	313	BW25113_0211	1304	BW25113_0853	1294	BW25113_2135	766	BW25113_3031	773
BW25113_1131	576	BW25113_0050	574	BW25113_0621	314	BW25113_1929	637	BW25113_4164	503	BW25113_1400	512	BW25113_2332	317	BW25113_4216	313	BW25113_1062	1304	BW25113_3184	1294	BW25113_0030	763	BW25113_3057	773
BW25113_1584	576	BW25113_3008	574	BW25113_2370	314	BW25113_4374	637	BW25113_1126	502	BW25113_2194	512	BW25113_2918	317	BW25113_0792	312	BW25113_0010	1303	BW25113_4481	1293	BW25113_0460	763	BW25113_0403	772
BW25113_2817	576	BW25113_3368	574	BW25113_2929	314	BW25113_0029	636	BW25113_2814	502	BW25113_3859	512	BW25113_0493	316	BW25113_1809	311	BW25113_1709	1302	BW25113_3398	1286	BW25113_3713	761	BW25113_3791	772
BW25113_3868	576	BW25113_3786	573	BW25113_3200	314	BW25113_0446	635	BW25113_2962	502	BW25113_1104	511	BW25113_2279	316	BW25113_2188	311	BW25113_2747	1302	BW25113_0394	1284	BW25113_0208	760	BW25113_0915	770
BW25113_1285	575	BW25113_4481	571	BW25113_0636	313	BW25113_0569	635	BW25113_2124	501	BW25113_1636	511	BW25113_3033	316	BW25113_2479	311	BW25113_0464	1298	BW25113_1789	1284	BW25113_4230	760	BW25113_1610	770
BW25113_0699	574	BW25113_2787	570	BW25113_3071	313	BW25113_3941	634	BW25113_2889	501	BW25113_2897	510	BW25113_3633	316	BW25113_2753	311	BW25113_0808	1298	BW25113_0211	1283	BW25113_4271	760	BW25113_0422	769
BW25113_1861	574	BW25113_3602	570	BW25113_3368	313	BW25113_0872	632	BW25113_0494	500	BW25113_3363	510	BW25113_1782	315	BW25113_3835	311	BW25113_1267	1298	BW25113_0891	1283	BW25113_0171	759	BW25113_1284	768
BW25113_2184	574	BW25113_2124	569	BW25113_1104	312	BW25113_2442	632	BW25113_3526	500	BW25113_0223	509	BW25113_3345	315	BW25113_0678	310	BW25113_1570	1296	BW25113_2747	1282	BW25113_3224	759	BW25113_1583	768
BW25113_1193	573	BW25113_2525	569	BW25113_1827	312	BW25113_3548	632	BW25113_0423	499	BW25113_1422	509	BW25113_4039	315	BW25113_0852	310	BW25113_0950	1295	BW25113_2410	1281	BW25113_2682	758	BW25113_3792	767
BW25113_2124	573	BW25113_3633	569	BW25113_3345	312	BW25113_2936	631	BW25113_3135	499	BW25113_2600	509	BW25113_0967	313	BW25113_1117	310	BW25113_3068	1295	BW25113_0119	1278	BW25113_0240	757	BW25113_2063	766
BW25113_0072	572	BW25113_4202	569	BW25113_0947	311	BW25113_3789	631	BW25113_4702	499	BW25113_0789	507	BW25113_2622	313	BW25113_4475	310	BW25113_2812	1294	BW25113_1918	1278	BW25113_1174	757	BW25113_3724	766
BW25113_2567	572	BW25113_0345	568	BW25113_3497	310	BW25113_3995	630	BW25113_3822	497	BW25113_2647	506	BW25113_2958	313	BW25113_3773	310	BW25113_4136	1292	BW25113_2134	1278	BW25113_1871	757	BW25113_3810	766
BW25113_2841	572	BW25113_2936	568	BW25113_3868	310	BW25113_2496	629	BW25113_0121	496	BW25113_2804	506	BW25113_3773	313	BW25113_1727	309	BW25113_1469	1285	BW25113_3507	1276	BW25113_2527	756	BW25113_3144	765
BW25113_1512	571	BW25113_3360	568	BW25113_0751	309	BW25113_3160	629	BW25113_2301	495	BW25113_1059	505	BW25113_3924	313	BW25113_2150	309	BW25113_0384	1284	BW25113_0356	1272	BW25113_0493	754	BW25113_3232	765
BW25113_1902	571	BW25113_0699	567	BW25113_1858	309	BW25113_0482	626	BW25113_0904	494	BW25113_1584	505	BW25113_2442	312	BW25113_3669	309	BW25113_4481	1284	BW25113_1131	1271	BW25113_0496	754	BW25113_1662	763
BW25113_0345	570	BW25113_2567	567	BW25113_2315	309	BW25113_2964	626	BW25113_0908	494	BW25113_0405	504	BW25113_3105	312	BW25113_3654	308	BW25113_2125	1279	BW25113_3633	1270	BW25113_0964	752	BW25113_3665	763
BW25113_0678	570	BW25113_0182	565	BW25113_2622	309	BW25113_2979	626	BW25113_1636	494	BW25113_4352	504	BW25113_0599	311	BW25113_4202	308	BW25113_1131	1277	BW25113_4146	1270	BW25113_3470	752	BW25113_3685	759
BW25113_2169	570	BW25113_0886	565	BW25113_2766	309	BW25113_0619	624	BW25113_2794	490	BW25113_1833	502	BW25113_0758	311	BW25113_1673	307	BW25113_3449	1277	BW25113_1467	1269	BW25113_1839	751	BW25113_2805	757
BW25113_2040	568	BW25113_2499	564	BW25113_3402	309	BW25113_0888	624	BW25113_1120	489	BW25113_2177	502	BW25113_1424	311	BW25113_3071	307	BW25113_0119	1274	BW25113_1870	1268	BW25113_3929	751	BW25113_1626	755
BW25113_1978	566	BW25113_3665	564	BW25113_0467	308	BW25113_0840	623	BW25113_1174	489	BW25113_2811	502	BW25113_0066	309	BW25113_0773	306	BW25113_3957	1273	BW25113_3226	1267	BW25113_0369	750	BW25113_0055	753
BW25113_2188	566	BW25113_1813	562	BW25113_0569	308	BW25113_2533	623	BW25113_2827	489	BW25113_0160	500	BW25113_2068	309	BW25113_2886	306	BW25113_4351	1273	BW25113_2021	1266	BW25113_4475	749	BW25113_1223	753
BW25113_0921	565	BW25113_2068	561	BW25113_1111	308	BW25113_3868	623	BW25113_2871	489	BW25113_0868	500	BW25113_1789	308	BW25113_3387	306	BW25113_0457	1270	BW25113_2790	1266	BW25113_3740	746	BW25113_1174	752
BW25113_4351	565	BW25113_2159	561	BW25113_0231	307	BW25113_2299	621	BW25113_3633	489	BW25113_3712	500	BW25113_4005	307	BW25113_0066	305	BW25113_0600	1270	BW25113_0818	1262	BW25113_0915	745	BW25113_3713	751
BW25113_0494	564	BW25113_1870	560	BW25113_1511	307	BW25113_0352	619	BW25113_1273	488	BW25113_3908	500	BW25113_2647	306	BW25113_0722	305	BW25113_1851	1270	BW25113_2089	1262	BW25113_2148	744	BW25113_4362	747
BW25113_0808	564	BW25113_2301	560	BW25113_4618	307	BW25113_1444	619	BW25113_2689	488	BW25113_1111	499	BW25113_3957	306	BW25113_1249	305	BW25113_4073	1269	BW25113_1729	1260	BW25113_4397	741	BW25113_2536	746
BW25113_0886	563	BW25113_2134	559	BW25113_0599	306	BW25113_0312	617	BW25113_2804	488	BW25113_2151	497	BW25113_0417	304	BW25113_1789	305	BW25113_0905	1268	BW25113_2467	1260	BW25113_3655	740	BW25113_2527	745
BW25113_0920	563	BW25113_2168	559	BW25113_3158	306	BW25113_0952	616	BW25113_3712	488	BW25113_3641	497	BW25113_0898	304	BW25113_1978	305	BW25113_1741	1264	BW25113_0033	1256	BW25113_0700	739	BW25113_0357	744
BW25113_0584	562	BW25113_3345	558	BW25113_3548	306	BW25113_1015	615	BW25113_3795	488	BW25113_0497	496	BW25113_2101	304	BW25113_2600	305	BW25113_0083	1262	BW25113_0737	1255	BW25113_3972	738	BW25113_1757	743
BW25113_1929	562	BW25113_0072	556	BW25113_0872	304	BW25113_1511	615	BW25113_0069	487	BW25113_1302	496	BW25113_2126	304	BW25113_2137	304	BW25113_1863	1260	BW25113_2928	1251	BW25113_1199	737	BW25113_3224	743
BW25113_4004	561	BW25113_3402	554	BW25113_2209	304	BW25113_2619	615	BW25113_2735	486	BW25113_1872	495	BW25113_1667	303	BW25113_2700	304	BW25113_4385	1258	BW25113_3344	1248	BW25113_2312	737	BW25113_4336	743
BW25113_3125	559	BW25113_0131	553	BW25113_0444	303	BW25113_3172	615	BW25113_3358	486	BW25113_2802	495	BW25113_4430	303	BW25113_0208	303	BW25113_2921	1256	BW25113_2303	1247	BW25113_0314	736	BW25113_1622	742
BW25113_3934	558	BW25113_2593	551	BW25113_1067	303	BW25113_3105	614	BW25113_3714	486	BW25113_0121	493	BW25113_3149	303	BW25113_0396	303	BW25113_1870	1255	BW25113_0083	1246	BW25113_0330	735	BW25113_2865	742
BW25113_2700	556	BW25113_3995	551	BW25113_2300	303	BW25113_3643	612	BW25113_0102	484	BW25113_1541	493	BW25113_0007	302	BW25113_0848	303	BW25113_2399	1254	BW25113_0493	1245	BW25113_1442	735	BW25113_2423	740
BW25113_2168	555	BW25113_0611	550	BW25113_2518	303	BW25113_0258	611	BW25113_1132	484	BW25113_4164	493	BW25113_0083	301	BW25113_3057	303	BW25113_3633	1254	BW25113_3739	1245	BW25113_4042	735	BW25113_1442	739
BW25113_2125	554	BW25113_2476	550	BW25113_3412	303	BW25113_2622	607	BW25113_4379	484	BW25113_2554	492	BW25113_1846	301	BW25113_4361	303	BW25113_2593	1253	BW25113_3957	1241	BW25113_0357	734	BW25113_4475	739
BW25113_3424	553	BW25113_2690	550	BW25113_2313	302	BW25113_2470	606	BW25113_1321	483	BW25113_3028	492	BW25113_3518	301	BW25113_0050	301	BW25113_0422	1251	BW25113_2169	1240	BW25113_3409	734	BW25113_1985	738
BW25113_3375	550	BW25113_4163	550	BW25113_3020	302	BW25113_1985	603	BW25113_1872	483	BW25113_3811	492	BW25113_0475	298	BW25113_0211	301	BW25113_0029	1250	BW25113_1199	1238	BW25113_0912	733	BW25113_2963	737
BW25113_1795	549	BW25113_3955	549	BW25113_4394	302	BW25113_0751	601	BW25113_2493	482	BW25113_1273	491	BW25113_0707	298	BW25113_3633	301	BW25113_0389	1249	BW25113_0431	1236	BW25113_2026	733	BW25113_4033	736
BW25113_4107	547	BW25113_3397	548	BW25113_0109	301	BW25113_1123	596	BW25113_1991	479	BW25113_2208	489	BW25113_1051	297	BW25113_4169	301	BW25113_0009	1247	BW25113_3172	1236	BW25113_3302	732	BW25113_0308	734
BW25113_1344	546	BW25113_3835	546	BW25113_0765	300	BW25113_3613	595	BW25113_4039	479	BW25113_3621	489	BW25113_1511	297	BW25113_0047	300	BW25113_2992	1246	BW25113_3150	1232	BW25113_3835	732	BW25113_4042	733
BW25113_2440	546	BW25113_1767	545	BW25113_0891	299	BW25113_0469	594	BW25113_4113	479	BW25113_4123	489	BW25113_2021	297	BW25113_0493	300	BW25113_1584	1245	BW25113_3413	1232	BW25113_4613	729	BW25113_1912	732
BW25113_1807	544	BW25113_4045	545	BW25113_3613	299	BW25113_1524	594	BW25113_2142	478	BW25113_4329	489	BW25113_0584	296	BW25113_1285	300	BW25113_3172	1245	BW25113_0210	1231	BW25113_3836	729	BW25113_1491	729
BW25113_3602	542	BW25113_1608	544	BW25113_0352	298	BW25113_2498	594	BW25113_3028	478	BW25113_0830	488	BW25113_3387	296	BW25113_1646	300	BW25113_1199	1244	BW25113_2593	1229	BW25113_3810	726	BW25113_0211	728
BW25113_0946	541	BW25113_1827	544	BW25113_1444	298	BW25113_0215	593	BW25113_3652	478	BW25113_1590	488	BW25113_1356	295	BW25113_1667	300	BW25113_1961	1240	BW25113_0743	1227	BW25113_0111	725	BW25113_0069	727
BW25113_2239	541	BW25113_2025	544	BW25113_2897	298	BW25113_1652	592	BW25113_2011	477	BW25113_0434	486	BW25113_3764	295	BW25113_1620	299	BW25113_3654	1238	BW25113_2567	1227	BW25113_0383	725	BW25113_3669	727
BW25113_4457	541	BW25113_2380	544	BW25113_2619	297	BW25113_0640	591	BW25113_2317	477	BW25113_2701	486	BW25113_0964	294	BW25113_1652	299	BW25113_0493	1232	BW25113_4022	1221	BW25113_1971	723	BW25113_2312	726
BW25113_0773	540	BW25113_2496	544	BW25113_0192	296	BW25113_1895	590	BW25113_3421	477	BW25113_2301	484	BW25113_1724	293	BW25113_4178	299	BW25113_2817	1231	BW25113_1651	1219	BW25113_2805	723	BW25113_3470	726
BW25113_3832	540	BW25113_0029	543	BW25113_2160	295	BW25113_3860	590	BW25113_1104	476	BW25113_0654	483	BW25113_1991	293	BW25113_0891	298	BW25113_3146	1230	BW25113_0457	1216	BW25113_1861	722	BW25113_4480	726
BW25113_1767	539	BW25113_2580	543	BW25113_0047	294	BW25113_1111	589	BW25113_1344	476	BW25113_2008	483	BW25113_4271	292	BW25113_1975	298	BW25113_2301	1227	BW25113_1263	1216	BW25113_4496	722	BW25113_4061	726
BW25113_1132	538	BW25113_2865	543	BW25113_0619	294	BW25113_2300	589	BW25113_1521	475	BW25113_2627	482	BW25113_0050	291	BW25113_2127	298	BW25113_2101	1226	BW25113_1203	1214	BW25113_2980	722	BW25113_2473	725
BW25113_2347	538	BW25113_1711	542	BW25113_0215	293	BW25113_0448	588	BW25113_4122	475	BW25113_0837	481	BW25113_0789	291	BW25113_1448	297	BW25113_3184	1226	BW25113_0214	1213	BW25113_1757	721	BW25113_4230	725
BW25113_2380	538	BW25113_3006	542	BW25113_0952	293	BW25113_0760	588	BW25113_1222	473	BW25113_2871	481	BW25113_0864	291	BW25113_2442	296	BW25113_1263	1222	BW25113_0345	1213	BW25113_3232	721	BW25113_2450	723
BW25113_2370	536	BW25113_0753	541	BW25113_3105	293	BW25113_1619	588	BW25113_2008	473	BW25113_1991	480	BW25113_1741	291	BW25113_3110	296	BW25113_2089	1222	BW25113_3540	1211	BW25113_0404	720	BW25113_3742	723
BW25113_0722	534	BW25113_0798	541	BW25113_3643	293	BW25113_2811	588	BW25113_4049	473	BW25113_4271	480	BW25113_1809	291	BW25113_0828	295	BW25113_2467	1221	BW25113_1741	1208	BW25113_3648	720	BW25113_0460	722
BW25113_1557	534	BW25113_1441	541	BW25113_0640	292	BW25113_0947	587	BW25113_0868	472	BW25113_0908	479	BW25113_3535	291	BW25113_2239	295	BW25113_2021	1220	BW25113_3654	1208	BW25113_4317	720	BW25113_3040	722
BW25113_1422	533	BW25113_4352	540	BW25113_0760	292	BW25113_4394	587	BW25113_1087	471	BW25113_1054	479	BW25113_3839	291	BW25113_3957	295	BW25113_3344	1220	BW25113_1267	1206	BW25113_4164	719	BW25113_4068	722
BW25113_2421	533	BW25113_0314	539	BW25113_1424	292	BW25113_3977	586	BW25113_0224	470	BW25113_2814	479	BW25113_3998	291	BW25113_1991	294	BW25113_1098	1215	BW25113_2393	1206	BW25113_0422	718	BW25113_0030	721
BW25113_3160	533	BW25113_3160	538	BW25113_1929	292	BW25113_0773	583	BW25113_1300	470	BW25113_3208	477	BW25113_0104	290	BW25113_2920	294	BW25113_3553	1215	BW25113_0600	1204	BW25113_3413	718	BW25113_0111	720
BW25113_1162	532	BW25113_3832	538	BW25113_1985	292	BW25113_2897	582	BW25113_4658	470	BW25113_1618	476	BW25113_0189	290	BW25113_4136	294	BW25113_0619	1209	BW25113_3935	1203	BW25113_2064	716	BW25113_0352	720
BW25113_1745	531	BW25113_1435	536	BW25113_2014	292	BW25113_3474	581	BW25113_3282	470	BW25113_2317	476	BW25113_0652	290	BW25113_0198	292	BW25113_0967	1209	BW25113_4073	1201	BW25113_4336	716	BW25113_0369	718
BW25113_3115	530	BW25113_4361	536	BW25113_2026	292	BW25113_4322	581	BW25113_3832	470	BW25113_0039	475	BW25113_0678	290	BW25113_0058	291	BW25113_2410	1206	BW25113_2239	1200	BW25113_0445	715	BW25113_3402	718
BW25113_4352	530	BW25113_0852	535	BW25113_2580	292	BW25113_0398	580	BW25113_0837	469	BW25113_4113	475	BW25113_0752	290	BW25113_1861	291	BW25113_1975	1205	BW25113_1516	1199	BW25113_0976	715	BW25113_1132	717
BW25113_0102	529	BW25113_0947	535	BW25113_1991	291	BW25113_0010	579	BW25113_2717	469	BW25113_4297	475	BW25113_0809	290	BW25113_3535	291	BW25113_3935	1201	BW25113_0010	1197	BW25113_2450	715	BW25113_3149	717
BW25113_2301	529	BW25113_1795	535	BW25113_3546	290	BW25113_1252	579	BW25113_3396	469	BW25113_0610	474	BW25113_1703	290	BW25113_0967	290	BW25113_3117	1200	BW25113_2946	1196	BW25113_4469	715	BW25113_0215	716
BW25113_3573	529	BW25113_3375	535	BW25113_3941	290	BW25113_3412	579	BW25113_4146	469	BW25113_1087	474	BW25113_0198	289	BW25113_1724	290	BW25113_4638	1198	BW25113_0947	1195	BW25113_3146	715	BW25113_3641	716
BW25113_2023	527	BW25113_3424	535	BW25113_1711	289	BW25113_2177	578	BW25113_2068	468	BW25113_4049	474	BW25113_1727	289	BW25113_2647	290	BW25113_3739	1198	BW25113_0537	1193	BW25113_3859	714	BW25113_1291	712
BW25113_4163	526	BW25113_1292	534	BW25113_3095	289	BW25113_1067	577	BW25113_4136	468	BW25113_0467	473	BW25113_1961	289	BW25113_3117	290	BW25113_2567	1197	BW25113_4638	1189	BW25113_3149	712	BW25113_1640	712
BW25113_0851	525	BW25113_3704	533	BW25113_0611	288	BW25113_1435	577	BW25113_0162	467	BW25113_2735	473	BW25113_3832	289	BW25113_0569	289	BW25113_4178	1196	BW25113_1584	1189	BW25113_3641	712	BW25113_0508	710
BW25113_4045	525	BW25113_0127	532	BW25113_3977	288	BW25113_2689	575	BW25113_0417	466	BW25113_1291	472	BW25113_3835	289	BW25113_2525	289	BW25113_0917	1190	BW25113_2022	1189	BW25113_0069	711	BW25113_1629	710
BW25113_1708	524	BW25113_1971	532	BW25113_0448	287	BW25113_2556	574	BW25113_2600	466	BW25113_2470	472	BW25113_0477	288	BW25113_3193	289	BW25113_0947	1189	BW25113_1782	1186	BW25113_0497	711	BW25113_1813	709
BW25113_1667	523	BW25113_0722	531	BW25113_1833	287	BW25113_2958	574	BW25113_1341	465	BW25113_2011	471	BW25113_4136	288	BW25113_0469	288	BW25113_3193	1186	BW25113_3387	1185	BW25113_4606	711	BW25113_2627	709
BW25113_2068	523	BW25113_1667	531	BW25113_2916	287	BW25113_4618	574	BW25113_3788	465	BW25113_0102	469	BW25113_0905	287	BW25113_0808	288	BW25113_1651	1184	BW25113_1448	1181	BW25113_4046	710	BW25113_2871	708
BW25113_4481	523	BW25113_4351	531	BW25113_0210	286	BW25113_2554	573	BW25113_4457	464	BW25113_1381	468	BW25113_2410	287	BW25113_1706	288	BW25113_0818	1183	BW25113_1303	1176	BW25113_0403	709	BW25113_1344	707
BW25113_0010	522	BW25113_2158	530	BW25113_0967	286	BW25113_2142	571	BW25113_1385	463	BW25113_4136	468	BW25113_3193	287	BW25113_3570	288	BW25113_2476	1183	BW25113_4218	1176	BW25113_4315	709	BW25113_2135	707
BW25113_1827	522	BW25113_2929	530	BW25113_1825	286	BW25113_0652	569	BW25113_3193	463	BW25113_0446	467	BW25113_4032	287	BW25113_1199	287	BW25113_1106	1180	BW25113_1217	1175	BW25113_0402	707	BW25113_0496	706
BW25113_2130	522	BW25113_3573	530	BW25113_0010	285	BW25113_0761	569	BW25113_0840	462	BW25113_0946	467	BW25113_0920	286	BW25113_1203	287	BW25113_2022	1180	BW25113_4385	1175	BW25113_0471	707	BW25113_0330	705
BW25113_0947	521	BW25113_0457	529	BW25113_1381	284	BW25113_0493	567	BW25113_2015	462	BW25113_2239	467	BW25113_2008	285	BW25113_1961	287	BW25113_2068	1180	BW25113_2993	1173	BW25113_2038	707	BW25113_0743	702
BW25113_0640	520	BW25113_3115	527	BW25113_1895	283	BW25113_0611	566	BW25113_0446	461	BW25113_3714	467	BW25113_2920	285	BW25113_3832	287	BW25113_0584	1179	BW25113_1098	1168	BW25113_1132	705	BW25113_0947	700
BW25113_1840	519	BW25113_2844	526	BW25113_2332	283	BW25113_0047	565	BW25113_3792	461	BW25113_1162	466	BW25113_3795	285	BW25113_3941	287	BW25113_4162	1178	BW25113_0389	1164	BW25113_1291	705	BW25113_2432	700
BW25113_3350	519	BW25113_2125	525	BW25113_2142	282	BW25113_1971	565	BW25113_2965	460	BW25113_2180	466	BW25113_0891	284	BW25113_0029	286	BW25113_3998	1173	BW25113_0967	1163	BW25113_1271	704	BW25113_3283	700
BW25113_2787	517	BW25113_3125	525	BW25113_4322	282	BW25113_2026	565	BW25113_2897	459	BW25113_3282	466	BW25113_1199	284	BW25113_0189	286	BW25113_4218	1173	BW25113_1062	1163	BW25113_2063	703	BW25113_3838	700
BW25113_0891	515	BW25113_0808	524	BW25113_0471	281	BW25113_2313	565	BW25113_1418	458	BW25113_1341	465	BW25113_2600	284	BW25113_2008	286	BW25113_2239	1172	BW25113_0422	1162	BW25113_2423	703	BW25113_4348	700
BW25113_2309	515	BW25113_1745	524	BW25113_2125	280	BW25113_3970	564	BW25113_2700	458	BW25113_2606	464	BW25113_4169	284	BW25113_2064	286	BW25113_0210	1171	BW25113_1800	1160	BW25113_2035	701	BW25113_0477	699
BW25113_0654	514	BW25113_4107	524	BW25113_1839	279	BW25113_0967	562	BW25113_2177	457	BW25113_4122	464	BW25113_1861	283	BW25113_3018	286	BW25113_0737	1171	BW25113_2179	1160	BW25113_3057	701	BW25113_2038	699
BW25113_2410	514	BW25113_0772	523	BW25113_3960	279	BW25113_2160	562	BW25113_2194	457	BW25113_3823	461	BW25113_1673	282	BW25113_2766	285	BW25113_3011	1168	BW25113_2660	1159	BW25113_0477	700	BW25113_4004	697
BW25113_2496	514	BW25113_2370	523	BW25113_4374	279	BW25113_0434	561	BW25113_4054	456	BW25113_0393	460	BW25113_0109	281	BW25113_4032	285	BW25113_4049	1167	BW25113_0009	1155	BW25113_0479	700	BW25113_4259	696
BW25113_2617	513	BW25113_3177	522	BW25113_0469	278	BW25113_3937	561	BW25113_4394	456	BW25113_2436	460	BW25113_3261	281	BW25113_0652	284	BW25113_1099	1166	BW25113_0569	1155	BW25113_2473	698	BW25113_0505	694
BW25113_2480	509	BW25113_2199	520	BW25113_0398	277	BW25113_2751	560	BW25113_2466	455	BW25113_3135	458	BW25113_0433	280	BW25113_3497	284	BW25113_4461	1166	BW25113_4374	1155	BW25113_4004	698	BW25113_3648	694
BW25113_3345	509	BW25113_2817	520	BW25113_1435	277	BW25113_0210	559	BW25113_3423	454	BW25113_1193	457	BW25113_0654	280	BW25113_1418	283	BW25113_4613	1164	BW25113_0196	1154	BW25113_2871	696	BW25113_1248	691
BW25113_3402	508	BW25113_1066	518	BW25113_1832	277	BW25113_3150	559	BW25113_1867	453	BW25113_1622	457	BW25113_2766	279	BW25113_3631	283	BW25113_1303	1161	BW25113_0034	1153	BW25113_0353	695	BW25113_3018	691
BW25113_3955	508	BW25113_0444	517	BW25113_2689	277	BW25113_0621	556	BW25113_0789	452	BW25113_3792	456	BW25113_0047	278	BW25113_0825	282	BW25113_2702	1161	BW25113_1099	1152	BW25113_0508	694	BW25113_3146	691
BW25113_0493	507	BW25113_0789	517	BW25113_2177	276	BW25113_2009	556	BW25113_3641	451	BW25113_1515	455	BW25113_1279	278	BW25113_2382	282	BW25113_1279	1157	BW25113_2068	1148	BW25113_0675	693	BW25113_3302	691
BW25113_1809	507	BW25113_1193	516	BW25113_2979	276	BW25113_2332	556	BW25113_2148	450	BW25113_3281	453	BW25113_2472	278	BW25113_2570	282	BW25113_1448	1157	BW25113_2101	1148	BW25113_0967	690	BW25113_1978	690
BW25113_3835	507	BW25113_1807	516	BW25113_1652	275	BW25113_0150	555	BW25113_2701	450	BW25113_1640	452	BW25113_3426	278	BW25113_2622	282	BW25113_1608	1157	BW25113_2812	1148	BW25113_1491	689	BW25113_0976	687
BW25113_0127	506	BW25113_4374	515	BW25113_2470	275	BW25113_0765	555	BW25113_3226	449	BW25113_2690	452	BW25113_1992	277	BW25113_0920	281	BW25113_4374	1156	BW25113_2992	1147	BW25113_3423	689	BW25113_2026	687
BW25113_2134	506	BW25113_0950	514	BW25113_2647	275	BW25113_1991	554	BW25113_3859	449	BW25113_4146	451	BW25113_0960	276	BW25113_3105	281	BW25113_3540	1155	BW25113_3146	1146	BW25113_1536	688	BW25113_2735	687
BW25113_3130	506	BW25113_2347	514	BW25113_3387	275	BW25113_2567	554	BW25113_1584	448	BW25113_4349	450	BW25113_3449	276	BW25113_3280	281	BW25113_2393	1154	BW25113_3998	1144	BW25113_3665	688	BW25113_4317	687
BW25113_4371	506	BW25113_3350	514	BW25113_3474	275	BW25113_1424	551	BW25113_2151	448	BW25113_2172	448	BW25113_4406	275	BW25113_3859	281	BW25113_3105	1154	BW25113_1111	1143	BW25113_4033	687	BW25113_0981	686
BW25113_1651	504	BW25113_0760	513	BW25113_3860	275	BW25113_3387	550	BW25113_0653	447	BW25113_0069	447	BW25113_1291	275	BW25113_3426	280	BW25113_0569	1152	BW25113_4162	1142	BW25113_3685	685	BW25113_4606	683
BW25113_2865	504	BW25113_0840	513	BW25113_1800	274	BW25113_0523	549	BW25113_1540	447	BW25113_2124	447	BW25113_3117	275	BW25113_1511	279	BW25113_1516	1152	BW25113_2399	1141	BW25113_2188	683	BW25113_2168	681
BW25113_1711	502	BW25113_2410	512	BW25113_3850	274	BW25113_1212	549	BW25113_1804	447	BW25113_4054	446	BW25113_4190	275	BW25113_3459	279	BW25113_1424	1151	BW25113_0619	1136	BW25113_1045	681	BW25113_2433	680
BW25113_1036	501	BW25113_2440	507	BW25113_2480	272	BW25113_0471	548	BW25113_0128	446	BW25113_1086	445	BW25113_3941	274	BW25113_1219	278	BW25113_0033	1149	BW25113_0678	1135	BW25113_0797	680	BW25113_2035	679
BW25113_2929	501	BW25113_0905	506	BW25113_2498	272	BW25113_3546	548	BW25113_2331	446	BW25113_2538	443	BW25113_4127	274	BW25113_4127	278	BW25113_0699	1149	BW25113_4178	1135	BW25113_1912	680	BW25113_0471	678
BW25113_0751	500	BW25113_1511	506	BW25113_0635	271	BW25113_2025	547	BW25113_1861	445	BW25113_4362	443	BW25113_1620	273	BW25113_0654	277	BW25113_2206	1147	BW25113_1086	1130	BW25113_3742	679	BW25113_1954	676
BW25113_2622	500	BW25113_1285	503	BW25113_3159	271	BW25113_3159	545	BW25113_2158	445	BW25113_3412	441	BW25113_2525	273	BW25113_0464	276	BW25113_0208	1146	BW25113_1589	1126	BW25113_1385	678	BW25113_0461	675
BW25113_2844	500	BW25113_1703	503	BW25113_0761	270	BW25113_0636	543	BW25113_3208	444	BW25113_4023	441	BW25113_4089	273	BW25113_3350	276	BW25113_0196	1144	BW25113_0881	1125	BW25113_2168	677	BW25113_2370	675
BW25113_3006	497	BW25113_2130	503	BW25113_1015	270	BW25113_3095	542	BW25113_4123	444	BW25113_4071	441	BW25113_1418	272	BW25113_0448	274	BW25113_1217	1142	BW25113_2137	1125	BW25113_3196	676	BW25113_4395	675
BW25113_2025	495	BW25113_4398	503	BW25113_2301	270	BW25113_4178	541	BW25113_4021	443	BW25113_0023	440	BW25113_2312	272	BW25113_2844	274	BW25113_0034	1141	BW25113_1807	1123	BW25113_1083	675	BW25113_0445	674
BW25113_2499	495	BW25113_0103	502	BW25113_2751	270	BW25113_1522	540	BW25113_1622	442	BW25113_3072	439	BW25113_1519	271	BW25113_0789	273	BW25113_1662	1140	BW25113_2518	1122	BW25113_0599	674	BW25113_2701	674
BW25113_0619	494	BW25113_1132	502	BW25113_0618	269	BW25113_3850	539	BW25113_1515	441	BW25113_3351	439	BW25113_1584	271	BW25113_4430	273	BW25113_0214	1139	BW25113_2577	1122	BW25113_3018	674	BW25113_0700	673
BW25113_0782	494	BW25113_0430	501	BW25113_0738	269	BW25113_2480	538	BW25113_0200	440	BW25113_4394	439	BW25113_2024	271	BW25113_2130	273	BW25113_0394	1139	BW25113_4271	1118	BW25113_3118	673	BW25113_3592	673
BW25113_1992	494	BW25113_0759	500	BW25113_0753	269	BW25113_2916	537	BW25113_0621	440	BW25113_1861	437	BW25113_4704	271	BW25113_2325	273	BW25113_1435	1139	BW25113_3199	1116	BW25113_3592	673	BW25113_3185	672
BW25113_0772	493	BW25113_1059	500	BW25113_0493	268	BW25113_2239	536	BW25113_2308	440	BW25113_2837	437	BW25113_1787	270	BW25113_3640	273	BW25113_3150	1138	BW25113_1106	1115	BW25113_3075	671	BW25113_0404	670
BW25113_1059	492	BW25113_2622	499	BW25113_2797	268	BW25113_1839	535	BW25113_2616	440	BW25113_3353	437	BW25113_3125	270	BW25113_2067	272	BW25113_4271	1137	BW25113_0494	1113	BW25113_3193	669	BW25113_0797	670
BW25113_4361	491	BW25113_0102	498	BW25113_2811	268	BW25113_0891	534	BW25113_0765	439	BW25113_3832	436	BW25113_0029	269	BW25113_2021	271	BW25113_3387	1136	BW25113_4323	1112	BW25113_2180	667	BW25113_0960	670
BW25113_0430	490	BW25113_2916	497	BW25113_4362	268	BW25113_0221	533	BW25113_1086	438	BW25113_4021	432	BW25113_0238	269	BW25113_2068	270	BW25113_3199	1135	BW25113_0208	1111	BW25113_0196	666	BW25113_3193	670
BW25113_4071	490	BW25113_0493	496	BW25113_0644	267	BW25113_1563	533	BW25113_1193	438	BW25113_0477	431	BW25113_1203	269	BW25113_3998	270	BW25113_0160	1134	BW25113_1197	1110	BW25113_2194	665	BW25113_1861	669
BW25113_2237	489	BW25113_0891	496	BW25113_0678	267	BW25113_0618	531	BW25113_2439	438	BW25113_2631	431	BW25113_2188	266	BW25113_1086	269	BW25113_0223	1133	BW25113_1279	1110	BW25113_2570	662	BW25113_2617	669
BW25113_3570	489	BW25113_0946	496	BW25113_1266	267	BW25113_3549	531	BW25113_0946	437	BW25113_2965	431	BW25113_2709	266	BW25113_1491	269	BW25113_1807	1132	BW25113_2705	1109	BW25113_0162	661	BW25113_3118	669
BW25113_0047	487	BW25113_0150	495	BW25113_1292	267	BW25113_4362	531	BW25113_2450	437	BW25113_0950	430	BW25113_0619	265	BW25113_1741	269	BW25113_2472	1132	BW25113_3105	1108	BW25113_0457	661	BW25113_1636	668
BW25113_0789	487	BW25113_1557	495	BW25113_2418	267	BW25113_0444	530	BW25113_3021	437	BW25113_3033	430	BW25113_3927	264	BW25113_2199	269	BW25113_2928	1132	BW25113_1626	1107	BW25113_3935	661	BW25113_1800	668
BW25113_3565	487	BW25113_4704	495	BW25113_3835	267	BW25113_2201	530	BW25113_0208	436	BW25113_2012	429	BW25113_1197	263	BW25113_3775	269	BW25113_3399	1132	BW25113_3117	1106	BW25113_4031	661	BW25113_2255	668
BW25113_0852	486	BW25113_4471	494	BW25113_0403	266	BW25113_4351	529	BW25113_2436	436	BW25113_0765	428	BW25113_0430	262	BW25113_2025	268	BW25113_0743	1130	BW25113_2301	1105	BW25113_0981	660	BW25113_3196	668
BW25113_0215	485	BW25113_3725	493	BW25113_2201	266	BW25113_0635	527	BW25113_0160	435	BW25113_1266	428	BW25113_0434	262	BW25113_0397	267	BW25113_1792	1126	BW25113_3021	1105	BW25113_2219	660	BW25113_2616	666
BW25113_0611	485	BW25113_1344	492	BW25113_2421	265	BW25113_0738	527	BW25113_0477	435	BW25113_1469	428	BW25113_1491	262	BW25113_0993	267	BW25113_4571	1126	BW25113_3343	1105	BW25113_3549	660	BW25113_1536	665
BW25113_1703	485	BW25113_1747	492	BW25113_3344	265	BW25113_1800	527	BW25113_2012	435	BW25113_2158	428	BW25113_2239	262	BW25113_1051	267	BW25113_3149	1126	BW25113_3399	1104	BW25113_2255	659	BW25113_3859	664
BW25113_2158	485	BW25113_2101	492	BW25113_3476	265	BW25113_2014	527	BW25113_1738	434	BW25113_2601	428	BW25113_2421	262	BW25113_3398	267	BW25113_0287	1121	BW25113_3553	1104	BW25113_0526	658	BW25113_2064	662
BW25113_4127	485	BW25113_2126	488	BW25113_2025	264	BW25113_1825	526	BW25113_0223	433	BW25113_1322	427	BW25113_3666	262	BW25113_4331	267	BW25113_2137	1120	BW25113_1975	1103	BW25113_2617	656	BW25113_4469	662
BW25113_1741	484	BW25113_1741	487	BW25113_1252	263	BW25113_2125	525	BW25113_0610	433	BW25113_1332	427	BW25113_4331	262	BW25113_2410	266	BW25113_1111	1119	BW25113_3368	1100	BW25113_0743	655	BW25113_0479	660
BW25113_4126	484	BW25113_3261	487	BW25113_2079	263	BW25113_2380	525	BW25113_0039	432	BW25113_1540	427	BW25113_0010	261	BW25113_2565	266	BW25113_2705	1118	BW25113_1608	1099	BW25113_1533	655	BW25113_3549	660
BW25113_4032	483	BW25113_3632	487	BW25113_3363	263	BW25113_1292	524	BW25113_2554	432	BW25113_1217	426	BW25113_0129	261	BW25113_3427	266	BW25113_4409	1115	BW25113_4461	1098	BW25113_2735	655	BW25113_1199	658
BW25113_3397	482	BW25113_2239	486	BW25113_3937	263	BW25113_2580	524	BW25113_0622	431	BW25113_1301	426	BW25113_0732	261	BW25113_4022	266	BW25113_4457	1112	BW25113_3402	1098	BW25113_3387	654	BW25113_3387	658
BW25113_4037	482	BW25113_0433	485	BW25113_1853	262	BW25113_0451	522	BW25113_1266	431	BW25113_2148	426	BW25113_1871	261	BW25113_1062	265	BW25113_1589	1110	BW25113_0231	1096	BW25113_1515	653	BW25113_0196	657
BW25113_3177	481	BW25113_0851	485	BW25113_1789	261	BW25113_2301	521	BW25113_2208	431	BW25113_0479	425	BW25113_4661	260	BW25113_1813	264	BW25113_4004	1110	BW25113_4613	1095	BW25113_3283	653	BW25113_3105	655
BW25113_3927	481	BW25113_0238	483	BW25113_4178	261	BW25113_1706	520	BW25113_4352	431	BW25113_2841	424	BW25113_2627	259	BW25113_2279	264	BW25113_0875	1109	BW25113_1711	1094	BW25113_1248	652	BW25113_3423	654
BW25113_1271	480	BW25113_1840	481	BW25113_0652	260	BW25113_2326	518	BW25113_2239	430	BW25113_2877	424	BW25113_2965	259	BW25113_4704	264	BW25113_1992	1109	BW25113_3193	1094	BW25113_0311	651	BW25113_3075	652
BW25113_1747	479	BW25113_3927	481	BW25113_1192	260	BW25113_1833	515	BW25113_3969	430	BW25113_3158	424	BW25113_3232	259	BW25113_3655	264	BW25113_1782	1108	BW25113_4049	1094	BW25113_1629	651	BW25113_0311	651
BW25113_0404	477	BW25113_2946	478	BW25113_1706	260	BW25113_1961	515	BW25113_1162	429	BW25113_1804	423	BW25113_3398	259	BW25113_1851	263	BW25113_2619	1106	BW25113_1464	1093	BW25113_1640	651	BW25113_0459	651
BW25113_1099	477	BW25113_3396	477	BW25113_1961	259	BW25113_0653	514	BW25113_1464	428	BW25113_2015	423	BW25113_3424	259	BW25113_0881	262	BW25113_0678	1103	BW25113_4163	1089	BW25113_1658	651	BW25113_1191	650
BW25113_1469	477	BW25113_0773	476	BW25113_0150	258	BW25113_1266	514	BW25113_2470	428	BW25113_4466	423	BW25113_0464	258	BW25113_1513	262	BW25113_1848	1103	BW25113_4398	1089	BW25113_3185	648	BW25113_0253	649
BW25113_2794	476	BW25113_1809	476	BW25113_0221	258	BW25113_0430	513	BW25113_2831	428	BW25113_3652	423	BW25113_1652	258	BW25113_2440	262	BW25113_2179	1103	BW25113_0215	1088	BW25113_3773	648	BW25113_3526	647
BW25113_2951	476	BW25113_3570	476	BW25113_0811	258	BW25113_4388	513	BW25113_0960	427	BW25113_0071	422	BW25113_1706	258	BW25113_0950	261	BW25113_3064	1103	BW25113_0396	1088	BW25113_1743	646	BW25113_2469	646
BW25113_4374	476	BW25113_0467	475	BW25113_2009	258	BW25113_1911	512	BW25113_2075	427	BW25113_0840	422	BW25113_2067	258	BW25113_1525	261	BW25113_3118	1101	BW25113_1848	1086	BW25113_3754	644	BW25113_3010	646
BW25113_0182	475	BW25113_0151	474	BW25113_0798	257	BW25113_0284	511	BW25113_0271	425	BW25113_2466	421	BW25113_2567	258	BW25113_1846	261	BW25113_3363	1097	BW25113_2472	1086	BW25113_0211	642	BW25113_1385	643
BW25113_1813	474	BW25113_0452	474	BW25113_1522	257	BW25113_3033	511	BW25113_1322	425	BW25113_4471	421	BW25113_3184	257	BW25113_2472	261	BW25113_1271	1096	BW25113_0621	1084	BW25113_0459	642	BW25113_2130	643
BW25113_2199	474	BW25113_1062	474	BW25113_1524	257	BW25113_1223	510	BW25113_1536	425	BW25113_0224	420	BW25113_4107	257	BW25113_3255	261	BW25113_0475	1093	BW25113_0223	1082	BW25113_3908	642	BW25113_1045	642
BW25113_2312	474	BW25113_2312	474	BW25113_1792	257	BW25113_2631	510	BW25113_1618	425	BW25113_1536	420	BW25113_0467	256	BW25113_1589	259	BW25113_1711	1091	BW25113_1271	1079	BW25113_4136	642	BW25113_3279	642
BW25113_4362	473	BW25113_1271	473	BW25113_3144	257	BW25113_2708	510	BW25113_1629	425	BW25113_2075	417	BW25113_1513	256	BW25113_3261	259	BW25113_3704	1091	BW25113_2418	1075	BW25113_4068	641	BW25113_1303	641
BW25113_0150	472	BW25113_1273	473	BW25113_3150	257	BW25113_1192	509	BW25113_1813	425	BW25113_3223	417	BW25113_2500	256	BW25113_3573	258	BW25113_0537	1090	BW25113_3669	1074	BW25113_1066	636	BW25113_2802	641
BW25113_0825	472	BW25113_2001	473	BW25113_3479	257	BW25113_3344	509	BW25113_2694	425	BW25113_0034	416	BW25113_0808	255	BW25113_0182	257	BW25113_2946	1090	BW25113_1792	1073	BW25113_3669	636	BW25113_0599	640
BW25113_3396	472	BW25113_0619	472	BW25113_3375	256	BW25113_0403	508	BW25113_3153	425	BW25113_0146	416	BW25113_0825	255	BW25113_0215	257	BW25113_3669	1090	BW25113_2647	1072	BW25113_4348	636	BW25113_1533	639
BW25113_3460	472	BW25113_1474	472	BW25113_0451	255	BW25113_3614	507	BW25113_2631	424	BW25113_0208	416	BW25113_1609	255	BW25113_0809	257	BW25113_1703	1089	BW25113_2197	1068	BW25113_0023	634	BW25113_2253	639
BW25113_2126	471	BW25113_2026	472	BW25113_1708	253	BW25113_1162	506	BW25113_2841	424	BW25113_3365	416	BW25113_4496	255	BW25113_1419	257	BW25113_0215	1087	BW25113_1620	1067	BW25113_2370	634	BW25113_0314	638
BW25113_2593	470	BW25113_0752	471	BW25113_2023	253	BW25113_2440	506	BW25113_1301	423	BW25113_1808	414	BW25113_2479	255	BW25113_2965	257	BW25113_1181	1083	BW25113_0150	1066	BW25113_2787	632	BW25113_1658	638
BW25113_4354	469	BW25113_1422	470	BW25113_0434	252	BW25113_0678	505	BW25113_4397	423	BW25113_1749	413	BW25113_2747	255	BW25113_1626	256	BW25113_4362	1081	BW25113_4127	1065	BW25113_0960	631	BW25113_3670	638
BW25113_1608	468	BW25113_3159	470	BW25113_0523	252	BW25113_3476	505	BW25113_2538	422	BW25113_2308	413	BW25113_4398	255	BW25113_0714	255	BW25113_1800	1078	BW25113_4202	1064	BW25113_3838	631	BW25113_0796	637
BW25113_3363	468	BW25113_1250	469	BW25113_3955	252	BW25113_3835	505	BW25113_0034	421	BW25113_3697	413	BW25113_0208	254	BW25113_1648	255	BW25113_4163	1078	BW25113_0287	1063	BW25113_0109	630	BW25113_4140	636
BW25113_3196	467	BW25113_1789	469	BW25113_0430	251	BW25113_1463	504	BW25113_1463	421	BW25113_4379	413	BW25113_1589	254	BW25113_2024	255	BW25113_3343	1077	BW25113_2524	1061	BW25113_3999	629	BW25113_0493	635
BW25113_3725	467	BW25113_0952	468	BW25113_1162	251	BW25113_0654	503	BW25113_2172	421	BW25113_0457	412	BW25113_1648	254	BW25113_1248	254	BW25113_4202	1077	BW25113_3018	1061	BW25113_1978	628	BW25113_2172	635
BW25113_2916	465	BW25113_1222	468	BW25113_1667	251	BW25113_2797	502	BW25113_3010	421	BW25113_2068	411	BW25113_3402	254	BW25113_1858	254	BW25113_2837	1075	BW25113_4362	1059	BW25113_3526	628	BW25113_0023	634
BW25113_0469	464	BW25113_3728	468	BW25113_2524	251	BW25113_1341	500	BW25113_4331	421	BW25113_2694	411	BW25113_0182	253	BW25113_4606	254	BW25113_2919	1075	BW25113_1181	1058	BW25113_4618	627	BW25113_2570	634
BW25113_0444	463	BW25113_2237	467	BW25113_4331	251	BW25113_0102	499	BW25113_2929	420	BW25113_3566	410	BW25113_0950	253	BW25113_4658	254	BW25113_0494	1074	BW25113_3704	1058	BW25113_2212	625	BW25113_1279	633
BW25113_1435	463	BW25113_3130	467	BW25113_1432	250	BW25113_2079	499	BW25113_0308	417	BW25113_4107	409	BW25113_1322	253	BW25113_0619	253	BW25113_2647	1074	BW25113_0475	1056	BW25113_2279	625	BW25113_1638	633
BW25113_1789	461	BW25113_4071	467	BW25113_2700	250	BW25113_2418	499	BW25113_2347	415	BW25113_1117	408	BW25113_0614	252	BW25113_0752	253	BW25113_4398	1073	BW25113_2817	1052	BW25113_1055	623	BW25113_1871	633
BW25113_3360	461	BW25113_0384	465	BW25113_3614	250	BW25113_1381	498	BW25113_0479	414	BW25113_2708	408	BW25113_1400	252	BW25113_3184	253	BW25113_2418	1072	BW25113_1662	1051	BW25113_4395	623	BW25113_4618	633
BW25113_0612	458	BW25113_0835	465	BW25113_1463	249	BW25113_1792	498	BW25113_2428	414	BW25113_3573	408	BW25113_2413	252	BW25113_0405	252	BW25113_3602	1069	BW25113_1809	1050	BW25113_1813	622	BW25113_3796	632
[truncated: 2,638 more rows]
