# Supplementary material for: The ubiquitous pyridoxal 5′‐phosphate‐binding protein is also an RNA‐binding protein
Source: Protein Sci. 2024 Nov 27;33(12):e5242. doi: 10.1002/pro.5242 (PMC11602438; doi:10.1002/pro.5242)
Supplement: Supplementary file 3 — TABLE S2. Differential analysis of RNA‐seq results obtained from RNA samples copurified with cross‐linked and non‐cross‐linked WT YggS. [file PRO-33-e5242-s002.xlsx]

## Sheet: Table S2
GeneID	logFC	AveExpr	t	P,Value	adj,P,Val	B	gene name
ECD_n04348	6.07242	9.5479	33.6272	4.6192e-07	0.00205046	5.98177	ssrA
ECD_n04368	5.1034	8.99334	26.8226	1.41536e-06	0.0031414	5.31074	rnpB
ECD_04048	1.1389	6.27602	13.7834	3.73373e-05	0.0552468	2.28132	yjiF
ECD_n04352	6.58831	9.55961	12.7814	5.38778e-05	0.0597909	2.79741
ECD_01942	0.887689	7.55589	10.6749	0.000128478	0.0909695	1.88693
ECD_n04344	3.69154	7.5741	9.63564	0.000209605	0.0909695	1.4652
ECD_02512	0.93343	7.17729	9.53785	0.000220027	0.0909695	1.37536
ECD_02988	1.35159	7.40123	9.29093	0.000249215	0.0909695	1.2957
ECD_03294	1.429	6.32235	9.16901	0.00026532	0.0909695	1.05763
ECD_01937	1.41103	6.98782	9.05866	0.000280975	0.0909695	1.15526
ECD_n04358	8.23927	8.40807	8.96849	0.000294588	0.0909695	1.10392
ECD_01941	0.906777	6.46159	8.95164	0.000297219	0.0909695	0.973777
ECD_02826	1.12456	7.94031	8.90829	0.000304116	0.0909695	1.12614
ECD_01385	0.721057	7.79575	8.80635	0.000321098	0.0909695	1.07008
ECD_r00009	5.91358	7.82589	8.76069	0.000329069	0.0909695	1.02312
ECD_02915	0.712228	6.90341	8.73433	0.000333779	0.0909695	0.96018
ECD_03946	-0.441084	8.57677	-8.54133	0.000370814	0.0909695	0.933373
ECD_00205	0.593008	7.30095	8.53965	0.000371158	0.0909695	0.909054
ECD_03428	0.710182	6.64107	8.45306	0.000389371	0.0909695	0.782316
ECD_01892	0.585689	7.91828	8.14029	0.000464651	0.103129	0.712892
ECD_02986	1.3719	5.83543	8.05026	0.000489447	0.10346	0.436487
ECD_01454	0.466492	8.41132	7.82132	0.000559931	0.112979	0.517697
ECD_03694	1.48853	7.44345	7.64547	0.000622352	0.117377	0.428119
ECD_03530	1.44032	3.68097	7.40017	0.000723797	0.117377	-0.751253
ECD_00458	0.540401	7.27095	7.38749	0.000729555	0.117377	0.274072
ECD_r00015	5.19114	8.35382	7.28788	0.000776715	0.117377	0.183945
ECD_r00005	7.63233	3.95121	7.25098	0.0007951	0.117377	-1.02659
ECD_03317	-0.501157	7.84789	-7.18911	0.000827091	0.117377	0.152662
ECD_01452	0.358311	9.0294	7.18406	0.00082977	0.117377	0.0776133
ECD_04004	0.592636	8.6278	7.11811	0.000865706	0.117377	0.0516938
ECD_00069	-0.444985	8.30437	-7.10538	0.000872854	0.117377	0.0831638
ECD_03461	-0.469495	8.86325	-7.05282	0.000903114	0.117377	0.0233397
ECD_01790	0.69804	6.70492	6.99428	0.000938288	0.117377	0.0184081
ECD_03486	0.763643	7.60199	6.7285	0.0011199	0.117377	-0.159516
ECD_02440	0.453566	7.68064	6.68275	0.00115521	0.117377	-0.190823
ECD_01388	0.454462	7.19836	6.68272	0.00115523	0.117377	-0.170256
ECD_01962	0.501535	7.88568	6.60238	0.00122048	0.117377	-0.259778
ECD_02202	-0.42546	8.36013	-6.58174	0.00123793	0.117377	-0.278864
ECD_03480	1.1307	7.63742	6.57853	0.00124068	0.117377	-0.270264
ECD_02724	-0.37416	8.52205	-6.57317	0.00124528	0.117377	-0.295433
ECD_01412	1.17751	5.31278	6.55075	0.00126471	0.117377	-0.436221
ECD_00494	0.425017	8.46379	6.5489	0.00126633	0.117377	-0.330276
ECD_n04335	3.1157	-0.710906	6.5167	0.00129492	0.117377	-2.98991
ECD_01943	0.982786	7.09621	6.51026	0.00130073	0.117377	-0.29011
ECD_03301	-0.593995	7.80673	-6.48735	0.00132165	0.117377	-0.307653
ECD_n04353	0.82882	6.24378	6.47171	0.00133615	0.117377	-0.335293
ECD_00933	0.603882	8.39585	6.44858	0.00135796	0.117377	-0.40512
ECD_03806	0.487948	7.18826	6.44207	0.00136417	0.117377	-0.333445
ECD_01135	1.32971	5.66672	6.43354	0.00137235	0.117377	-0.42148
ECD_04141	0.892659	7.92757	6.42732	0.00137836	0.117377	-0.394885
ECD_02376	-0.392335	8.2478	-6.409	0.00139624	0.117377	-0.397794
ECD_02820	0.999299	7.38362	6.34181	0.0014642	0.117377	-0.423995
ECD_01157	0.773099	7.6549	6.31314	0.00149439	0.117377	-0.458548
ECD_01430	0.893698	5.53398	6.26095	0.00155124	0.117377	-0.562666
ECD_03482	0.939301	6.67556	6.22003	0.0015976	0.117377	-0.480356
ECD_02947	0.387147	8.36807	6.19621	0.00162535	0.117377	-0.58571
ECD_03919	1.29023	5.39695	6.18202	0.00164214	0.117377	-0.617972
ECD_00111	-0.355032	8.39841	-6.17152	0.00165471	0.117377	-0.58607
ECD_03451	0.82969	6.58356	6.14165	0.00169105	0.117377	-0.534837
ECD_01699	0.841642	6.79226	6.12184	0.00171569	0.117377	-0.550617
ECD_01938	1.363	6.97468	6.11373	0.00172589	0.117377	-0.572648
ECD_t00037	-2.12806	3.70741	-6.11365	0.00172599	0.117377	-1.77889
ECD_01429	1.0661	7.22664	6.09775	0.00174621	0.117377	-0.595179
ECD_04255	-0.755653	7.69977	-6.09053	0.00175548	0.117377	-0.580897
ECD_04234	0.497587	7.82937	6.03142	0.00183363	0.117377	-0.679103
ECD_00221	0.830604	5.08573	6.00294	0.00187273	0.117377	-0.802853
ECD_00275	0.552669	7.28178	5.99303	0.00188657	0.117377	-0.66452
ECD_02819	0.456914	8.04125	5.92614	0.0019832	0.117377	-0.776092
ECD_02853	0.713184	5.20711	5.91509	0.00199972	0.117377	-0.833691
ECD_03544	0.394888	7.65077	5.90274	0.00201837	0.117377	-0.761108
ECD_01895	0.589518	7.08847	5.84962	0.00210097	0.117377	-0.760388
ECD_02813	1.01455	4.76905	5.84355	0.00211066	0.117377	-0.95326
ECD_03586	0.587201	5.79183	5.81052	0.00216432	0.117377	-0.813227
ECD_02958	-0.355022	8.25267	-5.807	0.00217013	0.117377	-0.860732
ECD_03360	1.02197	7.13476	5.78762	0.00220246	0.117377	-0.824341
ECD_01455	0.565848	7.78445	5.78644	0.00220445	0.117377	-0.870132
ECD_01422	-0.430251	7.45423	-5.78531	0.00220635	0.117377	-0.804557
ECD_01778	-0.342147	8.5749	-5.78284	0.00221053	0.117377	-0.905754
ECD_00426	-0.491111	7.54852	-5.7677	0.00223629	0.117377	-0.822196
ECD_00957	1.00091	6.29703	5.74927	0.00226813	0.117377	-0.814828
ECD_03594	-0.323755	8.05991	-5.7443	0.00227681	0.117377	-0.89542
ECD_03697	0.976045	5.15693	5.73251	0.00229755	0.117377	-0.939844
ECD_02362	0.671196	6.18001	5.72714	0.00230707	0.117377	-0.836533
ECD_00329	0.746214	6.49688	5.70312	0.00235024	0.117377	-0.848705
ECD_01754	0.621427	8.22253	5.69655	0.00236221	0.117377	-0.980226
ECD_03986	-0.332908	8.45771	-5.6767	0.0023988	0.117377	-0.98411
ECD_01304	0.801408	5.37395	5.6362	0.00247557	0.117377	-0.972205
ECD_02201	-0.407492	8.47315	-5.63002	0.00248754	0.117377	-1.02155
ECD_02309	-0.401317	7.79901	-5.57052	0.0026063	0.117377	-1.00593
ECD_01875	-0.354632	8.09851	-5.56803	0.00261141	0.117377	-1.04186
ECD_02343	-0.35755	8.00944	-5.55494	0.00263849	0.117377	-1.04347
ECD_03910	0.942078	8.06791	5.5335	0.00268355	0.117377	-1.11319
ECD_04154	-0.432261	7.52136	-5.51149	0.00273076	0.117377	-1.02453
ECD_01657	-0.340361	8.12249	-5.50968	0.00273469	0.117377	-1.09378
ECD_03364	0.525849	7.71863	5.50269	0.00274992	0.117377	-1.09591
ECD_00581	0.474078	7.46988	5.4912	0.00277515	0.117377	-1.07605
ECD_01724	-0.452142	8.09261	-5.48918	0.00277961	0.117377	-1.1022
ECD_00627	0.909626	6.92779	5.48461	0.00278975	0.117377	-1.04388
ECD_03987	0.539781	7.62929	5.47603	0.00280889	0.117377	-1.10919
ECD_03163	-1.24203	3.58516	-5.46955	0.00282345	0.117377	-1.8534
ECD_03999	1.14174	6.44961	5.46178	0.00284102	0.117377	-1.03384
ECD_00477	-0.471325	7.10449	-5.44753	0.00287359	0.117377	-1.04614
ECD_03573	0.345198	7.94101	5.44731	0.0028741	0.117377	-1.15822
ECD_00420	-0.598332	7.22416	-5.44304	0.00288394	0.117377	-1.05276
ECD_02764	0.783885	6.53983	5.44223	0.0028858	0.117377	-1.04874
ECD_04134	0.65603	6.70849	5.43504	0.00290248	0.117377	-1.06053
ECD_03271	-0.505914	7.99271	-5.42927	0.00291596	0.117377	-1.1384
ECD_02987	0.858804	6.82158	5.41876	0.00294067	0.117377	-1.08635
ECD_03393	-0.469974	7.45868	-5.41679	0.00294532	0.117377	-1.09416
ECD_03481	0.793215	7.53188	5.4065	0.00296981	0.117377	-1.16499
ECD_03710	-0.329088	8.12241	-5.40051	0.00298418	0.117377	-1.1867
ECD_04178	0.43854	7.63929	5.38657	0.0030179	0.117377	-1.18229
ECD_01777	-0.619724	7.18712	-5.37631	0.00304304	0.117377	-1.10313
ECD_01025	0.585296	8.60153	5.34505	0.0031211	0.117377	-1.31953
ECD_04192	-0.35684	8.60019	-5.34314	0.00312596	0.117377	-1.27858
ECD_04133	0.325951	8.03279	5.34194	0.00312899	0.117377	-1.25606
ECD_00270	-0.453039	9.14332	-5.33145	0.00315579	0.117377	-1.34222
ECD_03479	0.950714	7.86399	5.32889	0.00316237	0.117377	-1.26852
ECD_00593	1.06119	5.93274	5.32783	0.0031651	0.117377	-1.1321
ECD_01644	0.605191	6.23487	5.31642	0.00319466	0.117377	-1.13838
ECD_03975	-0.618364	7.57357	-5.31456	0.00319952	0.117377	-1.18183
ECD_03545	0.576383	6.47691	5.25105	0.0033704	0.119455	-1.19454
ECD_02755	0.315205	7.88429	5.24132	0.0033975	0.119455	-1.32996
ECD_02858	0.339331	7.24341	5.24115	0.00339797	0.119455	-1.25378
ECD_02060	-0.516942	7.65931	-5.22778	0.00343564	0.119455	-1.26925
ECD_02635	-0.658759	7.11181	-5.22034	0.00345683	0.119455	-1.22357
ECD_00159	0.409639	8.39108	5.21522	0.00347151	0.119455	-1.40141
ECD_00188	-0.736344	5.71982	-5.21216	0.0034803	0.119455	-1.27566
ECD_02933	-0.417502	8.41042	-5.21166	0.00348172	0.119455	-1.37522
ECD_01830	-0.45848	7.60607	-5.1939	0.00353333	0.119455	-1.29533
ECD_03412	0.504014	6.70265	5.18892	0.00354799	0.119455	-1.25566
ECD_00250	-0.367523	9.34022	-5.17037	0.0036031	0.119455	-1.51575
ECD_01458	0.961733	5.24813	5.15818	0.00363988	0.119455	-1.30338
ECD_04371	0.621688	5.50806	5.15622	0.00364584	0.119455	-1.28849
ECD_00606	0.684568	6.15329	5.13377	0.00371487	0.119455	-1.28041
ECD_03419	0.30582	8.46408	5.13326	0.00371645	0.119455	-1.47828
ECD_03017	-0.539928	6.92481	-5.10782	0.00379654	0.119455	-1.30888
ECD_02517	-0.323629	8.18941	-5.10301	0.00381194	0.119455	-1.4547
ECD_03473	0.690735	7.88662	5.09466	0.00383878	0.119455	-1.4728
ECD_02840	0.506442	6.72026	5.08209	0.00387964	0.119455	-1.34603
ECD_02523	0.677524	5.74523	5.05757	0.00396081	0.119455	-1.34644
ECD_04194	0.635667	7.45565	5.05673	0.00396361	0.119455	-1.45488
ECD_02458	-0.427793	6.89748	-5.05367	0.00397389	0.119455	-1.35455
ECD_02774	-0.457598	7.17776	-5.04304	0.00400983	0.119455	-1.38156
ECD_02280	0.399191	9.40557	5.03738	0.0040291	0.119455	-1.65884
ECD_02683	-0.485546	7.91551	-5.01894	0.00409273	0.119455	-1.48702
ECD_01939	0.974094	6.32732	5.01471	0.0041075	0.119455	-1.38556
ECD_01940	1.59163	5.81733	5.01196	0.00411711	0.119455	-1.37642
ECD_02233	-0.42855	7.39827	-5.00687	0.00413501	0.119455	-1.43554
ECD_01329	0.777625	4.74152	5.0065	0.0041363	0.119455	-1.48027
ECD_02616	-0.296386	8.09524	-5.00028	0.00415829	0.119455	-1.53863
ECD_00403	-0.356778	8.39533	-4.99835	0.00416514	0.119455	-1.56908
ECD_01529	-0.587168	6.81176	-4.9963	0.00417244	0.119455	-1.39466
ECD_02985	0.443328	7.96238	4.99205	0.00418761	0.119455	-1.56602
ECD_03938	1.11681	8.05459	4.97227	0.00425903	0.119455	-1.6156
ECD_03655	0.541881	5.66665	4.96415	0.00428874	0.119455	-1.42271
ECD_00600	0.76496	6.94446	4.9641	0.00428894	0.119455	-1.47905
ECD_04351	2.0872	4.55244	4.93665	0.00439126	0.119455	-1.51601
ECD_00451	1.17633	5.1547	4.93462	0.00439894	0.119455	-1.46811
ECD_04244	0.326728	7.46342	4.93116	0.00441209	0.119455	-1.55429
ECD_03293	0.928999	7.5026	4.92963	0.0044179	0.119455	-1.58591
ECD_01062	0.397573	6.9614	4.92341	0.00444165	0.119455	-1.50009
ECD_03028	-0.469967	8.4919	-4.90462	0.00451432	0.119455	-1.66033
ECD_03599	0.313796	7.67337	4.89092	0.00456816	0.119455	-1.62036
ECD_04337	1.01612	4.91856	4.88878	0.00457663	0.119455	-1.52763
ECD_03384	0.30035	8.55662	4.88416	0.00459502	0.119455	-1.71945
ECD_01144	0.662903	6.04024	4.88174	0.00460466	0.119455	-1.48166
ECD_01704	0.388319	7.42972	4.88001	0.00461156	0.119455	-1.59901
ECD_01485	-0.376507	8.18571	-4.87764	0.00462107	0.119455	-1.65741
ECD_02247	-0.441112	8.17756	-4.87378	0.00463659	0.119455	-1.65658
ECD_04299	2.39435	4.37451	4.86198	0.0046844	0.119455	-1.59124
ECD_03027	-0.424994	8.04361	-4.86193	0.0046846	0.119455	-1.6511
ECD_02240	-0.428738	7.87945	-4.85589	0.00470928	0.119455	-1.63448
ECD_00411	0.798092	5.96926	4.84058	0.00477257	0.119455	-1.51492
ECD_n04355	-0.544895	5.64099	-4.83643	0.0047899	0.119455	-1.54411
ECD_04067	0.476897	6.77887	4.83051	0.00481475	0.119455	-1.5674
ECD_02525	0.497501	6.62429	4.82595	0.00483395	0.119455	-1.55797
ECD_01214	0.477403	7.32115	4.82323	0.0048455	0.119455	-1.64015
ECD_01710	0.33543	7.44507	4.81559	0.00487802	0.119455	-1.65761
ECD_02357	-0.382564	7.95853	-4.81216	0.00489267	0.119455	-1.68894
ECD_00916	0.701224	6.72911	4.80659	0.00491664	0.119455	-1.592
ECD_02019	0.636522	5.13771	4.80389	0.00492832	0.119455	-1.57719
ECD_04182	0.422156	7.28515	4.80057	0.00494267	0.119455	-1.65259
ECD_02434	-0.46467	7.98835	-4.79854	0.00495149	0.119455	-1.7
ECD_04119	0.964492	8.21322	4.7792	0.00503644	0.119852	-1.81266
ECD_01970	-0.292866	8.75493	-4.7748	0.00505597	0.119852	-1.81662
ECD_00349	-0.313679	8.27012	-4.76435	0.0051028	0.119852	-1.77684
ECD_01031	0.640388	7.19966	4.75492	0.00514548	0.119852	-1.69522
ECD_02438	-0.310683	7.83796	-4.75122	0.00516233	0.119852	-1.73449
ECD_02920	0.362495	7.21138	4.75097	0.00516349	0.119852	-1.68409
ECD_03693	1.1322	5.78015	4.73732	0.00522624	0.119852	-1.59891
ECD_04336	0.70397	5.30988	4.73407	0.00524132	0.119852	-1.61595
ECD_03353	0.831495	8.09482	4.7329	0.00524675	0.119852	-1.83592
ECD_03842	0.314624	8.27037	4.72668	0.00527577	0.119852	-1.83933
ECD_03111	0.230228	8.95691	4.72648	0.00527673	0.119852	-1.91916
ECD_02822	0.957906	6.56071	4.70915	0.00535863	0.119852	-1.66966
ECD_02613	0.384784	7.33996	4.70354	0.00538542	0.119852	-1.74911
ECD_01503	0.996431	5.86482	4.70219	0.0053919	0.119852	-1.62906
ECD_02716	0.262924	8.31454	4.69903	0.0054071	0.119852	-1.8682
ECD_02481	-0.433038	8.52471	-4.69652	0.00541921	0.119852	-1.86299
ECD_03137	0.336211	6.99381	4.68578	0.00547138	0.119852	-1.71431
ECD_02078	0.378119	8.24275	4.68255	0.00548719	0.119852	-1.88184
ECD_02732	0.497797	6.13478	4.67551	0.00552181	0.119852	-1.65578
ECD_03647	0.615712	5.12408	4.66488	0.00557461	0.119852	-1.68337
ECD_02123	-0.444682	8.63308	-4.65877	0.00560518	0.119852	-1.91006
ECD_03407	0.786232	5.6158	4.65183	0.0056402	0.119852	-1.66967
ECD_00090	-0.259865	8.09853	-4.65119	0.0056434	0.119852	-1.86837
ECD_03827	0.252611	7.95237	4.65088	0.00564497	0.119852	-1.87895
ECD_n04372	0.596465	5.73199	4.64346	0.00568271	0.119852	-1.67601
ECD_00160	-0.315696	8.67753	-4.64066	0.00569706	0.119852	-1.93749
ECD_03579	0.558752	7.37426	4.63614	0.00572026	0.119852	-1.82756
ECD_04054	-0.317257	8.836	-4.63542	0.00572397	0.119852	-1.95998
ECD_00429	-0.307954	8.90565	-4.60291	0.00589418	0.122837	-2.00155
ECD_01507	0.634522	5.07162	4.58526	0.0059891	0.123679	-1.74794
ECD_00040	0.300889	7.2683	4.58504	0.00599032	0.123679	-1.84398
ECD_02967	-0.642564	5.65436	-4.56246	0.00611432	0.12407	-1.75628
ECD_02911	-0.328471	7.7655	-4.55905	0.00613333	0.12407	-1.90507
ECD_03828	-0.334884	9.32157	-4.54695	0.00620125	0.12407	-2.11345
ECD_00950	0.608437	6.60635	4.54207	0.00622893	0.12407	-1.81495
ECD_01604	-0.338937	8.45706	-4.54149	0.00623221	0.12407	-2.01185
ECD_01082	0.283366	8.06074	4.53963	0.0062428	0.12407	-2.00042
ECD_03834	-0.299479	8.12801	-4.53818	0.00625106	0.12407	-1.97979
ECD_01141	0.832911	5.05561	4.53088	0.00629282	0.12407	-1.78761
ECD_00284	0.598123	6.66444	4.52734	0.00631322	0.12407	-1.83461
ECD_00367	-0.569897	8.07956	-4.52039	0.0063535	0.12407	-1.97136
ECD_03974	-0.467722	7.28954	-4.50878	0.00642138	0.12407	-1.87209
ECD_01460	0.450717	7.42705	4.5021	0.00646084	0.12407	-1.95859
ECD_00937	-0.37641	7.72193	-4.50043	0.00647072	0.12407	-1.95026
ECD_00555	-0.318088	7.2007	-4.49861	0.00648155	0.12407	-1.87846
ECD_01883	0.33471	7.99322	4.49729	0.00648944	0.12407	-2.03757
ECD_01224	0.381092	7.98287	4.49487	0.00650384	0.12407	-2.04065
ECD_02535	-0.352063	7.79972	-4.48697	0.00655124	0.12407	-1.97851
ECD_01297	0.298952	7.5874	4.48625	0.00655556	0.12407	-1.9916
ECD_01768	0.462813	7.26037	4.48112	0.00658659	0.12407	-1.95293
ECD_04079	-0.290181	7.54055	-4.47981	0.0065945	0.12407	-1.94797
ECD_01414	-0.286522	8.03007	-4.47161	0.00664448	0.12407	-2.03302
ECD_04202	0.66725	7.65642	4.46882	0.00666161	0.12407	-2.03638
ECD_01569	0.736667	6.05197	4.46714	0.00667193	0.12407	-1.83747
ECD_04220	-0.261584	8.93679	-4.45687	0.00673547	0.12407	-2.15547
ECD_03643	0.383765	6.50947	4.45205	0.00676556	0.12407	-1.87944
ECD_01727	-0.356591	6.83115	-4.45014	0.00677752	0.12407	-1.88065
ECD_04008	-0.306628	8.57728	-4.44989	0.00677908	0.12407	-2.11709
ECD_00508	-0.88041	6.58587	-4.44735	0.006795	0.12407	-1.84975
ECD_02661	-0.290688	8.24719	-4.43975	0.00684296	0.12407	-2.09229
ECD_01593	-0.36337	7.91367	-4.43899	0.00684775	0.12407	-2.04239
ECD_00487	-0.445541	6.07834	-4.43441	0.00687691	0.124092	-1.85272
ECD_00138	0.476794	9.10726	4.42471	0.00693903	0.124706	-2.24149
ECD_02836	-0.373647	7.89549	-4.41474	0.00700358	0.125017	-2.06336
ECD_03002	-0.279107	8.12825	-4.41334	0.00701269	0.125017	-2.10491
ECD_01286	0.432703	8.51904	4.40717	0.00705306	0.125234	-2.19035
ECD_02492	0.564672	6.82935	4.39506	0.007133	0.125745	-1.97857
ECD_01219	-0.393218	7.58024	-4.39424	0.0071385	0.125745	-2.0299
ECD_01627	-0.336897	8.1193	-4.3854	0.00719759	0.126264	-2.12816
ECD_02860	-0.354501	7.26366	-4.38135	0.00722484	0.126264	-1.99685
ECD_00456	-0.273219	7.89039	-4.35311	0.00741836	0.126437	-2.1319
ECD_04239	-0.606642	6.98416	-4.35026	0.00743822	0.126437	-1.9773
ECD_00672	0.824643	7.71374	4.34623	0.00746642	0.126437	-2.17192
ECD_00408	0.265556	8.50757	4.34314	0.00748813	0.126437	-2.24443
ECD_t00030	3.14068	-1.34489	4.34154	0.00749938	0.126437	-3.45944
ECD_02730	-0.351774	8.03884	-4.33517	0.00754437	0.126437	-2.16645
ECD_03339	0.81142	8.30176	4.33457	0.00754868	0.126437	-2.25779
ECD_02385	-0.444155	8.10115	-4.33133	0.00757168	0.126437	-2.17239
ECD_04051	0.71535	5.79813	4.32924	0.00758661	0.126437	-1.94765
ECD_10022	1.93369	6.32886	4.32468	0.00761928	0.126437	-2.0238
ECD_00003	-0.356708	7.39159	-4.32463	0.0076196	0.126437	-2.0707
ECD_02679	0.296594	7.66465	4.32357	0.00762723	0.126437	-2.16614
ECD_03758	0.355064	7.68728	4.32135	0.00764318	0.126437	-2.17538
ECD_01878	0.278778	8.53218	4.31646	0.0076785	0.126437	-2.27591
ECD_00472	-0.384017	7.88826	-4.31414	0.00769534	0.126437	-2.16215
ECD_02203	-0.258543	8.59811	-4.31289	0.00770445	0.126437	-2.26066
ECD_03129	-0.39859	7.76371	-4.31089	0.00771897	0.126437	-2.14267
ECD_03569	0.289809	7.11365	4.30076	0.00779317	0.12677	-2.09426
ECD_01198	0.261475	8.08153	4.30032	0.00779641	0.12677	-2.2425
ECD_03318	-0.315799	9.02755	-4.29466	0.00783828	0.126986	-2.332
ECD_02338	-0.517283	6.50343	-4.28668	0.00789772	0.12707	-1.99989
ECD_01731	0.527785	7.7511	4.28628	0.00790072	0.12707	-2.22818
ECD_02359	-0.223103	8.81614	-4.27475	0.00798759	0.12734	-2.32752
ECD_00148	-0.205862	9.29073	-4.26389	0.00807037	0.12734	-2.40667
ECD_00022	1.12735	7.04534	4.26192	0.0080855	0.12734	-2.17514
ECD_02196	0.722948	7.97847	4.26088	0.0080935	0.12734	-2.28964
ECD_03142	0.58523	5.04697	4.25999	0.00810037	0.12734	-2.00984
ECD_03969	-0.600492	7.65942	-4.25975	0.00810221	0.12734	-2.15901
ECD_00591	0.64782	8.46453	4.25419	0.00814521	0.12734	-2.35361
ECD_00020	0.88592	7.14672	4.25395	0.008147	0.12734	-2.18604
ECD_01179	0.451597	7.01272	4.24026	0.00825405	0.12856	-2.1498
ECD_03338	0.598793	8.62268	4.23507	0.00829499	0.128746	-2.39352
ECD_02398	-0.405355	7.13426	-4.22123	0.00840546	0.12984	-2.13145
ECD_00512	-0.293474	8.51325	-4.21893	0.00842394	0.12984	-2.34746
ECD_02917	0.488552	6.95366	4.21453	0.00845949	0.129937	-2.16834
ECD_01873	0.388392	6.63682	4.21057	0.00849169	0.129981	-2.12342
ECD_03937	-0.239214	8.78992	-4.19594	0.0086117	0.131186	-2.40543
ECD_10011	2.4137	1.57708	4.19379	0.00862948	0.131186	-2.71736
ECD_01428	0.88904	5.90196	4.18851	0.00867334	0.131403	-2.08428
ECD_00366	-0.922394	6.79606	-4.17896	0.00875342	0.131867	-2.10701
ECD_04242	0.520049	7.31134	4.17777	0.0087634	0.131867	-2.26753
ECD_03688	0.261786	7.40025	4.15626	0.00894713	0.133495	-2.28754
ECD_00540	0.419953	6.36058	4.14985	0.00900279	0.133495	-2.1506
ECD_01687	1.11554	7.17722	4.14795	0.0090193	0.133495	-2.312
ECD_01852	-0.365062	6.93664	-4.14437	0.00905061	0.133495	-2.18335
ECD_n04313	0.540286	5.17441	4.14161	0.00907485	0.133495	-2.10591
ECD_10057	1.43323	5.60217	4.14102	0.00908001	0.133495	-2.11732
ECD_01947	0.34662	7.63575	4.13916	0.00909636	0.133495	-2.35308
ECD_02702	0.273539	8.7224	4.13498	0.00913324	0.133495	-2.49354
ECD_03724	-0.309181	7.65462	-4.13064	0.00917176	0.133495	-2.31498
ECD_04010	0.314816	6.74359	4.1299	0.00917838	0.133495	-2.21293
ECD_04389	0.489528	5.26884	4.12267	0.00924302	0.133495	-2.12131
ECD_00473	-0.373339	6.9223	-4.11572	0.00930563	0.133495	-2.20969
ECD_03026	-0.395921	7.60492	-4.11091	0.00934918	0.133495	-2.31873
ECD_03821	0.537588	5.93546	4.10894	0.00936717	0.133495	-2.15399
ECD_01611	-0.591728	7.30811	-4.10867	0.00936959	0.133495	-2.2565
ECD_01952	-0.249976	8.44172	-4.1085	0.00937114	0.133495	-2.45777
ECD_01448	0.406015	8.17756	4.10536	0.00939987	0.133495	-2.46208
ECD_01091	0.267728	8.184	4.10393	0.00941295	0.133495	-2.45828
ECD_00892	0.606514	8.3214	4.09651	0.00948123	0.133616	-2.49766
ECD_01805	-0.254631	9.04058	-4.0964	0.00948226	0.133616	-2.5476
ECD_02491	0.662839	6.76144	4.09321	0.00951173	0.133616	-2.27145
ECD_00320	1.11921	5.98448	4.08933	0.00954783	0.1337	-2.19017
ECD_02370	-0.31519	7.60654	-4.08077	0.00962795	0.133807	-2.35729
ECD_03187	0.339132	6.90737	4.08071	0.00962851	0.133807	-2.28658
ECD_00135	0.352417	6.74715	4.07886	0.00964596	0.133807	-2.26657
ECD_02279	0.49159	6.99178	4.07476	0.00968466	0.133858	-2.31612
ECD_03442	0.812723	6.21185	4.06978	0.00973202	0.133858	-2.22515
ECD_01682	-0.39146	8.813	-4.06112	0.00981484	0.133858	-2.54333
ECD_02520	-0.374154	6.94418	-4.05655	0.00985901	0.133858	-2.27112
ECD_02025	-0.259726	8.0776	-4.05575	0.00986672	0.133858	-2.46824
ECD_00557	-0.602575	7.83165	-4.05511	0.00987291	0.133858	-2.39804
ECD_01056	0.498773	6.30168	4.04938	0.00992854	0.133858	-2.24451
ECD_03728	0.295651	8.48335	4.04832	0.00993891	0.133858	-2.55269
ECD_00002	-0.201506	9.34435	-4.04722	0.00994964	0.133858	-2.64368
ECD_03406	0.478007	6.06559	4.0442	0.00997915	0.133858	-2.22457
ECD_01841	0.357411	6.80947	4.03916	0.0100287	0.133858	-2.31557
ECD_01561	-0.464901	7.99233	-4.03845	0.0100357	0.133858	-2.45672
ECD_02622	0.249715	7.52133	4.03532	0.0100667	0.133858	-2.43521
ECD_03423	-0.193126	9.107	-4.03481	0.0100718	0.133858	-2.6284
ECD_01686	0.583524	5.45102	4.02523	0.0101672	0.134564	-2.21004
ECD_00218	0.261929	7.41327	4.01824	0.0102374	0.134564	-2.43324
ECD_02337	-0.276056	7.70559	-4.01536	0.0102666	0.134564	-2.44767
ECD_04040	-0.248186	8.30229	-4.01317	0.0102888	0.134564	-2.54336
ECD_03039	0.38524	8.57374	4.01234	0.0102973	0.134564	-2.61002
ECD_00781	1.62089	7.44503	4.01011	0.01032	0.134564	-2.5065
ECD_01205	-0.341616	7.35429	-4.00711	0.0103506	0.134564	-2.3859
ECD_03983	-0.271342	7.77021	-4.00547	0.0103674	0.134564	-2.4705
ECD_02977	-0.351258	8.70433	-3.99086	0.0105182	0.135792	-2.60816
ECD_03346	-0.605074	7.61678	-3.98808	0.0105473	0.135792	-2.42959
ECD_03109	-0.246892	8.0126	-3.98746	0.0105538	0.135792	-2.53192
ECD_01147	0.374979	6.51472	3.98005	0.0106316	0.136398	-2.33537
ECD_00276	-0.234376	8.28571	-3.97567	0.0106779	0.136508	-2.58239
ECD_04210	-0.20403	9.64612	-3.97196	0.0107173	0.136508	-2.75001
ECD_03818	-0.306237	7.71589	-3.969	0.0107489	0.136508	-2.49577
ECD_02081	-0.233589	7.94459	-3.96766	0.0107632	0.136508	-2.54355
ECD_00634	0.913712	8.14018	3.96076	0.0108373	0.136986	-2.63574
ECD_01780	0.610704	6.06233	3.95842	0.0108626	0.136986	-2.31156
ECD_n04383	1.60505	7.62615	3.95432	0.010907	0.137156	-2.58907
ECD_02428	-0.309468	8.08959	-3.94591	0.0109988	0.137581	-2.5838
ECD_04150	0.531085	5.62155	3.94479	0.0110111	0.137581	-2.29015
ECD_01423	-0.457435	7.3861	-3.93866	0.0110786	0.137581	-2.45368
ECD_03450	0.296844	7.8461	3.9354	0.0111147	0.137581	-2.59979
ECD_02689	-0.295241	8.69942	-3.93162	0.0111568	0.137581	-2.67464
ECD_04215	-0.220109	8.50996	-3.92928	0.0111829	0.137581	-2.65938
ECD_01482	-0.257799	8.25167	-3.92851	0.0111915	0.137581	-2.62789
ECD_03748	0.27858	7.979	3.92692	0.0112093	0.137581	-2.62544
ECD_00942	0.78081	7.13577	3.92599	0.0112197	0.137581	-2.51685
ECD_04006	-0.203864	8.5649	-3.92288	0.0112548	0.13763	-2.67311
ECD_02374	-0.242266	8.57984	-3.9176	0.0113143	0.13784	-2.67882
ECD_03518	0.832498	5.85318	3.91587	0.011334	0.13784	-2.33885
ECD_03193	0.331994	6.63392	3.90507	0.0114573	0.138632	-2.42585
ECD_01389	0.405252	6.59077	3.9047	0.0114616	0.138632	-2.42408
ECD_03602	0.260219	7.54829	3.87081	0.011859	0.143049	-2.61654
ECD_03399	0.26202	7.19395	3.86769	0.0118964	0.143111	-2.54989
ECD_01530	-0.793407	6.81393	-3.86177	0.0119677	0.143233	-2.4256
ECD_00584	0.402054	7.31237	3.86149	0.011971	0.143233	-2.59067
ECD_00379	-0.266315	7.52555	-3.85633	0.0120337	0.14342	-2.58266
ECD_02614	-0.375325	7.82453	-3.85488	0.0120513	0.14342	-2.6321
ECD_00940	0.456063	7.35716	3.83888	0.0122481	0.143926	-2.62777
ECD_00015	-0.285712	8.14797	-3.83617	0.0122817	0.143926	-2.71312
ECD_00287	-0.231835	8.07448	-3.83419	0.0123064	0.143926	-2.70844
ECD_00583	0.306195	8.5182	3.83063	0.0123509	0.143926	-2.79568
ECD_00656	1.29944	4.8763	3.82977	0.0123617	0.143926	-2.38233
ECD_03471	-0.342843	8.16131	-3.82822	0.0123811	0.143926	-2.72013
ECD_01928	-0.503351	7.01897	-3.82789	0.0123853	0.143926	-2.50701
ECD_03449	0.87581	7.32948	3.82731	0.0123926	0.143926	-2.66228
ECD_03288	0.332238	6.85004	3.82671	0.0124001	0.143926	-2.54027
ECD_02228	0.386741	6.15488	3.82529	0.0124181	0.143926	-2.44601
ECD_04081	-0.312018	7.33334	-3.82068	0.0124764	0.144226	-2.58028
ECD_03543	0.270508	7.72561	3.81196	0.0125875	0.144598	-2.71392
ECD_00321	0.324451	9.54258	3.81053	0.0126058	0.144598	-2.9308
ECD_00296	0.29816	7.15717	3.80943	0.0126199	0.144598	-2.60822
ECD_00423	-0.473632	6.87227	-3.80454	0.0126829	0.144598	-2.51151
ECD_03415	0.588224	6.43856	3.80351	0.0126962	0.144598	-2.51591
ECD_00662	2.12149	6.81691	3.80211	0.0127143	0.144598	-2.64196
ECD_02148	-0.303331	7.43957	-3.79959	0.012747	0.144598	-2.62348
ECD_04243	0.331367	7.04421	3.78964	0.012877	0.144598	-2.6115
ECD_n04300	4.12659	1.62905	3.78884	0.0128876	0.144598	-2.86155
ECD_03689	-0.589027	9.41377	-3.78791	0.0128998	0.144598	-2.92116
ECD_03300	-0.410065	7.3587	-3.78615	0.012923	0.144598	-2.61404
ECD_00337	0.335059	7.40687	3.78567	0.0129294	0.144598	-2.68599
ECD_01936	0.778017	6.5363	3.78547	0.012932	0.144598	-2.55951
ECD_01676	0.384039	6.98111	3.77753	0.0130373	0.144765	-2.61769
ECD_00923	0.333862	7.88322	3.775	0.0130711	0.144765	-2.78224
ECD_01470	0.573366	5.78063	3.77465	0.0130758	0.144765	-2.46532
ECD_03396	-0.261181	8.92756	-3.77453	0.0130774	0.144765	-2.88226
ECD_02501	-0.306218	8.15803	-3.76095	0.0132606	0.146077	-2.79619
ECD_04077	0.944603	5.67313	3.76054	0.0132662	0.146077	-2.47849
ECD_03331	-0.220974	10.1081	-3.75844	0.0132947	0.146077	-3.02606
ECD_10015	1.98866	-1.67115	3.75366	0.0133601	0.146252	-3.67569
ECD_03865	0.437593	7.22197	3.75141	0.013391	0.146252	-2.69439
ECD_03454	-0.20051	8.99103	-3.74849	0.0134312	0.146252	-2.92641
ECD_03059	-0.247838	7.53927	-3.74669	0.0134561	0.146252	-2.70588
ECD_03761	0.335264	8.34625	3.74352	0.0134999	0.146252	-2.87197
ECD_01948	-0.343536	7.73327	-3.74209	0.0135198	0.146252	-2.74004
ECD_00485	0.447249	6.80714	3.74055	0.0135412	0.146252	-2.63253
ECD_00322	0.633484	7.2755	3.73153	0.0136676	0.146333	-2.74243
ECD_03130	0.293504	7.10679	3.73141	0.0136692	0.146333	-2.68273
ECD_01885	0.559327	6.27536	3.73046	0.0136827	0.146333	-2.56542
ECD_02918	0.62464	7.64987	3.72711	0.01373	0.146333	-2.81365
ECD_01974	-0.316041	7.79989	-3.71861	0.0138508	0.146333	-2.7823
ECD_01674	0.719782	4.40418	3.7165	0.013881	0.146333	-2.49712
ECD_00993	0.583913	5.54724	3.71636	0.013883	0.146333	-2.50616
ECD_01300	-0.328413	8.46254	-3.71558	0.0138942	0.146333	-2.88508
ECD_01172	-0.330255	8.8634	-3.71502	0.0139022	0.146333	-2.93449
ECD_00754	2.10253	7.93184	3.7145	0.0139097	0.146333	-2.91637
ECD_03604	0.405708	8.6299	3.71438	0.0139114	0.146333	-2.95004
ECD_02510	0.714036	8.20781	3.70865	0.0139939	0.146523	-2.91342
ECD_01048	0.419779	6.38956	3.70575	0.014036	0.146523	-2.60139
ECD_02821	1.20601	7.25917	3.70441	0.0140554	0.146523	-2.80238
ECD_03440	0.34502	7.6519	3.70381	0.0140641	0.146523	-2.82515
ECD_03829	-0.226633	8.03119	-3.69825	0.0141453	0.146523	-2.85278
ECD_00913	0.56085	7.58902	3.69702	0.0141633	0.146523	-2.83371
ECD_03018	-0.236921	8.26459	-3.69383	0.0142101	0.146523	-2.89006
ECD_03185	0.299095	6.56917	3.69293	0.0142234	0.146523	-2.63553
ECD_04102	-0.263175	7.28015	-3.68969	0.0142712	0.146523	-2.71583
ECD_02074	0.786891	5.8968	3.67787	0.0144472	0.146523	-2.57946
ECD_02239	-0.415198	7.19429	-3.6773	0.0144558	0.146523	-2.70184
ECD_00026	0.566805	5.35907	3.67668	0.0144651	0.146523	-2.53409
ECD_01285	0.313757	6.37096	3.6747	0.0144949	0.146523	-2.62576
ECD_00297	0.302574	8.12253	3.67329	0.0145162	0.146523	-2.92447
ECD_02426	-0.285009	7.96082	-3.6731	0.0145191	0.146523	-2.86446
ECD_02852	0.234916	7.29965	3.67099	0.0145509	0.146523	-2.78168
ECD_01884	0.30227	7.1996	3.67032	0.014561	0.146523	-2.7676
ECD_00136	0.360143	6.76698	3.66898	0.0145813	0.146523	-2.69675
ECD_03455	-0.425345	8.43233	-3.66835	0.0145909	0.146523	-2.92945
ECD_00961	0.260213	8.04472	3.66636	0.0146211	0.146523	-2.92098
ECD_02548	0.378317	6.79554	3.66626	0.0146226	0.146523	-2.70575
ECD_00837	2.2218	-2.23263	3.66326	0.0146683	0.14665	-3.7861
ECD_01474	0.345464	7.37784	3.66036	0.0147126	0.146763	-2.81899
ECD_03889	0.845635	8.29421	3.65768	0.0147537	0.146842	-2.99222
ECD_01158	0.333459	6.57879	3.65126	0.0148527	0.14711	-2.68338
ECD_01307	0.221582	8.25985	3.64782	0.0149061	0.14711	-2.96471
ECD_10018	1.86575	6.48878	3.64755	0.0149102	0.14711	-2.74385
ECD_03787	-0.621611	6.00914	-3.64737	0.0149131	0.14711	-2.57805
ECD_04260	-0.383194	7.6407	-3.64196	0.0149975	0.147274	-2.82844
ECD_03175	0.498582	7.35693	3.64059	0.015019	0.147274	-2.84853
ECD_03489	0.426924	7.93352	3.63856	0.0150509	0.147274	-2.94644
ECD_04257	-0.503135	8.1282	-3.63729	0.0150707	0.147274	-2.91459
ECD_01763	0.259671	7.79108	3.63571	0.0150957	0.147274	-2.92036
ECD_00671	1.03621	7.43402	3.63062	0.0151762	0.147735	-2.90398
ECD_00863	0.891542	6.9439	3.62713	0.0152317	0.14795	-2.81247
ECD_01961	0.353904	6.70496	3.61859	0.0153685	0.148954	-2.7405
ECD_04273	0.50148	6.80568	3.60093	0.0156558	0.151114	-2.7868
ECD_00500	-0.692501	5.26766	-3.59584	0.0157396	0.151114	-2.59587
ECD_01488	0.464956	6.24093	3.59282	0.0157897	0.151114	-2.70052
ECD_02321	-0.526742	8.22435	-3.59275	0.0157909	0.151114	-2.97934
ECD_03509	-0.327571	8.81593	-3.59274	0.015791	0.151114	-3.06759
ECD_03607	0.451381	7.78783	3.59246	0.0157956	0.151114	-2.97917
ECD_02859	-0.241679	8.19481	-3.58814	0.0158676	0.151476	-3.0001
ECD_n04374	1.06079	4.78238	3.58351	0.0159452	0.15189	-2.60859
ECD_00139	0.294019	7.16299	3.57735	0.0160489	0.152551	-2.86283
ECD_03581	-0.491419	7.27818	-3.57383	0.0161085	0.152651	-2.82316
ECD_04224	-0.423561	8.52002	-3.57267	0.0161283	0.152651	-3.04934
ECD_03424	0.200582	8.63129	3.5667	0.0162302	0.153289	-3.10495
ECD_01799	-0.298318	8.29888	-3.56336	0.0162874	0.153503	-3.03898
ECD_00899	0.478018	7.26073	3.55948	0.0163544	0.153629	-2.91799
ECD_03648	-0.332164	7.78995	-3.55855	0.0163706	0.153629	-2.9579
ECD_00034	-0.404068	7.77897	-3.55256	0.0164746	0.153629	-2.95505
ECD_01876	-0.408299	7.64634	-3.55145	0.0164938	0.153629	-2.92752
ECD_03550	-0.251125	8.45946	-3.55094	0.0165027	0.153629	-3.07597
ECD_02502	-0.388516	7.41301	-3.55024	0.016515	0.153629	-2.88416
ECD_00805	1.05115	7.56328	3.54863	0.0165431	0.153629	-3.01668
ECD_03522	-0.308788	7.10229	-3.54548	0.0165985	0.153782	-2.83752
ECD_02878	-0.273247	7.9805	-3.54375	0.0166288	0.153782	-3.01506
ECD_00614	1.19758	7.58056	3.54007	0.0166937	0.154061	-3.03315
ECD_03372	-0.242527	9.19427	-3.53737	0.0167416	0.154183	-3.19736
ECD_00185	-0.334684	6.55987	-3.53067	0.0168609	0.15496	-2.76657
ECD_02283	0.218956	8.3199	3.52717	0.0169239	0.155	-3.10963
ECD_02572	-0.514412	7.56929	-3.52616	0.016942	0.155	-2.9304
ECD_03492	-0.297341	7.78856	-3.5246	0.01697	0.155	-2.99911
ECD_03609	-0.342031	7.62438	-3.52208	0.0170155	0.155096	-2.96377
ECD_00927	0.604342	7.1337	3.51817	0.0170863	0.155422	-2.9494
ECD_03400	-0.620424	5.64469	-3.51612	0.0171237	0.155444	-2.68449
ECD_01401	-0.209772	8.36679	-3.51318	0.0171773	0.155612	-3.11033
ECD_04214	0.605009	8.39867	3.50756	0.0172803	0.156227	-3.16439
ECD_00496	0.414145	7.48192	3.50029	0.0174147	0.156565	-3.02591
ECD_00445	-0.420112	6.3766	-3.4988	0.0174424	0.156565	-2.77275
ECD_02067	-0.301052	7.31026	-3.49748	0.0174669	0.156565	-2.93084
ECD_01689	0.568237	8.61785	3.49702	0.0174755	0.156565	-3.20918
ECD_03845	-0.314166	8.15808	-3.49501	0.017513	0.156565	-3.09704
ECD_02112	-0.334787	7.946	-3.49294	0.0175517	0.156565	-3.0619
ECD_03927	0.285998	7.52886	3.49063	0.017595	0.156565	-3.0372
ECD_01227	-0.784144	6.62557	-3.48996	0.0176076	0.156565	-2.79062
ECD_02217	-0.181228	8.77724	-3.48546	0.0176924	0.156565	-3.19543
ECD_04151	-0.358654	6.4266	-3.48535	0.0176946	0.156565	-2.79621
ECD_03825	-0.283769	8.13561	-3.47957	0.0178043	0.156565	-3.11349
ECD_02656	0.288355	7.16543	3.47582	0.0178757	0.156565	-2.97689
ECD_01903	0.687874	6.01237	3.47456	0.0178998	0.156565	-2.80285
ECD_02156	-0.19362	8.4007	-3.4734	0.0179222	0.156565	-3.16159
ECD_04027	0.217794	8.06234	3.47323	0.0179253	0.156565	-3.14217
ECD_03463	-0.404075	8.5253	-3.47196	0.0179497	0.156565	-3.16745
ECD_01404	0.327897	6.25363	3.47013	0.0179849	0.156565	-2.82644
ECD_02207	-0.291629	7.58006	-3.46889	0.0180089	0.156565	-3.01937
ECD_03403	-0.316421	8.19266	-3.46886	0.0180094	0.156565	-3.1323
ECD_01085	-0.447552	5.27858	-3.46292	0.0181245	0.156565	-2.72333
ECD_00133	-0.313075	7.48997	-3.46199	0.0181425	0.156565	-3.00622
ECD_00302	-0.266139	7.57631	-3.46055	0.0181706	0.156565	-3.03111
ECD_00646	1.06197	7.40579	3.46035	0.0181744	0.156565	-3.09479
ECD_01907	-0.657202	5.35465	-3.45715	0.0182369	0.156565	-2.72837
ECD_01574	-0.224212	8.06011	-3.45603	0.0182588	0.156565	-3.13364
ECD_03226	-0.450024	8.14414	-3.45567	0.0182658	0.156565	-3.12953
ECD_02533	0.296505	7.85891	3.45546	0.0182701	0.156565	-3.13946
ECD_00632	0.698435	7.80776	3.4499	0.0183795	0.156644	-3.15638
ECD_02883	0.264021	8.03232	3.44976	0.0183822	0.156644	-3.16801
ECD_01495	0.366563	6.43912	3.44577	0.0184611	0.156644	-2.88522
ECD_01453	0.364118	8.95384	3.44528	0.0184708	0.156644	-3.30485
ECD_t00068	1.7544	1.71285	3.4452	0.0184724	0.156644	-3.07107
ECD_03402	-0.499457	8.04951	-3.44367	0.0185028	0.156644	-3.1221
ECD_n04296	1.33323	4.28265	3.44212	0.0185337	0.156644	-2.73899
ECD_02708	-0.25673	8.66023	-3.44072	0.0185616	0.156644	-3.22763
ECD_02705	-0.208905	8.23625	-3.4348	0.0186803	0.157294	-3.18472
ECD_00679	1.50907	7.3052	3.43032	0.0187705	0.157294	-3.1303
ECD_01038	0.583539	6.56319	3.42627	0.0188525	0.157294	-2.94166
ECD_00744	1.19144	7.35683	3.42527	0.0188729	0.157294	-3.13321
ECD_03433	-0.487094	6.78426	-3.42506	0.0188773	0.157294	-2.9032
ECD_03629	-0.255648	8.31098	-3.42421	0.0188945	0.157294	-3.20412
ECD_01411	0.299701	7.22053	3.42355	0.018908	0.157294	-3.04813
ECD_01035	0.589056	5.75049	3.42076	0.018965	0.157294	-2.82386
ECD_02892	-0.198047	8.68508	-3.41955	0.0189897	0.157294	-3.25889
ECD_02632	-0.204497	8.40789	-3.41939	0.0189929	0.157294	-3.22497
ECD_02485	0.20784	7.58621	3.40921	0.0192028	0.158736	-3.13689
ECD_01797	0.405745	6.46771	3.3999	0.0193971	0.159613	-2.94295
ECD_02851	0.300109	8.58384	3.39968	0.0194017	0.159613	-3.29927
ECD_10017	2.09318	7.55558	3.39735	0.0194507	0.159613	-3.22066
ECD_00592	1.04967	7.51574	3.39557	0.0194881	0.159613	-3.18607
ECD_01648	0.343064	6.46769	3.39555	0.0194886	0.159613	-2.94433
ECD_02970	-0.442449	6.44152	-3.38994	0.0196074	0.159936	-2.89573
ECD_02489	-0.373086	8.1008	-3.38917	0.0196237	0.159936	-3.20614
ECD_00840	2.20962	6.86749	3.38696	0.0196708	0.159936	-3.11456
ECD_00561	-0.312059	8.49528	-3.38585	0.0196945	0.159936	-3.26933
ECD_00243	-0.264918	9.04443	-3.38407	0.0197325	0.159936	-3.35257
ECD_03241	-0.264469	8.17634	-3.38352	0.0197443	0.159936	-3.2329
ECD_03252	-0.483003	6.29563	-3.37922	0.0198367	0.160217	-2.88765
ECD_03333	0.778771	6.22292	3.37723	0.0198795	0.160217	-2.94584
ECD_01646	0.982949	6.16103	3.37687	0.0198873	0.160217	-2.94606
ECD_02583	-0.228624	9.26973	-3.37136	0.0200067	0.160688	-3.40426
ECD_01549	0.267779	7.65713	3.36936	0.0200502	0.160688	-3.20246
ECD_00676	1.44749	8.33633	3.36917	0.0200543	0.160688	-3.3654
ECD_03841	-0.208185	9.41469	-3.36288	0.020192	0.161032	-3.43121
ECD_01800	-0.358534	7.72175	-3.36032	0.0202483	0.161032	-3.16816
ECD_r00016	-2.62545	3.83325	-3.35809	0.0202974	0.161032	-3.00779
ECD_02694	0.707385	7.11062	3.35606	0.0203424	0.161032	-3.13786
ECD_02919	0.60585	5.80703	3.35467	0.0203732	0.161032	-2.90132
ECD_00064	-0.268811	8.37463	-3.35295	0.0204114	0.161032	-3.2955
ECD_04129	-0.277453	8.86487	-3.35269	0.0204172	0.161032	-3.35846
ECD_00638	0.804295	8.84457	3.35253	0.0204207	0.161032	-3.41737
ECD_01692	-0.267959	7.53082	-3.35239	0.0204238	0.161032	-3.14506
ECD_00842	0.789988	5.68119	3.34968	0.0204841	0.161169	-2.89741
ECD_01226	-0.219539	7.59237	-3.34836	0.0205137	0.161169	-3.16846
ECD_01786	-0.284024	8.48711	-3.34591	0.0205687	0.161315	-3.3172
ECD_00325	-0.196501	7.84872	-3.34417	0.0206077	0.161336	-3.22951
ECD_00156	-0.498436	7.36229	-3.34223	0.0206512	0.161392	-3.09941
ECD_01252	0.472467	6.46097	3.33458	0.0208244	0.162272	-3.01869
ECD_01979	-0.417295	7.96098	-3.33327	0.0208542	0.162272	-3.24234
ECD_02311	-0.206355	8.77477	-3.33141	0.0208968	0.162272	-3.37514
ECD_04162	1.26917	5.72241	3.33083	0.02091	0.162272	-2.93759
ECD_00025	1.02171	5.7663	3.32629	0.021014	0.162604	-2.94026
ECD_04018	0.514319	5.28223	3.32222	0.0211078	0.162604	-2.8825
ECD_04270	-0.534134	6.82008	-3.32058	0.0211457	0.162604	-3.02111
ECD_03706	-0.313872	7.45949	-3.31903	0.0211816	0.162604	-3.16408
ECD_03201	-0.213088	8.95636	-3.31865	0.0211903	0.162604	-3.41928
ECD_00698	1.26014	6.83422	3.31786	0.0212088	0.162604	-3.16372
ECD_02864	-0.257434	9.16767	-3.31784	0.0212092	0.162604	-3.45218
ECD_02579	-0.215353	7.71555	-3.3149	0.0212776	0.162617	-3.23537
ECD_01673	-0.25792	7.8533	-3.31462	0.0212842	0.162617	-3.25908
ECD_n04298	1.67624	6.85898	3.30916	0.021412	0.162673	-3.19826
ECD_01592	-0.295315	7.80996	-3.30815	0.0214356	0.162673	-3.25478
ECD_01487	-1.01867	5.90359	-3.30809	0.0214371	0.162673	-2.90086
ECD_02456	0.700128	5.76631	3.30805	0.0214381	0.162673	-2.94911
ECD_02178	0.431633	6.84777	3.30443	0.0215233	0.163041	-3.12157
ECD_01150	0.294604	7.09441	3.30037	0.0216193	0.163354	-3.16353
ECD_03564	0.57943	7.57355	3.29957	0.0216383	0.163354	-3.28828
ECD_10058	2.54196	7.97503	3.29071	0.0218501	0.164159	-3.41274
ECD_00471	-0.261313	7.88351	-3.28948	0.0218796	0.164159	-3.29457
ECD_03335	-0.320627	8.03867	-3.28919	0.0218864	0.164159	-3.3171
ECD_00057	-0.195266	8.01489	-3.28645	0.0219525	0.164159	-3.32727
ECD_02128	-0.693483	6.94499	-3.2859	0.0219659	0.164159	-3.06725
ECD_00381	-0.294552	6.65238	-3.28496	0.0219885	0.164159	-3.05174
ECD_00464	-0.226668	8.43867	-3.28082	0.0220889	0.164159	-3.39142
ECD_01476	-0.307613	7.09597	-3.28009	0.0221069	0.164159	-3.13493
ECD_02761	-0.206509	7.76942	-3.27789	0.0221604	0.164159	-3.29111
ECD_00438	-0.572931	6.91491	-3.27559	0.0222166	0.164159	-3.08413
ECD_02927	-0.208591	7.94887	-3.27446	0.0222443	0.164159	-3.32909
ECD_02731	-0.225154	7.62641	-3.27244	0.0222938	0.164159	-3.26435
ECD_00558	-0.19621	8.09897	-3.27058	0.0223395	0.164159	-3.35935
ECD_n04315	1.41196	4.43365	3.26925	0.0223724	0.164159	-2.9039
ECD_02865	-0.295872	8.00404	-3.26923	0.022373	0.164159	-3.33681
ECD_03949	-0.166991	8.59509	-3.26853	0.0223903	0.164159	-3.42839
ECD_00161	-0.406289	8.54961	-3.2671	0.0224254	0.164159	-3.41226
ECD_02151	-0.222822	7.98929	-3.2664	0.0224427	0.164159	-3.34422
ECD_02303	-0.238171	9.01234	-3.26535	0.0224688	0.164159	-3.49096
ECD_01251	0.184324	7.87996	3.26371	0.0225096	0.164159	-3.36116
ECD_00709	1.4339	7.88579	3.26323	0.0225215	0.164159	-3.41168
ECD_03976	-0.384516	8.09358	-3.25932	0.0226188	0.164337	-3.35725
ECD_00703	1.39546	8.75721	3.25928	0.0226199	0.164337	-3.53093
ECD_03760	0.359771	7.49798	3.25477	0.0227329	0.16436	-3.31068
ECD_00789	1.41582	8.09027	3.25435	0.0227434	0.16436	-3.46229
ECD_02142	-0.250351	7.72402	-3.25382	0.0227568	0.16436	-3.30521
ECD_00441	0.479145	7.16307	3.2513	0.0228202	0.16436	-3.25103
ECD_t00038	0.603033	4.08794	3.2503	0.0228454	0.16436	-2.92271
ECD_r00001	3.3337	7.02896	3.25001	0.0228527	0.16436	-3.28895
ECD_01867	-0.22373	7.7269	-3.24884	0.0228823	0.16436	-3.31439
ECD_04080	-0.233289	8.62105	-3.24223	0.0230503	0.165205	-3.45963
ECD_00830	1.9374	7.59216	3.23956	0.0231186	0.165205	-3.40775
ECD_03158	0.345528	5.62589	3.23904	0.0231319	0.165205	-2.99644
ECD_00154	0.18514	8.51066	3.2361	0.0232073	0.165205	-3.47549
ECD_04140	-0.485652	8.77138	-3.23537	0.0232262	0.165205	-3.47357
ECD_04101	-0.189513	8.56508	-3.23513	0.0232322	0.165205	-3.46352
ECD_01670	0.188266	8.20663	3.23403	0.0232605	0.165205	-3.44037
ECD_02899	0.827645	6.31853	3.22795	0.0234179	0.166057	-3.13324
ECD_03112	-0.268938	8.00205	-3.22642	0.0234577	0.166075	-3.38999
ECD_00089	-0.222214	8.14362	-3.22309	0.0235446	0.166294	-3.42115
ECD_04171	-0.388893	8.15559	-3.22236	0.0235637	0.166294	-3.41128
ECD_01533	-1.8171	2.07339	-3.21806	0.0236763	0.166816	-3.3342
ECD_00590	0.579235	6.95	3.21668	0.0237127	0.166816	-3.25523
ECD_01026	0.428336	9.04224	3.2125	0.0238231	0.167165	-3.59488
ECD_03912	-0.27386	7.82586	-3.2096	0.0239	0.167165	-3.37646
ECD_02269	0.628265	7.9879	3.20863	0.0239259	0.167165	-3.46472
ECD_00350	-0.26226	8.51144	-3.20812	0.0239394	0.167165	-3.48576
ECD_00770	1.41697	6.68756	3.20758	0.0239538	0.167165	-3.26744
ECD_03334	0.39229	8.32055	3.20629	0.0239883	0.167165	-3.4975
ECD_01597	-0.335458	6.6635	-3.20449	0.0240363	0.167237	-3.14138
ECD_01081	0.412141	6.69406	3.19913	0.0241804	0.167976	-3.21237
ECD_01712	-0.36751	7.16656	-3.19762	0.0242209	0.167995	-3.23807
ECD_03789	-0.178846	8.26188	-3.19562	0.024275	0.168107	-3.47336
ECD_01052	0.443958	6.9522	3.19304	0.0243449	0.168329	-3.27176
ECD_01484	0.339512	7.95511	3.18955	0.0244399	0.168501	-3.46986
ECD_00918	0.605599	8.72682	3.18933	0.0244458	0.168501	-3.59445
ECD_10020	1.31776	6.90811	3.18605	0.0245355	0.168616	-3.33778
ECD_03262	-0.860189	5.68825	-3.18594	0.0245384	0.168616	-3.01592
ECD_01161	-0.262695	8.63924	-3.17758	0.0247686	0.169545	-3.5384
ECD_01595	0.763572	5.38399	3.17714	0.024781	0.169545	-3.04948
ECD_04225	-0.68327	7.73059	-3.17313	0.0248922	0.169545	-3.35351
ECD_01245	-0.221435	7.68367	-3.16953	0.0249927	0.169545	-3.39952
ECD_01165	-0.238283	7.96524	-3.1693	0.0249989	0.169545	-3.45454
ECD_01140	0.650396	5.16058	3.16816	0.0250308	0.169545	-3.03568
ECD_04223	-0.27531	7.82137	-3.16744	0.025051	0.169545	-3.42584
ECD_02623	0.517918	7.33736	3.16504	0.0251183	0.169545	-3.39474
ECD_00975	0.240478	7.99231	3.16413	0.0251441	0.169545	-3.50008
ECD_02902	-0.188251	8.79412	-3.16305	0.0251744	0.169545	-3.58189
ECD_03536	0.237828	7.90035	3.15967	0.02527	0.169545	-3.49234
ECD_03197	0.338002	7.39025	3.15856	0.0253012	0.169545	-3.39924
ECD_04206	-0.227451	8.35391	-3.15825	0.02531	0.169545	-3.52791
ECD_00289	-0.366571	8.99811	-3.15814	0.0253133	0.169545	-3.60861
ECD_02637	-0.578634	5.15839	-3.15541	0.0253909	0.169545	-3.0188
ECD_00601	0.753263	8.425	3.15501	0.0254021	0.169545	-3.59916
ECD_04093	0.952531	4.24384	3.15435	0.025421	0.169545	-3.00921
ECD_02399	-0.367047	8.65341	-3.15424	0.0254241	0.169545	-3.56317
ECD_02341	-0.260211	8.03622	-3.15339	0.0254484	0.169545	-3.48453
ECD_03257	0.253453	7.58217	3.15307	0.0254576	0.169545	-3.44208
ECD_03931	0.220249	7.35873	3.15243	0.0254756	0.169545	-3.38846
ECD_04391	-1.06189	5.72877	-3.14735	0.0256214	0.170199	-3.05129
ECD_03031	-0.194014	9.15571	-3.14518	0.0256838	0.170199	-3.66385
ECD_04258	-0.235218	8.35992	-3.14282	0.025752	0.170199	-3.54703
ECD_02516	-0.186391	7.95545	-3.1415	0.0257901	0.170199	-3.49115
ECD_04060	-0.207701	8.63822	-3.13997	0.0258346	0.170199	-3.58703
ECD_02130	-0.483923	5.92925	-3.13984	0.0258383	0.170199	-3.10564
ECD_04176	0.234751	7.96413	3.13823	0.0258851	0.170199	-3.52722
ECD_02301	-0.223259	8.30214	-3.13735	0.0259108	0.170199	-3.54672
ECD_01696	-0.47638	7.52443	-3.13582	0.0259552	0.170199	-3.37543
ECD_03956	-0.584822	8.03525	-3.13575	0.0259573	0.170199	-3.47504
ECD_t00053	-1.47278	2.64941	-3.12894	0.0261568	0.170683	-3.25905
ECD_04090	0.221645	7.50102	3.12709	0.0262112	0.170683	-3.45243
ECD_00926	0.411682	8.14246	3.12636	0.0262329	0.170683	-3.57399
ECD_02336	-0.449349	7.28318	-3.12625	0.0262361	0.170683	-3.33911
ECD_03327	-0.430334	7.11179	-3.12575	0.0262509	0.170683	-3.3066
ECD_00912	0.591646	8.40935	3.12509	0.0262704	0.170683	-3.6213
ECD_02365	-0.214518	7.65246	-3.12388	0.0263062	0.170683	-3.44791
ECD_00610	0.634215	7.07768	3.12278	0.0263388	0.170683	-3.39827
ECD_00415	0.268008	7.51699	3.12112	0.0263881	0.170742	-3.46691
ECD_02889	-0.274612	8.40199	-3.11989	0.0264248	0.170742	-3.57835
ECD_03733	0.322908	6.93271	3.11813	0.0264771	0.170831	-3.34592
ECD_02900	0.474684	7.09578	3.11455	0.0265843	0.170851	-3.39763
ECD_02249	-0.207867	8.93146	-3.1136	0.0266126	0.170851	-3.66386
ECD_02177	0.399098	6.54335	3.11359	0.0266131	0.170851	-3.2814
ECD_04135	-0.32738	7.91522	-3.11025	0.0267134	0.170851	-3.50843
ECD_00433	-0.256442	7.466	-3.11021	0.0267146	0.170851	-3.41622
ECD_00663	1.2207	6.98296	3.10991	0.0267235	0.170851	-3.43858
ECD_04177	0.310148	8.01291	3.10905	0.0267496	0.170851	-3.57351
ECD_03695	0.876269	5.63222	3.10692	0.026814	0.171016	-3.15741
ECD_00664	2.06781	6.5155	3.1046	0.0268842	0.17107	-3.3718
ECD_00647	1.17434	7.71037	3.10111	0.0269903	0.17107	-3.56991
ECD_01362	0.333738	8.91064	3.10105	0.0269924	0.17107	-3.71314
ECD_00800	1.69249	9.2382	3.10026	0.0270163	0.17107	-3.76981
ECD_03287	-0.253217	8.26225	-3.09984	0.0270293	0.17107	-3.58512
ECD_01824	0.221764	7.73288	3.09904	0.0270536	0.17107	-3.53565
ECD_00659	2.36751	5.86339	3.09589	0.0271501	0.171436	-3.25067
ECD_00578	-0.374956	7.24683	-3.09314	0.0272345	0.171466	-3.37686
ECD_00905	1.03283	7.47349	3.092	0.0272696	0.171466	-3.53991
ECD_03557	-0.535862	8.25891	-3.09171	0.0272788	0.171466	-3.57461
ECD_04323	0.757497	4.52619	3.09072	0.0273094	0.171466	-3.07715
ECD_03192	0.272341	6.88038	3.0868	0.0274305	0.171778	-3.36828
ECD_02396	0.293756	6.35591	3.086	0.0274554	0.171778	-3.27009
ECD_00609	0.482089	7.89946	3.08536	0.0274752	0.171778	-3.59535
ECD_02403	-0.31897	8.75737	-3.08365	0.0275287	0.171814	-3.66553
ECD_04231	0.346925	6.58199	3.0827	0.0275583	0.171814	-3.32137
ECD_03554	0.421965	6.17312	3.07987	0.0276466	0.171914	-3.25215
ECD_01596	0.314027	6.51881	3.07971	0.0276518	0.171914	-3.30967
ECD_03095	-0.299558	8.1222	-3.07739	0.0277245	0.172124	-3.5879
ECD_01869	-0.214489	7.98561	-3.07249	0.0278788	0.172206	-3.5777
ECD_00010	-0.371415	7.07541	-3.07216	0.0278895	0.172206	-3.36673
ECD_01004	1.03557	8.35147	3.07209	0.0278917	0.172206	-3.70842
ECD_03061	-0.219891	8.17293	-3.07167	0.027905	0.172206	-3.60858
ECD_01136	0.643517	6.66279	3.07083	0.0279316	0.172206	-3.37277
ECD_02116	-0.213857	7.96317	-3.06764	0.0280326	0.172397	-3.57975
ECD_02188	-0.382991	7.38109	-3.06726	0.0280449	0.172397	-3.43633
ECD_01949	0.240054	8.20123	3.06579	0.0280916	0.172397	-3.64641
ECD_00439	-0.446016	6.14331	-3.06394	0.0281507	0.172397	-3.21738
ECD_01833	0.276861	6.80447	3.06375	0.0281568	0.172397	-3.38131
ECD_03836	0.186641	8.92547	3.06233	0.0282022	0.172417	-3.75495
ECD_02723	-0.165178	8.16296	-3.06119	0.0282388	0.172417	-3.62363
ECD_04098	-0.245916	7.67595	-3.06001	0.0282765	0.172417	-3.52686
ECD_00068	-0.60272	7.20371	-3.05875	0.028317	0.172427	-3.38786
ECD_03377	0.142587	8.97058	3.05605	0.0284042	0.172489	-3.76672
ECD_10031	1.14154	6.71944	3.05485	0.0284431	0.172489	-3.4382
ECD_00962	0.440287	7.54212	3.05482	0.0284439	0.172489	-3.56563
ECD_03194	0.309636	5.96037	3.05146	0.0285528	0.172914	-3.24343
ECD_03520	0.333679	8.09979	3.04852	0.0286485	0.173219	-3.65996
ECD_00773	1.75645	7.10052	3.04752	0.0286812	0.173219	-3.55764
ECD_00033	-0.450467	7.96315	-3.04157	0.0288761	0.173954	-3.58762
ECD_01900	-0.218525	7.8801	-3.04141	0.0288813	0.173954	-3.5956
ECD_10021	1.81873	8.21204	3.03917	0.0289549	0.174066	-3.75453
ECD_01089	0.224628	7.43789	3.03846	0.0289783	0.174066	-3.54448
ECD_00853	1.06308	6.78204	3.03591	0.0290627	0.174337	-3.47064
ECD_00053	-0.222986	7.22903	-3.03324	0.0291513	0.174594	-3.45845
ECD_00706	1.33238	7.39683	3.03225	0.0291842	0.174594	-3.61193
ECD_03224	-0.525795	7.56356	-3.02972	0.0292687	0.174703	-3.50693
ECD_01146	0.47239	5.57947	3.02871	0.0293025	0.174703	-3.22425
ECD_01108	0.362801	6.32332	3.02733	0.0293487	0.174703	-3.33647
ECD_00550	0.137655	9.1001	3.02591	0.0293962	0.174703	-3.82085
ECD_01154	0.392593	6.32322	3.02582	0.0293992	0.174703	-3.33993
ECD_04212	0.47303	8.18248	3.02398	0.0294608	0.174835	-3.70705
ECD_03708	-0.160265	9.21416	-3.0193	0.0296187	0.175537	-3.82946
ECD_02470	-0.207511	8.43035	-3.01664	0.0297091	0.175683	-3.71209
ECD_00978	-0.252025	6.72637	-3.0159	0.0297342	0.175683	-3.37639
ECD_00648	0.786185	8.56333	3.01407	0.0297965	0.175683	-3.79656
ECD_02272	-0.368988	7.43294	-3.01211	0.0298633	0.175683	-3.51416
ECD_00817	1.70133	7.71677	3.01102	0.0299006	0.175683	-3.69723
ECD_01760	-0.327227	7.98958	-3.01024	0.0299272	0.175683	-3.64358
ECD_01798	0.196378	7.61141	3.00815	0.029999	0.175683	-3.61907
ECD_00147	-0.212953	8.91957	-3.00698	0.030039	0.175683	-3.79319
ECD_10040	1.4911	6.43735	3.00685	0.0300434	0.175683	-3.44878
ECD_01665	0.43359	7.35881	3.00116	0.0302399	0.175683	-3.58964
ECD_02608	-0.198984	8.72345	-3.00063	0.0302584	0.175683	-3.77032
ECD_02087	-0.356655	8.23826	-3.00019	0.0302733	0.175683	-3.69674
ECD_03590	-0.198412	8.37355	-2.99549	0.030437	0.175683	-3.73133
ECD_00132	0.216008	7.30501	2.99527	0.0304446	0.175683	-3.56412
ECD_03742	-0.706907	7.23892	-2.99491	0.0304571	0.175683	-3.45951
ECD_03601	0.219622	7.22804	2.99425	0.0304802	0.175683	-3.54748
ECD_00858	1.00913	7.59676	2.9934	0.0305098	0.175683	-3.67913
ECD_01954	-0.306668	8.26023	-2.99293	0.0305264	0.175683	-3.71244
ECD_00795	1.01279	8.07023	2.99247	0.0305423	0.175683	-3.75713
ECD_02495	0.295006	6.40823	2.99208	0.0305562	0.175683	-3.38922
ECD_03036	0.20588	8.588	2.99168	0.0305702	0.175683	-3.78762
ECD_02346	-0.307159	7.86126	-2.99142	0.0305792	0.175683	-3.64415
ECD_00829	1.37206	5.60139	2.99061	0.0306076	0.175683	-3.29967
ECD_01128	0.20652	7.35605	2.98988	0.0306333	0.175683	-3.58168
ECD_01320	-0.199396	8.04012	-2.98892	0.0306669	0.175683	-3.69077
ECD_03230	0.419686	5.76584	2.98772	0.0307094	0.175683	-3.29217
ECD_00887	0.65336	9.36136	2.98765	0.0307118	0.175683	-3.9015
ECD_00651	1.02185	7.3642	2.98098	0.0309478	0.175994	-3.65672
ECD_01181	-0.254053	8.55622	-2.98073	0.0309569	0.175994	-3.76998
ECD_01784	-0.270225	8.25478	-2.97992	0.0309855	0.175994	-3.73009
ECD_03150	0.434542	5.0902	2.97947	0.0310017	0.175994	-3.22378
ECD_03394	-0.216013	8.09474	-2.97889	0.0310221	0.175994	-3.71078
ECD_00990	0.253863	6.65654	2.97616	0.0311196	0.175994	-3.45346
ECD_00786	1.11131	8.31381	2.97589	0.0311294	0.175994	-3.82622
ECD_00266	0.651051	7.23109	2.9756	0.0311399	0.175994	-3.61098
ECD_02835	-0.28068	6.24974	-2.97554	0.0311418	0.175994	-3.3417
ECD_00897	0.683659	8.39985	2.97291	0.0312361	0.175994	-3.81424
ECD_04338	-0.725106	5.21124	-2.97199	0.0312694	0.175994	-3.20499
ECD_00707	1.28599	8.6278	2.97187	0.0312734	0.175994	-3.87384
ECD_00909	0.658907	8.72183	2.97099	0.0313053	0.175994	-3.86554
ECD_02189	-0.360868	7.16583	-2.97049	0.0313234	0.175994	-3.50758
ECD_n04295	1.13122	5.91113	2.96572	0.0314955	0.175994	-3.37296
ECD_01114	0.240663	7.9621	2.96502	0.0315208	0.175994	-3.7394
ECD_00925	0.534076	7.46104	2.96498	0.0315225	0.175994	-3.66441
ECD_02615	-0.333496	7.24243	-2.96496	0.0315231	0.175994	-3.53299
ECD_00774	1.28467	8.2568	2.96426	0.0315485	0.175994	-3.84128
ECD_00697	1.24754	7.40586	2.96396	0.0315593	0.175994	-3.69395
ECD_02051	-0.175861	8.55708	-2.96128	0.0316568	0.176199	-3.79816
ECD_01278	-0.204226	7.96293	-2.96078	0.0316753	0.176199	-3.71148
ECD_03932	0.260719	6.34027	2.95266	0.031973	0.176937	-3.41975
ECD_03959	0.30938	8.37851	2.95105	0.0320325	0.176937	-3.81368
ECD_r00019	-2.28946	4.60484	-2.95085	0.0320399	0.176937	-3.21853
ECD_00746	1.3208	9.52805	2.94973	0.0320811	0.176937	-3.97582
ECD_02536	-0.246288	8.25505	-2.94913	0.0321035	0.176937	-3.76942
ECD_02644	-0.245467	8.17723	-2.94765	0.0321583	0.176937	-3.76011
ECD_00569	0.706869	6.78032	2.94501	0.0322564	0.176937	-3.55208
ECD_03332	0.697862	6.36248	2.94168	0.0323806	0.176937	-3.46601
ECD_02566	-0.174594	8.54383	-2.94052	0.0324241	0.176937	-3.82233
ECD_02760	0.340212	6.34531	2.94051	0.0324244	0.176937	-3.44009
ECD_10023	1.48966	6.21279	2.93993	0.032446	0.176937	-3.47724
ECD_03261	-0.171442	8.96752	-2.93988	0.0324479	0.176937	-3.88818
ECD_01152	0.437867	6.91751	2.93888	0.0324854	0.176937	-3.56615
ECD_00945	0.552084	7.86079	2.93844	0.0325021	0.176937	-3.7735
ECD_00983	0.196001	8.26104	2.9382	0.0325109	0.176937	-3.80887
ECD_00949	0.65291	7.99958	2.93809	0.0325151	0.176937	-3.79827
ECD_00562	0.236836	7.4337	2.93735	0.0325427	0.176937	-3.66823
ECD_01702	-0.536806	7.55321	-2.93703	0.0325548	0.176937	-3.61465
ECD_01811	-0.295289	7.31755	-2.9357	0.0326049	0.176937	-3.58817
ECD_03089	-0.27051	6.99961	-2.93569	0.0326052	0.176937	-3.52284
ECD_00778	1.22249	8.25842	2.93234	0.0327318	0.177208	-3.87809
ECD_00174	0.24259	8.2313	2.9315	0.0327637	0.177208	-3.81618
ECD_10050	1.18038	5.65191	2.93108	0.0327797	0.177208	-3.36821
ECD_01735	-0.231529	8.7136	-2.92993	0.0328232	0.177208	-3.85492
ECD_02944	-0.338534	8.2106	-2.92722	0.0329263	0.177208	-3.78404
ECD_02549	-0.306393	8.32862	-2.92569	0.0329844	0.177208	-3.8053
ECD_02439	-0.310416	8.36346	-2.92465	0.0330243	0.177208	-3.81141
ECD_01498	0.19184	7.36385	2.92371	0.0330602	0.177208	-3.66296
ECD_03521	0.250185	9.16253	2.92355	0.0330665	0.177208	-3.95897
ECD_00826	2.44268	5.37857	2.92326	0.0330776	0.177208	-3.3693
ECD_02662	-0.818065	6.97722	-2.92282	0.0330942	0.177208	-3.48227
ECD_02278	0.284403	7.88836	2.92071	0.0331753	0.177262	-3.78565
ECD_00767	0.927377	8.16653	2.91994	0.0332049	0.177262	-3.8584
ECD_04213	-0.539855	6.35791	-2.91933	0.0332284	0.177262	-3.40567
ECD_03265	-0.2204	7.37079	-2.91745	0.0333008	0.177262	-3.63063
ECD_00598	0.819511	8.11863	2.91736	0.033304	0.177262	-3.84808
ECD_04076	-0.246457	7.67941	-2.91277	0.0334818	0.177995	-3.70653
ECD_01583	-0.228335	8.47666	-2.90951	0.0336084	0.178304	-3.84974
ECD_02844	-0.215624	8.99814	-2.90921	0.0336203	0.178304	-3.92881
ECD_00764	1.07771	8.88519	2.90731	0.0336944	0.178484	-3.97096
ECD_00629	0.58174	8.57377	2.90446	0.0338062	0.178594	-3.92141
ECD_04354	0.548241	6.00244	2.90225	0.033893	0.178594	-3.43251
ECD_00542	0.222239	8.05671	2.90135	0.0339281	0.178594	-3.83037
ECD_01850	-0.240907	8.60267	-2.90043	0.0339643	0.178594	-3.8764
ECD_n04325	1.14882	4.3701	2.90022	0.0339727	0.178594	-3.26847
ECD_02534	-0.211297	7.4588	-2.89986	0.0339871	0.178594	-3.67386
ECD_01680	-0.347979	7.62196	-2.89862	0.0340358	0.178594	-3.69827
ECD_04262	-0.292006	7.87054	-2.89737	0.0340855	0.178594	-3.76322
ECD_00511	-0.339345	7.30014	-2.89589	0.0341439	0.178594	-3.62813
ECD_01532	0.89751	6.72134	2.89587	0.0341448	0.178594	-3.61446
ECD_01865	0.159157	8.05372	2.89555	0.0341577	0.178594	-3.83358
ECD_02654	-0.265416	8.38126	-2.89256	0.0342763	0.179001	-3.85635
ECD_00199	0.366036	7.32258	2.89156	0.0343162	0.179001	-3.70876
ECD_00915	0.501125	8.719	2.88973	0.0343894	0.179118	-3.95827
ECD_02158	-0.189472	7.76183	-2.88707	0.0344959	0.179118	-3.76392
ECD_00118	-0.4141	7.28877	-2.88697	0.0344998	0.179118	-3.62937
ECD_01386	-0.224368	7.6492	-2.88696	0.0345001	0.179118	-3.73436
ECD_n04324	-1.42692	0.197639	-2.88325	0.0346494	0.17921	-3.76743
ECD_00616	0.687544	8.70966	2.8823	0.0346878	0.17921	-3.97647
ECD_02916	0.269221	9.13015	2.88056	0.034758	0.17921	-4.01057
ECD_01338	0.239693	6.49368	2.88033	0.0347676	0.17921	-3.5336
ECD_04233	-0.226666	8.39089	-2.88024	0.0347713	0.17921	-3.87537
ECD_t00066	-1.87026	1.97672	-2.87826	0.0348513	0.17921	-3.53301
ECD_01897	-0.420991	7.68672	-2.87783	0.0348687	0.17921	-3.73056
ECD_02562	-0.263313	9.20971	-2.87762	0.0348773	0.17921	-4.00065
ECD_04388	-1.60976	2.37899	-2.87753	0.0348812	0.17921	-3.46447
ECD_02941	-0.160451	8.77903	-2.876	0.0349431	0.179321	-3.93669
ECD_t00009	1.31672	1.5497	2.87347	0.0350463	0.179504	-3.45501
ECD_01384	0.400864	6.45708	2.87314	0.0350598	0.179504	-3.54707
ECD_00372	-0.513182	6.66002	-2.87074	0.035158	0.179621	-3.51297
ECD_03998	0.446298	6.41862	2.86925	0.0352193	0.179621	-3.54688
ECD_00696	0.921685	6.68707	2.86896	0.035231	0.179621	-3.63938
ECD_02776	-0.281844	7.33374	-2.86703	0.0353104	0.179621	-3.67759
ECD_01889	0.622557	6.84683	2.86673	0.0353227	0.179621	-3.65468
ECD_02769	0.396971	5.03826	2.86667	0.0353253	0.179621	-3.33921
ECD_01822	-0.234674	8.68118	-2.86354	0.0354545	0.179944	-3.93337
ECD_03183	0.203756	7.62961	2.86291	0.0354806	0.179944	-3.80259
ECD_00041	-0.236559	8.68916	-2.86163	0.0355336	0.179944	-3.93663
ECD_01221	-0.264752	7.50487	-2.86121	0.0355511	0.179944	-3.72687
ECD_00642	0.822459	6.93375	2.85911	0.0356383	0.18018	-3.70128
ECD_00286	-0.26422	7.95366	-2.85756	0.0357027	0.180301	-3.83148
ECD_r00010	2.46186	5.33336	2.85602	0.0357671	0.180337	-3.44074
ECD_02476	0.277802	6.62184	2.85544	0.0357912	0.180337	-3.59263
ECD_01472	-0.301798	7.43846	-2.85382	0.035859	0.180411	-3.71505
ECD_01969	-0.205814	8.7602	-2.85315	0.0358871	0.180411	-3.95925
ECD_02703	-0.177777	8.16521	-2.85156	0.0359539	0.180447	-3.88249
ECD_00874	0.725955	8.60624	2.85067	0.0359914	0.180447	-4.00395
ECD_03003	-0.171758	8.16971	-2.85008	0.0360162	0.180447	-3.88546
ECD_04196	-0.293258	7.75681	-2.84587	0.0361941	0.181129	-3.80178
ECD_02169	-0.488292	8.08247	-2.84396	0.0362749	0.181129	-3.85184
ECD_01742	0.211836	7.13888	2.84245	0.0363391	0.181129	-3.71126
ECD_00908	0.735005	7.84638	2.842	0.0363583	0.181129	-3.89886
ECD_04128	-0.248107	8.01344	-2.84125	0.0363901	0.181129	-3.86478
ECD_01125	0.175237	8.22612	2.83984	0.03645	0.181129	-3.92636
ECD_02782	-0.458223	6.86354	-2.83961	0.03646	0.181129	-3.59213
ECD_00640	0.79546	7.31636	2.83917	0.0364788	0.181129	-3.80807
ECD_03302	-0.234674	8.48818	-2.83507	0.0366544	0.181179	-3.94428
ECD_00876	0.635791	8.89007	2.83481	0.0366654	0.181179	-4.05544
ECD_00224	-0.319383	8.58723	-2.83427	0.0366887	0.181179	-3.95343
ECD_00947	0.5127	6.7022	2.83284	0.0367502	0.181179	-3.65535
ECD_04064	-0.281412	7.29002	-2.83243	0.0367677	0.181179	-3.7096
ECD_02175	-0.203203	8.03166	-2.83175	0.0367969	0.181179	-3.88391
ECD_04319	-0.873313	6.0761	-2.83152	0.0368071	0.181179	-3.44664
ECD_01733	-0.202805	7.6487	-2.82844	0.0369399	0.181179	-3.8086
ECD_00813	1.28008	7.85746	2.82755	0.0369788	0.181179	-3.93555
ECD_00779	1.38348	7.91447	2.82706	0.0369997	0.181179	-3.95085
ECD_03900	-0.236347	6.99502	-2.8264	0.0370285	0.181179	-3.65681
ECD_02472	-0.690695	7.54515	-2.82508	0.0370859	0.181179	-3.73159
ECD_10034	1.68279	6.97997	2.81971	0.0373204	0.181179	-3.81321
ECD_02943	-0.302937	6.95693	-2.81961	0.0373244	0.181179	-3.65022
ECD_02511	0.653978	7.18888	2.81939	0.0373342	0.181179	-3.79379
ECD_00776	1.17063	7.76925	2.81857	0.03737	0.181179	-3.92834
ECD_01630	-0.457463	7.36612	-2.81816	0.037388	0.181179	-3.72728
ECD_02931	-0.168592	7.70561	-2.8181	0.0373908	0.181179	-3.83888
ECD_03867	-1.06047	8.22297	-2.81782	0.0374031	0.181179	-3.8523
ECD_00753	1.37112	7.9255	2.81757	0.037414	0.181179	-3.9649
ECD_01944	0.869613	6.65185	2.81714	0.0374329	0.181179	-3.69099
ECD_00682	0.872313	5.99494	2.81682	0.0374468	0.181179	-3.5484
ECD_03218	0.528917	7.74695	2.8167	0.0374524	0.181179	-3.90526
ECD_00691	1.18234	9.73475	2.81596	0.0374846	0.181179	-4.1607
ECD_01084	0.241872	6.71793	2.81537	0.0375108	0.181179	-3.65786
ECD_03879	-0.449647	6.69917	-2.81407	0.0375679	0.181179	-3.5923
ECD_02085	-0.279214	8.51267	-2.81355	0.0375908	0.181179	-3.9721
ECD_01502	0.180227	8.06298	2.81065	0.0377192	0.181458	-3.94233
ECD_00206	-0.262134	7.09622	-2.8104	0.0377306	0.181458	-3.69525
ECD_02949	-0.223391	9.26108	-2.80428	0.0380026	0.182569	-4.10309
ECD_10014	1.26229	6.2806	2.80282	0.0380682	0.182686	-3.64582
ECD_01415	0.705592	5.54145	2.80171	0.0381179	0.182727	-3.48247
ECD_02436	-0.292155	7.4781	-2.79967	0.0382093	0.182764	-3.79334
ECD_02195	0.175742	7.69413	2.79929	0.0382265	0.182764	-3.8933
ECD_10007	1.78501	7.29971	2.79879	0.0382491	0.182764	-3.89807
ECD_10037	1.30079	4.59424	2.79633	0.0383599	0.183064	-3.39741
ECD_00586	0.588204	8.07369	2.79556	0.0383948	0.183064	-3.98376
ECD_01395	0.550648	6.53609	2.79446	0.0384445	0.183064	-3.66888
ECD_t00039	-0.698027	5.23869	-2.79375	0.0384767	0.183064	-3.3966
ECD_00497	-0.675465	7.19796	-2.79234	0.0385406	0.183171	-3.69792
ECD_01539	0.39477	6.63912	2.78773	0.0387505	0.183972	-3.68731
ECD_03977	-0.20045	7.50696	-2.78613	0.0388236	0.183979	-3.8271
ECD_10042	0.895676	6.68204	2.78588	0.038835	0.183979	-3.73772
ECD_00166	0.239146	7.45856	2.78315	0.0389599	0.184215	-3.86479
ECD_02639	0.185215	7.63982	2.78234	0.0389972	0.184215	-3.90361
ECD_00470	-0.243662	7.38086	-2.78123	0.0390483	0.184215	-3.79753
ECD_00625	0.516535	8.65473	2.78117	0.0390511	0.184215	-4.08626
ECD_03778	-0.243098	7.64209	-2.78028	0.0390922	0.184215	-3.8628
ECD_02125	-0.589538	3.33505	-2.7783	0.0391837	0.184274	-3.39315
ECD_00483	0.213398	7.43359	2.77821	0.0391879	0.184274	-3.86264
ECD_01801	-0.141328	8.91809	-2.77595	0.0392924	0.18457	-4.08872
ECD_10039	0.968926	8.45046	2.7742	0.0393736	0.184756	-4.0923
ECD_04091	0.171046	8.62935	2.77249	0.039453	0.184759	-4.06701
ECD_03855	0.253059	7.83619	2.77207	0.0394726	0.184759	-3.96074
ECD_03046	0.19837	7.17607	2.7696	0.039588	0.184759	-3.80817
ECD_03436	0.310088	7.63621	2.76931	0.0396013	0.184759	-3.92972
ECD_00948	0.548601	7.44175	2.76912	0.0396105	0.184759	-3.90383
ECD_01602	-0.36341	6.52949	-2.76883	0.039624	0.184759	-3.62335
ECD_01960	0.252118	6.2981	2.76785	0.0396697	0.184778	-3.62936
ECD_03104	-0.184222	8.68519	-2.76314	0.0398914	0.185248	-4.06371
ECD_10041	1.36299	8.393	2.76251	0.0399213	0.185248	-4.11802
ECD_03882	-0.252828	8.07904	-2.75986	0.0400463	0.185248	-3.9785
ECD_00186	-0.339968	8.32934	-2.7585	0.0401109	0.185248	-4.01312
ECD_02726	-0.230647	7.52562	-2.7579	0.0401392	0.185248	-3.86288
ECD_01331	0.473673	6.52145	2.75702	0.0401809	0.185248	-3.70594
ECD_03459	0.559895	7.4909	2.75635	0.0402129	0.185248	-3.93174
ECD_00745	1.65376	7.93715	2.75612	0.040224	0.185248	-4.05714
ECD_00482	0.185125	9.04179	2.75595	0.0402318	0.185248	-4.15603
ECD_02868	-0.493584	6.43338	-2.75559	0.0402492	0.185248	-3.6122
ECD_01685	-0.42354	6.17699	-2.75516	0.0402694	0.185248	-3.57707
ECD_00708	1.2837	8.35195	2.75487	0.0402833	0.185248	-4.1196
ECD_03797	-0.212699	8.44276	-2.75425	0.0403131	0.185248	-4.04154
ECD_00689	1.16277	8.20246	2.753	0.0403724	0.185263	-4.0905
ECD_04155	-0.200076	7.6106	-2.75201	0.0404201	0.185263	-3.89534
ECD_03667	-0.230826	7.3811	-2.75079	0.0404786	0.185263	-3.83633
ECD_00828	1.50992	7.25857	2.74981	0.0405256	0.185263	-3.94587
ECD_03907	-0.225617	8.31003	-2.74968	0.0405316	0.185263	-4.02844
ECD_01213	0.291111	6.68482	2.74895	0.0405668	0.185263	-3.73551
ECD_03729	0.669872	5.52326	2.74774	0.040625	0.185338	-3.54096
ECD_01303	-0.354802	7.20671	-2.74531	0.0407421	0.185416	-3.79046
ECD_00449	0.824289	5.68825	2.74473	0.0407701	0.185416	-3.57639
ECD_03740	-0.175495	8.52735	-2.74395	0.0408074	0.185416	-4.0674
ECD_03266	0.188647	7.48474	2.74341	0.0408337	0.185416	-3.91628
ECD_02118	-0.361177	8.77682	-2.74179	0.0409121	0.185416	-4.09286
ECD_04104	-0.811774	7.33077	-2.74141	0.0409306	0.185416	-3.77524
ECD_03734	0.143467	8.40214	2.74133	0.0409344	0.185416	-4.07138
ECD_02144	-1.93385	5.35519	-2.73904	0.041046	0.185732	-3.41901
ECD_02050	-0.307891	7.83798	-2.7379	0.0411014	0.185793	-3.9538
ECD_00212	0.998132	6.52094	2.73464	0.0412604	0.186214	-3.76906
ECD_02412	-0.142324	10.1712	-2.73353	0.0413148	0.186214	-4.27934
ECD_10055	1.31678	7.97158	2.73296	0.0413427	0.186214	-4.07881
ECD_01212	0.173273	7.74228	2.73256	0.0413623	0.186214	-3.98701
ECD_02739	-0.471323	7.89339	-2.7284	0.0415673	0.186948	-3.95969
ECD_00901	0.784355	7.40972	2.72551	0.0417103	0.187401	-3.96845
ECD_03610	-0.21496	7.76065	-2.72453	0.0417586	0.187405	-3.96374
ECD_01236	-0.202772	7.95565	-2.72328	0.0418208	0.187405	-4.00645
ECD_02884	-0.284365	8.29846	-2.72293	0.041838	0.187405	-4.05707
ECD_00684	1.04176	7.74479	2.72101	0.0419335	0.187644	-4.0442
ECD_00765	1.38299	7.47451	2.71871	0.0420483	0.187968	-4.01469
ECD_00772	1.30488	9.46772	2.7173	0.0421192	0.188096	-4.26588
ECD_01130	-0.399229	6.8242	-2.71352	0.0423088	0.188323	-3.74258
ECD_00910	0.80728	7.80464	2.71261	0.0423546	0.188323	-4.0576
ECD_02444	-0.152176	8.18565	-2.71197	0.0423867	0.188323	-4.06305
ECD_01635	0.190719	8.42398	2.71125	0.0424233	0.188323	-4.11517
ECD_00685	0.937271	9.78695	2.71076	0.0424481	0.188323	-4.29566
ECD_02024	-0.212317	7.23424	-2.71065	0.0424533	0.188323	-3.85347
ECD_01271	-0.232013	8.70842	-2.709	0.042537	0.188323	-4.13291
ECD_00633	0.630633	8.19467	2.70669	0.0426538	0.188323	-4.11445
ECD_02140	-0.192991	7.63448	-2.70626	0.0426757	0.188323	-3.95918
ECD_03920	0.598633	7.25567	2.7057	0.0427045	0.188323	-3.9452
ECD_02335	0.343286	7.44909	2.70567	0.042706	0.188323	-3.96923
ECD_00643	0.88905	8.03577	2.70491	0.0427445	0.188323	-4.10668
ECD_03167	0.309447	5.25091	2.70488	0.0427459	0.188323	-3.53962
ECD_00556	-0.342842	7.42126	-2.70413	0.042784	0.188323	-3.89276
ECD_01037	0.560557	6.98502	2.70369	0.0428065	0.188323	-3.88065
ECD_10013	1.35115	7.68817	2.70234	0.0428757	0.188441	-4.06709
ECD_02289	-0.233083	8.25893	-2.69949	0.0430211	0.188893	-4.08441
ECD_03381	-0.166391	9.2102	-2.69802	0.0430969	0.189039	-4.23471
ECD_01600	-0.297034	7.61651	-2.69598	0.0432019	0.189312	-3.95589
ECD_n04378	0.73164	5.3247	2.69146	0.0434352	0.189832	-3.58018
ECD_00386	0.245611	6.86279	2.69027	0.0434966	0.189832	-3.84113
ECD_02968	-0.319855	6.008	-2.68911	0.0435573	0.189832	-3.63516
ECD_02394	-0.196592	8.32962	-2.68816	0.0436065	0.189832	-4.11091
ECD_01027	0.691924	8.17673	2.68757	0.0436372	0.189832	-4.13964
ECD_03517	0.184938	8.18503	2.68707	0.0436632	0.189832	-4.1149
ECD_02139	0.223632	6.66474	2.68676	0.0436796	0.189832	-3.80185
ECD_04175	0.310943	8.28524	2.68579	0.0437301	0.189832	-4.13567
ECD_02930	0.322828	7.77091	2.68572	0.0437338	0.189832	-4.06311
ECD_00886	0.86396	6.65331	2.68544	0.0437483	0.189832	-3.85281
ECD_03344	-0.24905	7.32316	-2.68345	0.043852	0.190097	-3.90436
ECD_01050	-0.183772	7.98027	-2.68099	0.0439811	0.19047	-4.06608
ECD_00700	1.08975	8.54695	2.67768	0.0441556	0.191039	-4.23397
ECD_00756	1.10274	8.36945	2.6755	0.0442706	0.191221	-4.21404
ECD_01238	0.190994	8.38487	2.67524	0.0442846	0.191221	-4.15589
ECD_01328	0.437929	6.10006	2.67417	0.0443413	0.191221	-3.71383
ECD_00652	0.606122	9.42336	2.67323	0.0443912	0.191221	-4.30527
ECD_00797	1.17392	8.67889	2.67244	0.0444329	0.191221	-4.25542
ECD_01057	0.748818	6.38584	2.672	0.044456	0.191221	-3.79854
ECD_01069	0.286799	6.34579	2.66948	0.0445906	0.191325	-3.75974
ECD_00991	0.740295	6.22716	2.66923	0.0446035	0.191325	-3.7663
ECD_00661	1.69095	7.27527	2.66912	0.0446095	0.191325	-4.05542
ECD_04209	-0.672434	5.42749	-2.66731	0.0447066	0.191398	-3.55646
ECD_00856	0.969446	7.28063	2.66719	0.0447128	0.191398	-4.02834
ECD_00808	0.939286	7.50175	2.66525	0.0448167	0.191595	-4.07048
ECD_00666	1.47155	8.0545	2.66357	0.0449067	0.191595	-4.19191
ECD_00777	1.0614	7.74381	2.66288	0.044944	0.191595	-4.1184
ECD_01916	-0.176486	7.97491	-2.66123	0.0450327	0.191595	-4.09087
ECD_01910	-0.531952	6.68404	-2.66105	0.0450423	0.191595	-3.76526
ECD_03267	-0.164068	8.4923	-2.66091	0.0450499	0.191595	-4.16919
ECD_02166	-0.164182	8.13697	-2.66071	0.0450608	0.191595	-4.12004
ECD_02956	-0.167488	7.93756	-2.65986	0.0451067	0.191606	-4.08659
ECD_01051	0.283781	7.87286	2.65817	0.0451979	0.191615	-4.11316
ECD_00536	-0.141048	9.54739	-2.65814	0.0451996	0.191615	-4.32169
ECD_03746	0.277162	7.03131	2.65743	0.0452382	0.191615	-3.92179
ECD_02108	-0.262076	7.67697	-2.65454	0.0453953	0.192097	-4.02695
ECD_03341	0.188705	8.37153	2.64995	0.0456453	0.192971	-4.18634
ECD_00630	0.453372	8.54168	2.64641	0.0458395	0.193608	-4.23394
ECD_03254	-0.369326	9.10738	-2.64562	0.0458832	0.193608	-4.2703
ECD_02274	-0.383448	8.25789	-2.64415	0.0459639	0.193713	-4.14448
ECD_03067	-0.268908	8.55097	-2.64309	0.0460227	0.193713	-4.19406
ECD_10045	0.929795	6.49029	2.64279	0.046039	0.193713	-3.87079
ECD_00665	1.4341	8.60141	2.63887	0.0462561	0.194442	-4.2969
ECD_00163	0.172261	7.59145	2.63643	0.0463916	0.194827	-4.07483
ECD_04329	0.463906	6.2505	2.63502	0.0464707	0.194975	-3.7935
ECD_00864	0.579453	8.41607	2.63345	0.0465581	0.195141	-4.23819
ECD_04123	0.707034	8.16844	2.63217	0.0466301	0.195141	-4.21004
ECD_02659	0.267174	7.71512	2.63178	0.0466519	0.195141	-4.11602
ECD_04309	0.351334	5.45063	2.63117	0.0466861	0.195141	-3.65256
ECD_t00052	-1.28554	0.929923	-2.62943	0.0467837	0.195365	-3.77472
ECD_00751	1.22999	5.02979	2.6281	0.0468584	0.195493	-3.62871
ECD_02400	-0.19567	8.42744	-2.62471	0.0470495	0.196007	-4.20541
ECD_04139	-0.345818	6.79092	-2.62435	0.0470699	0.196007	-3.8492
ECD_10036	1.35367	9.40859	2.62355	0.0471157	0.196014	-4.38244
ECD_02846	-0.20287	7.9363	-2.62213	0.0471962	0.19615	-4.13103
ECD_00801	1.29885	8.69408	2.62141	0.0472367	0.19615	-4.32401
ECD_01695	0.224021	6.82482	2.61931	0.0473562	0.196462	-3.91886
ECD_02187	-0.314305	8.52735	-2.6176	0.0474541	0.196684	-4.22118
ECD_02395	0.207452	8.91337	2.61449	0.0476317	0.197078	-4.32058
ECD_02377	-0.300748	6.7117	-2.61439	0.0476379	0.197078	-3.85016
ECD_03464	-0.623528	7.50477	-2.61323	0.0477042	0.197168	-3.99378
ECD_00678	1.11129	9.57205	2.61228	0.0477587	0.19721	-4.40693
ECD_00725	1.29329	8.90649	2.61148	0.047805	0.197218	-4.35335
ECD_03126	-0.182257	7.99258	-2.60993	0.047894	0.197402	-4.15912
ECD_04126	-0.168355	8.75476	-2.60679	0.0480756	0.197867	-4.27477
ECD_02345	-0.208615	7.43078	-2.6063	0.048104	0.197867	-4.03203
ECD_02833	-0.327374	6.02236	-2.60489	0.0481858	0.197867	-3.73628
ECD_02767	-0.355539	8.06927	-2.60462	0.0482015	0.197867	-4.16398
ECD_00959	0.409902	8.69076	2.60413	0.0482298	0.197867	-4.31119
ECD_03097	0.30971	7.32444	2.60139	0.0483898	0.19834	-4.06623
ECD_02162	-1.35528	5.78281	-2.60019	0.0484595	0.198443	-3.63836
ECD_00934	0.437048	8.48816	2.59842	0.0485633	0.198684	-4.28494
ECD_03531	0.366202	9.94875	2.59657	0.0486716	0.198944	-4.44689
ECD_03507	0.177749	8.76189	2.59444	0.0487969	0.199273	-4.31891
ECD_03556	-0.720777	5.84945	-2.59187	0.0489486	0.199619	-3.70028
ECD_t00012	2.40403	0.154788	2.59087	0.0490079	0.199619	-3.77395
ECD_00941	0.56947	7.21394	2.59048	0.0490306	0.199619	-4.07774
ECD_10001	1.65497	8.66434	2.58902	0.0491174	0.199619	-4.36888
ECD_01232	0.246667	6.54996	2.58883	0.0491283	0.199619	-3.89922
ECD_10052	1.00792	7.4165	2.58673	0.0492531	0.199619	-4.15837
ECD_00960	0.45839	6.8823	2.58647	0.0492687	0.199619	-3.99382
ECD_00229	0.522667	6.46989	2.58633	0.0492769	0.199619	-3.90713
ECD_00816	2.37271	6.16644	2.58617	0.0492864	0.199619	-3.9254
ECD_03940	0.244022	6.64404	2.58241	0.049511	0.199807	-3.9271
ECD_00228	0.291992	5.68026	2.58147	0.0495674	0.199807	-3.74251
ECD_03933	0.259073	8.57964	2.58067	0.049615	0.199807	-4.31013
ECD_01901	-0.341853	6.99624	-2.58057	0.0496215	0.199807	-3.94876
ECD_02205	-0.363178	6.40409	-2.57952	0.0496843	0.199807	-3.82802
ECD_02972	0.302716	6.88898	2.57915	0.0497064	0.199807	-3.99065
ECD_02914	0.270069	6.89919	2.57862	0.0497387	0.199807	-3.98993
ECD_03080	-0.738276	6.31205	-2.57736	0.0498144	0.199807	-3.78649
ECD_02785	-0.197642	7.95074	-2.57732	0.0498168	0.199807	-4.19157
ECD_02197	0.284022	6.75586	2.57717	0.0498254	0.199807	-3.96168
ECD_01565	-0.356688	8.18826	-2.57698	0.0498372	0.199807	-4.22104
ECD_00599	0.691947	7.80868	2.57639	0.0498729	0.199807	-4.22753
ECD_03992	-0.239146	7.60628	-2.57447	0.0499889	0.200091	-4.11254
ECD_00740	1.27393	7.56774	2.57311	0.0500707	0.200168	-4.21063
ECD_01237	-0.198136	8.01104	-2.57266	0.0500985	0.200168	-4.20872
ECD_00755	1.2136	8.29473	2.57073	0.0502151	0.200377	-4.34362
ECD_00742	1.15711	8.40985	2.56931	0.0503018	0.200377	-4.35972
ECD_02093	-0.209521	8.08067	-2.56747	0.0504137	0.200377	-4.22618
ECD_02333	-0.294488	6.6223	-2.56699	0.0504432	0.200377	-3.89091
ECD_02136	-0.287877	7.33424	-2.56694	0.0504464	0.200377	-4.0483
ECD_00803	1.56665	7.43772	2.56551	0.0505337	0.200377	-4.20913
ECD_00854	1.53813	6.27059	2.56544	0.0505379	0.200377	-3.94707
ECD_02368	-0.239925	7.70195	-2.5632	0.0506749	0.200377	-4.15124
ECD_03418	0.277141	8.07188	2.56229	0.050731	0.200377	-4.26465
ECD_00667	0.966082	7.37978	2.56193	0.0507535	0.200377	-4.18085
ECD_00831	1.65534	8.17369	2.56151	0.0507793	0.200377	-4.35204
ECD_03355	0.502893	6.83228	2.56121	0.0507977	0.200377	-4.01835
ECD_01442	-0.226281	7.3065	-2.56008	0.0508669	0.200377	-4.05714
ECD_03630	0.176477	8.36091	2.56005	0.0508687	0.200377	-4.2995
ECD_00101	-0.390262	5.80489	-2.56001	0.0508711	0.200377	-3.75063
ECD_10030	1.14082	6.67104	2.55967	0.0508925	0.200377	-4.03324
ECD_01933	0.479884	7.78292	2.55881	0.0509457	0.200377	-4.23603
ECD_00677	0.997495	7.64142	2.55852	0.0509632	0.200377	-4.2324
ECD_03513	-0.151325	8.77575	-2.55692	0.051062	0.200588	-4.34356
ECD_01260	-0.529784	6.44981	-2.55611	0.0511126	0.200609	-3.85054
ECD_10029	1.28355	6.71283	2.55351	0.0512738	0.200761	-4.0619
ECD_01028	0.534593	4.02288	2.55286	0.0513139	0.200761	-3.59519
ECD_00999	0.231634	8.02259	2.552	0.0513679	0.200761	-4.2683
ECD_00811	1.25671	7.81009	2.55036	0.0514701	0.200761	-4.27871
ECD_00992	0.537835	6.35482	2.55025	0.0514769	0.200761	-3.92614
ECD_00628	0.507478	8.00253	2.54984	0.0515022	0.200761	-4.2834
ECD_00405	-0.322484	7.30709	-2.54967	0.051513	0.200761	-4.05969
ECD_02127	-0.52135	6.85423	-2.54967	0.051513	0.200761	-3.93786
ECD_02342	-0.190983	7.96004	-2.54638	0.051719	0.201353	-4.23354
ECD_00680	1.07971	9.05393	2.54538	0.0517817	0.201353	-4.44781
ECD_02862	0.180333	7.27949	2.54411	0.0518619	0.201353	-4.11377
ECD_04103	-0.220823	8.37648	-2.54388	0.0518762	0.201353	-4.30062
ECD_00674	0.8447	7.56689	2.54321	0.0519184	0.201353	-4.23334
ECD_01572	-0.251661	8.22197	-2.54274	0.0519484	0.201353	-4.27805
ECD_02668	-0.157781	9.57079	-2.54153	0.0520244	0.201353	-4.4742
ECD_03674	-0.233937	8.66951	-2.54148	0.0520279	0.201353	-4.34232
ECD_01309	0.27278	6.21899	2.53888	0.052192	0.201613	-3.89061
ECD_01160	-0.202404	7.04475	-2.53758	0.0522748	0.201613	-4.02659
ECD_03923	0.18976	7.94959	2.53733	0.0522903	0.201613	-4.27396
ECD_04390	-0.534275	5.71637	-2.53715	0.0523023	0.201613	-3.75615
ECD_03939	-0.197086	8.60265	-2.53639	0.0523502	0.201613	-4.34183
ECD_03808	0.249684	6.24744	2.53612	0.0523676	0.201613	-3.89854
ECD_00179	0.208858	7.31581	2.53431	0.0524827	0.201716	-4.13873
ECD_03970	-0.276105	7.29698	-2.53427	0.0524853	0.201716	-4.08306
ECD_04245	0.420815	6.33938	2.53313	0.0525583	0.201811	-3.9349
ECD_04303	0.850338	5.08178	2.53246	0.0526008	0.201811	-3.7334
ECD_00904	0.819749	7.6373	2.53021	0.0527451	0.202094	-4.26143
ECD_03565	-0.248849	7.99007	-2.52988	0.0527658	0.202094	-4.25436
ECD_03872	0.306288	7.26868	2.52474	0.0530969	0.203187	-4.14833
ECD_01728	-0.436919	6.06391	-2.52268	0.0532305	0.203523	-3.83409
ECD_10035	1.17131	7.54112	2.5214	0.0533129	0.203663	-4.26922
ECD_02030	0.221163	7.49103	2.51868	0.05349	0.20388	-4.20474
ECD_00334	0.326147	6.9756	2.51861	0.0534946	0.20388	-4.08731
ECD_01325	0.532136	4.14635	2.51805	0.0535313	0.20388	-3.63888
ECD_03005	0.318175	6.47731	2.51598	0.0536658	0.20388	-3.9794
ECD_01463	0.15114	7.87791	2.51558	0.053692	0.20388	-4.28723
ECD_02241	-0.151516	7.76843	-2.51402	0.0537943	0.20388	-4.23922
ECD_01594	0.47064	5.80546	2.51342	0.0538336	0.20388	-3.85301
ECD_01354	0.671341	2.89587	2.51322	0.0538468	0.20388	-3.62096
ECD_01461	0.396079	6.51915	2.51206	0.0539232	0.20388	-3.99959
ECD_02482	-0.247687	9.28515	-2.51195	0.0539299	0.20388	-4.48115
ECD_10025	1.01158	7.68205	2.51099	0.0539935	0.20388	-4.30075
ECD_03585	-0.198438	8.4243	-2.50998	0.0540595	0.20388	-4.35232
ECD_01330	0.469677	5.54292	2.50925	0.0541076	0.20388	-3.81395
ECD_04221	-0.241119	7.17525	-2.50905	0.0541207	0.20388	-4.08826
ECD_01736	0.171936	7.9375	2.50891	0.0541302	0.20388	-4.30721
ECD_03060	0.16737	7.68257	2.50879	0.0541379	0.20388	-4.25817
ECD_00274	0.391013	7.09845	2.5086	0.0541506	0.20388	-4.13536
ECD_00688	0.904101	8.10646	2.50686	0.0542655	0.204063	-4.37232
ECD_00951	0.425432	7.98025	2.50648	0.0542911	0.204063	-4.33187
ECD_00782	1.25865	8.87385	2.50476	0.0544047	0.204151	-4.48834
ECD_02441	-0.140297	9.46494	-2.50473	0.0544066	0.204151	-4.51375
ECD_00323	-0.158062	7.81592	-2.50098	0.0546559	0.204914	-4.26544
ECD_02573	-0.28973	8.58449	-2.4994	0.0547613	0.205135	-4.38215
ECD_03538	-0.235105	6.22739	-2.49849	0.0548224	0.205191	-3.90442
ECD_01366	-0.407336	8.17682	-2.49512	0.0550481	0.205862	-4.31894
ECD_03968	-0.272202	7.47321	-2.49426	0.0551059	0.205868	-4.17765
ECD_02634	-0.151532	8.4794	-2.49372	0.0551424	0.205868	-4.38312
ECD_01246	-0.245659	6.70135	-2.49233	0.055236	0.206026	-4.00346
ECD_00827	1.06731	6.34671	2.49171	0.0552776	0.206026	-4.03203
ECD_01145	0.289128	9.12995	2.49083	0.0553373	0.206045	-4.51141
ECD_00759	1.1079	8.36078	2.49027	0.0553754	0.206045	-4.45195
ECD_00760	0.981361	8.41711	2.48523	0.0557171	0.206521	-4.45957
ECD_02592	-0.175221	8.2032	-2.48458	0.0557616	0.206521	-4.35514
ECD_02435	0.239136	6.61024	2.48442	0.0557722	0.206521	-4.04079
ECD_00784	1.28746	7.17196	2.48423	0.0557853	0.206521	-4.25866
ECD_02065	-0.322121	7.30531	-2.48398	0.0558026	0.206521	-4.14208
ECD_03960	0.15347	7.78352	2.4838	0.0558143	0.206521	-4.31047
ECD_00432	0.350428	6.66792	2.48307	0.0558644	0.206521	-4.06573
ECD_00687	0.847658	8.57707	2.48291	0.0558756	0.206521	-4.47844
ECD_00223	0.300868	7.17613	2.48217	0.055926	0.206535	-4.1782
ECD_10033	1.5616	8.49184	2.48069	0.056027	0.206686	-4.49467
ECD_03196	-0.443078	5.78169	-2.48021	0.0560599	0.206686	-3.83775
ECD_00741	1.23779	8.65458	2.47874	0.0561611	0.206874	-4.50506
ECD_00311	-0.923165	6.3542	-2.47729	0.0562609	0.206874	-3.89849
ECD_01690	-0.347138	4.97568	-2.47667	0.0563029	0.206874	-3.73018
ECD_01267	-0.502654	7.58273	-2.47651	0.0563141	0.206874	-4.19858
ECD_03207	0.264711	6.94476	2.47567	0.0563725	0.206874	-4.12874
ECD_01119	0.454332	7.39597	2.4754	0.0563905	0.206874	-4.25767
ECD_00170	-0.248131	7.26647	-2.47339	0.0565297	0.207213	-4.15418
ECD_02766	-0.269705	7.94582	-2.47142	0.0566659	0.20735	-4.31863
ECD_00881	0.702686	8.75431	2.47042	0.0567351	0.20735	-4.51116
ECD_00793	0.787637	7.63994	2.47015	0.0567542	0.20735	-4.33788
ECD_00693	0.978439	8.4896	2.4696	0.0567925	0.20735	-4.49056
ECD_01184	0.22912	6.98494	2.46943	0.056804	0.20735	-4.14283
ECD_01014	0.323111	6.86931	2.46866	0.0568578	0.20735	-4.12692
ECD_02713	-0.189415	7.33008	-2.46759	0.0569325	0.20735	-4.18412
ECD_00888	0.692634	6.85148	2.46707	0.0569684	0.20735	-4.15814
ECD_02266	-0.400257	8.48387	-2.4668	0.0569874	0.20735	-4.40439
ECD_10054	1.05774	10.2693	2.4654	0.0570853	0.207536	-4.66163
ECD_03008	0.261983	7.31232	2.46336	0.057228	0.207885	-4.23309
ECD_03297	-0.322653	6.69332	-2.46236	0.0572983	0.20797	-4.03091
ECD_00832	0.861504	8.21021	2.4613	0.0573723	0.208068	-4.44601
ECD_00095	-0.211258	8.39402	-2.46052	0.0574271	0.208097	-4.41126
ECD_00510	-0.487034	6.39799	-2.45805	0.0576015	0.208126	-3.964
ECD_00871	0.834328	6.3023	2.45788	0.0576137	0.208126	-4.04836
ECD_00637	0.677528	9.04435	2.45711	0.0576681	0.208126	-4.55582
ECD_02215	-0.185297	8.32972	-2.45704	0.0576725	0.208126	-4.40822
ECD_03430	0.239209	8.11368	2.45666	0.0576998	0.208126	-4.40457
ECD_00749	1.20611	7.19965	2.45558	0.0577763	0.208126	-4.29635
ECD_03915	-0.372478	7.499	-2.45487	0.0578264	0.208126	-4.22185
ECD_04107	0.137723	8.60221	2.45439	0.0578604	0.208126	-4.46879
ECD_03814	0.190309	7.06707	2.45419	0.0578743	0.208126	-4.17677
ECD_02578	-0.484904	4.48758	-2.45334	0.0579346	0.208126	-3.70308
ECD_00613	0.730226	7.93399	2.45312	0.0579508	0.208126	-4.40803
ECD_00873	0.791959	8.09358	2.4515	0.0580656	0.20837	-4.43633
ECD_02407	-0.29317	8.13713	-2.45053	0.0581347	0.208446	-4.37927
ECD_00967	0.203374	6.62532	2.44989	0.0581808	0.208446	-4.08383
ECD_02475	-0.227555	8.20733	-2.44903	0.0582421	0.208473	-4.39814
ECD_00623	0.622284	7.99935	2.44847	0.0582822	0.208473	-4.41891
ECD_03299	-0.153918	7.84766	-2.44671	0.0584082	0.208632	-4.34215
ECD_01061	-0.27195	8.25267	-2.44653	0.0584207	0.208632	-4.40485
ECD_03366	0.12714	8.51395	2.44407	0.0585978	0.209096	-4.46769
ECD_03084	-0.265174	8.53573	-2.44329	0.0586536	0.209127	-4.44977
ECD_03478	-0.222519	8.09749	-2.44152	0.058781	0.209334	-4.39028
ECD_00775	1.10881	9.48252	2.44118	0.0588059	0.209334	-4.62173
ECD_03429	0.36796	6.52024	2.44029	0.0588699	0.209341	-4.08687
ECD_t00062	-1.77589	3.83475	-2.43961	0.0589195	0.209341	-3.68541
ECD_02950	-0.214688	9.13335	-2.43919	0.0589494	0.209341	-4.55501
ECD_01054	1.05718	5.23351	2.43826	0.0590171	0.209414	-3.87165
ECD_02850	0.142502	7.87595	2.43502	0.059252	0.210034	-4.39001
ECD_01449	-0.279951	8.22009	-2.43455	0.0592863	0.210034	-4.41476
ECD_03696	0.434203	6.11847	2.43374	0.0593455	0.210076	-4.00839
ECD_03443	-0.151583	8.74281	-2.43265	0.0594252	0.21019	-4.49913
ECD_00848	1.08323	6.95298	2.42845	0.0597325	0.210859	-4.26702
ECD_00604	0.409279	8.99794	2.42765	0.0597914	0.210859	-4.58403
ECD_04199	0.348355	7.22155	2.42642	0.0598819	0.210859	-4.26538
ECD_10026	1.40604	8.16407	2.42625	0.0598943	0.210859	-4.51734
ECD_00240	-0.152215	8.21573	-2.42623	0.0598956	0.210859	-4.4337
ECD_00650	1.12714	6.94058	2.4252	0.0599716	0.210859	-4.27136
ECD_01208	0.229411	7.45414	2.42499	0.0599875	0.210859	-4.31575
ECD_03747	0.376594	8.52005	2.42489	0.0599943	0.210859	-4.51042
ECD_03311	-0.36616	8.18324	-2.42295	0.0601383	0.211198	-4.41728
ECD_00122	-0.167511	8.69042	-2.41925	0.0604122	0.211946	-4.50745
ECD_02652	0.313276	8.27297	2.41836	0.0604782	0.211946	-4.47823
ECD_00272	0.254807	7.81843	2.41813	0.0604956	0.211946	-4.40941
ECD_00898	0.566811	9.30418	2.41689	0.0605877	0.211946	-4.62703
ECD_02909	-0.478549	6.61353	-2.41686	0.06059	0.211946	-4.05526
ECD_02653	-0.159833	8.81238	-2.4153	0.0607067	0.212187	-4.53259
ECD_01888	0.306155	7.61531	2.4135	0.0608413	0.212459	-4.37741
ECD_00117	-0.13817	9.3426	-2.41298	0.0608804	0.212459	-4.62192
ECD_02095	0.170259	7.69487	2.41227	0.0609339	0.212479	-4.38499
ECD_00843	0.583059	7.65255	2.41136	0.0610021	0.21255	-4.4069
ECD_10046	1.07632	7.71513	2.40793	0.0612605	0.213186	-4.44132
ECD_01186	0.18728	7.79976	2.40766	0.0612807	0.213186	-4.4147
ECD_00373	-0.29745	7.87002	-2.40352	0.061594	0.213999	-4.38724
ECD_02322	-0.310496	7.66281	-2.4033	0.0616109	0.213999	-4.33719
ECD_00554	0.308615	8.01354	2.40123	0.0617681	0.214129	-4.46607
ECD_00743	1.08608	8.2808	2.40097	0.061788	0.214129	-4.5531
ECD_02540	-0.155777	7.89565	-2.4009	0.0617929	0.214129	-4.41092
ECD_02284	0.256916	7.86106	2.39745	0.0620569	0.214876	-4.44406
ECD_02621	0.287179	7.99606	2.39556	0.0622018	0.214904	-4.46967
ECD_04187	-0.279698	6.48245	-2.39533	0.0622189	0.214904	-4.07511
ECD_00889	0.612576	7.67545	2.39492	0.062251	0.214904	-4.43366
ECD_03775	0.343186	6.95192	2.39481	0.0622589	0.214904	-4.23998
ECD_03719	-0.188396	8.40024	-2.39324	0.0623796	0.215154	-4.50058
ECD_01930	0.210517	7.96944	2.39185	0.0624866	0.215291	-4.46568
ECD_03330	-0.216337	6.81444	-2.39147	0.0625163	0.215291	-4.15676
ECD_00704	1.23948	7.91271	2.38954	0.0626655	0.215608	-4.50509
ECD_01607	-0.16312	7.98844	-2.38894	0.0627117	0.215608	-4.444
ECD_01457	0.493024	7.38203	2.38839	0.0627541	0.215608	-4.37036
ECD_03260	0.43587	5.75896	2.38706	0.0628573	0.215611	-3.99503
ECD_00939	0.226046	7.83626	2.3865	0.062901	0.215611	-4.45146
ECD_02147	-0.193871	8.14811	-2.38579	0.0629559	0.215611	-4.47277
ECD_02138	-0.216292	8.49264	-2.38494	0.0630224	0.215611	-4.52242
ECD_03892	-0.20473	8.87348	-2.38453	0.0630542	0.215611	-4.57977
ECD_02405	-0.199162	6.8347	-2.38345	0.0631385	0.215611	-4.1733
ECD_03901	-0.249205	9.13452	-2.38281	0.0631884	0.215611	-4.62651
ECD_03141	-0.342967	6.54935	-2.38254	0.063209	0.215611	-4.09843
ECD_01796	0.5079	5.9448	2.38235	0.0632239	0.215611	-4.04003
ECD_02591	-0.451583	8.32263	-2.38153	0.0632879	0.215611	-4.48724
ECD_00047	-0.175072	8.01881	-2.38023	0.0633897	0.215611	-4.45964
ECD_00252	-0.450723	7.20128	-2.38009	0.0634011	0.215611	-4.23482
ECD_02224	-0.301703	6.81343	-2.37989	0.0634165	0.215611	-4.16249
ECD_01182	0.19737	7.9658	2.37965	0.0634351	0.215611	-4.48012
ECD_01120	0.564743	6.16923	2.37599	0.0637232	0.216425	-4.10086
ECD_01396	0.153109	8.20186	2.37276	0.063978	0.216862	-4.51985
ECD_03835	0.325489	6.08031	2.37268	0.0639844	0.216862	-4.06907
ECD_02282	0.26762	7.56359	2.3724	0.0640064	0.216862	-4.41418
ECD_00649	0.838288	9.22013	2.37188	0.0640472	0.216862	-4.6839
ECD_00869	0.649894	7.38701	2.36877	0.0642944	0.21742	-4.40827
ECD_01714	-0.162276	7.77064	-2.36857	0.06431	0.21742	-4.42523
ECD_00653	0.758923	6.95314	2.36574	0.0645361	0.217745	-4.31816
ECD_03232	-0.239148	8.03712	-2.36544	0.0645596	0.217745	-4.47591
ECD_01651	0.236968	7.0352	2.3652	0.0645787	0.217745	-4.28716
ECD_03118	0.209539	7.91831	2.36491	0.0646025	0.217745	-4.49293
ECD_02192	-0.207274	8.275	-2.36333	0.0647281	0.218003	-4.52045
ECD_03593	-0.241427	8.35167	-2.36256	0.0647906	0.218048	-4.53032
ECD_02596	-0.394449	6.08605	-2.35995	0.0649999	0.218452	-4.03679
ECD_00670	0.895104	7.87057	2.35948	0.0650379	0.218452	-4.52502
ECD_00790	0.891349	9.46648	2.35775	0.0651772	0.218452	-4.72542
ECD_00757	1.18895	7.98925	2.35718	0.0652229	0.218452	-4.55966
ECD_r00007	2.44473	3.7751	2.35673	0.0652597	0.218452	-3.8103
ECD_02378	-0.146506	8.2558	-2.35647	0.0652803	0.218452	-4.53054
ECD_00178	0.256092	6.4238	2.35647	0.0652809	0.218452	-4.16007
ECD_01425	-0.13774	8.2471	-2.35618	0.0653043	0.218452	-4.53012
ECD_02077	-0.262018	7.89809	-2.35435	0.0654522	0.218685	-4.46016
ECD_00595	0.443412	7.67116	2.3533	0.0655374	0.218685	-4.47675
ECD_10032	1.59091	7.08971	2.35313	0.0655512	0.218685	-4.42323
ECD_01669	0.34719	5.19053	2.35289	0.0655709	0.218685	-3.93743
ECD_02256	-0.213742	7.14129	-2.35225	0.0656228	0.218694	-4.28152
ECD_03237	0.262128	7.07974	2.35039	0.0657739	0.219033	-4.31906
ECD_01195	0.221052	6.38963	2.34606	0.0661282	0.219763	-4.16183
ECD_00994	0.650741	4.44218	2.34517	0.066201	0.219763	-3.85545
ECD_04360	0.547492	5.62	2.34461	0.0662473	0.219763	-4.02718
ECD_00037	-0.148465	9.51706	-2.34424	0.0662777	0.219763	-4.72793
ECD_02437	-0.178324	7.79407	-2.34415	0.0662848	0.219763	-4.46006
ECD_03997	0.252239	6.33759	2.34365	0.0663261	0.219763	-4.15511
ECD_02411	-0.236751	8.92144	-2.34348	0.0663398	0.219763	-4.64002
ECD_03672	-0.192724	8.31393	-2.34271	0.066403	0.219779	-4.55379
ECD_00919	0.258703	7.7767	2.34222	0.0664435	0.219779	-4.49994
ECD_00264	-0.229062	7.24466	-2.34102	0.0665422	0.219941	-4.31868
ECD_10056	0.926853	8.77671	2.33678	0.0668934	0.220937	-4.695
ECD_02143	-0.574773	4.59804	-2.33387	0.0671352	0.22147	-3.83488
ECD_04346	0.803021	3.02759	2.33344	0.0671714	0.22147	-3.78145
ECD_03188	0.440415	5.81884	2.33304	0.0672044	0.22147	-4.07129
ECD_00882	0.677439	8.07729	2.32912	0.0675325	0.222096	-4.58732
ECD_01840	-0.248636	6.20249	-2.32906	0.0675373	0.222096	-4.10562
ECD_01259	-0.575171	6.32365	-2.32898	0.0675446	0.222096	-4.101
ECD_t00067	-0.798684	5.13199	-2.32783	0.0676408	0.222248	-3.89093
ECD_00683	0.664701	9.06462	2.32701	0.0677096	0.22231	-4.72725
ECD_01106	-0.231866	6.99845	-2.32579	0.0678127	0.222362	-4.27926
ECD_00769	1.36471	7.04794	2.32563	0.0678257	0.222362	-4.44037
ECD_00140	0.168338	7.35311	2.32471	0.0679037	0.222453	-4.41077
ECD_00615	0.643967	8.58301	2.32358	0.0679989	0.222601	-4.67392
ECD_00152	-0.282083	8.84228	-2.32251	0.0680892	0.222732	-4.6497
ECD_00193	-0.131386	8.54585	-2.31989	0.0683113	0.223284	-4.61862
ECD_00345	-0.147163	9.4555	-2.31934	0.0683584	0.223284	-4.75517
ECD_10012	1.1855	7.55615	2.31623	0.0686232	0.223984	-4.53683
ECD_00766	1.04178	9.27194	2.3147	0.0687533	0.224244	-4.76751
ECD_02521	-0.320778	6.48815	-2.31345	0.0688603	0.224329	-4.17452
ECD_03390	0.237855	8.50708	2.31285	0.0689116	0.224329	-4.64445
ECD_00791	1.09188	8.06295	2.31222	0.0689662	0.224329	-4.6278
ECD_00378	0.362365	6.05823	2.31204	0.0689815	0.224329	-4.14045
ECD_03751	-0.297625	7.61535	-2.31078	0.0690896	0.224516	-4.44493
ECD_01202	-0.117729	9.65866	-2.30791	0.0693371	0.225155	-4.78731
ECD_00668	0.861411	8.78517	2.30657	0.0694524	0.225365	-4.73376
ECD_02465	0.182952	7.59562	2.30552	0.0695432	0.225495	-4.50113
ECD_01103	0.164903	7.76324	2.30363	0.0697067	0.225635	-4.53977
ECD_00810	0.992166	6.24339	2.30358	0.0697111	0.225635	-4.23696
ECD_03483	0.538192	7.54129	2.30324	0.0697409	0.225635	-4.5192
ECD_n04375	-1.03715	5.24734	-2.30268	0.0697899	0.225635	-3.92045
ECD_03458	-0.276727	6.90606	-2.29895	0.0701145	0.225975	-4.28645
ECD_00748	0.915387	8.50832	2.29886	0.0701226	0.225975	-4.71219
ECD_00987	0.252839	8.84587	2.2983	0.070171	0.225975	-4.72416
ECD_01788	-0.172645	7.24003	-2.29828	0.0701727	0.225975	-4.37856
ECD_04065	-0.220917	7.54393	-2.2982	0.0701798	0.225975	-4.4522
ECD_02104	0.355195	7.08371	2.29749	0.0702418	0.225975	-4.39662
ECD_03310	-0.321144	8.02822	-2.29739	0.0702511	0.225975	-4.55407
ECD_00802	1.02916	8.75322	2.29661	0.0703186	0.226028	-4.74749
ECD_00968	0.374013	7.54002	2.29503	0.0704572	0.226177	-4.51738
ECD_00868	0.641161	7.4831	2.29453	0.0705011	0.226177	-4.52464
ECD_00989	0.4328	6.9806	2.29434	0.0705179	0.226177	-4.38329
ECD_00692	0.939715	8.97457	2.29057	0.0708504	0.227079	-4.77173
ECD_00924	0.545306	7.5282	2.28472	0.0713684	0.228415	-4.54103
ECD_01537	-0.29121	6.08387	-2.28444	0.0713935	0.228415	-4.1347
ECD_02981	0.142689	8.9997	2.28413	0.0714215	0.228415	-4.76002
ECD_01231	0.296043	6.49191	2.28125	0.0716783	0.229026	-4.27319
ECD_02464	-0.183573	6.85985	-2.28083	0.0717157	0.229026	-4.3095
ECD_00108	-0.260452	7.86376	-2.27926	0.0718563	0.229204	-4.54977
ECD_00447	-0.155224	9.20295	-2.27879	0.0718989	0.229204	-4.77925
ECD_00954	0.183441	8.20597	2.27848	0.0719263	0.229204	-4.64453
ECD_00984	0.224201	8.85099	2.27765	0.0720008	0.229276	-4.75011
ECD_02965	-0.406239	6.59471	-2.27634	0.0721183	0.229336	-4.23345
ECD_03405	0.275175	6.8414	2.27536	0.0722073	0.229336	-4.35966
ECD_00673	0.570319	7.24946	2.27533	0.0722095	0.229336	-4.48888
ECD_03673	-0.223238	7.37802	-2.27476	0.0722607	0.229336	-4.43826
ECD_00780	0.883078	8.29809	2.27456	0.0722793	0.229336	-4.70622
ECD_01526	0.458801	5.30722	2.27311	0.0724098	0.229336	-4.05498
ECD_03824	0.221902	6.98764	2.27193	0.0725164	0.229336	-4.39306
ECD_02099	-0.198559	7.88325	-2.2713	0.0725735	0.229336	-4.57181
ECD_03066	0.197095	7.1311	2.27128	0.0725758	0.229336	-4.42548
ECD_t00003	-2.19064	3.83979	-2.27104	0.072597	0.229336	-3.83748
ECD_00335	0.211774	7.32067	2.27075	0.0726235	0.229336	-4.47608
ECD_03592	0.191514	8.54515	2.27058	0.0726395	0.229336	-4.70256
ECD_00761	1.09372	8.82142	2.26917	0.0727671	0.229493	-4.78994
ECD_00861	0.924749	7.81101	2.26842	0.0728357	0.229493	-4.63422
ECD_00860	0.65918	8.20021	2.268	0.0728732	0.229493	-4.68332
ECD_01655	-0.273187	6.64219	-2.26775	0.072896	0.229493	-4.26763
ECD_02609	-0.141102	8.59569	-2.26597	0.0730583	0.229711	-4.69525
ECD_01339	0.458668	8.30637	2.26586	0.0730688	0.229711	-4.68941
ECD_02984	0.185983	7.86673	2.26368	0.0732678	0.229934	-4.61334
ECD_00116	-0.167704	8.8203	-2.26339	0.0732944	0.229934	-4.73167
ECD_00750	1.11488	6.62951	2.26338	0.0732949	0.229934	-4.39499
ECD_03149	0.261402	6.33636	2.26125	0.0734904	0.230259	-4.2587
ECD_00067	-0.303335	7.80976	-2.26101	0.0735125	0.230259	-4.55739
ECD_00747	1.04737	8.63503	2.26056	0.0735542	0.230259	-4.78423
ECD_02132	-0.444754	6.49601	-2.25839	0.0737535	0.230549	-4.2321
ECD_01730	-0.127772	8.27239	-2.25804	0.0737862	0.230549	-4.66208
ECD_02349	-0.313024	7.4144	-2.25694	0.0738877	0.230549	-4.46081
ECD_01209	0.224773	6.26597	2.2566	0.0739187	0.230549	-4.24498
ECD_n04376	-1.17069	4.99663	-2.25647	0.0739311	0.230549	-3.93367
ECD_10038	0.900794	8.93829	2.25617	0.0739584	0.230549	-4.81359
ECD_00150	-0.191131	7.16537	-2.25364	0.0741933	0.231015	-4.41519
ECD_00486	-0.28146	7.73487	-2.25344	0.074212	0.231015	-4.55205
ECD_02648	0.347206	7.83433	2.25219	0.0743274	0.231212	-4.63351
ECD_00452	0.342961	6.9951	2.25131	0.0744099	0.231306	-4.43399
ECD_00645	0.481201	8.83361	2.24951	0.0745775	0.231578	-4.79978
ECD_02610	0.30512	6.58688	2.24925	0.0746016	0.231578	-4.33685
ECD_00328	0.143097	7.97747	2.24802	0.074716	0.231771	-4.64918
ECD_02090	-0.173617	8.13244	-2.24721	0.0747925	0.231846	-4.65191
ECD_03535	0.360588	5.47424	2.24503	0.0749962	0.232189	-4.112
ECD_00799	0.904507	8.02255	2.24481	0.0750173	0.232189	-4.69941
ECD_00490	-0.652868	5.6147	-2.24435	0.07506	0.232189	-4.07264
ECD_02330	-0.984621	3.7724	-2.24313	0.0751746	0.232382	-3.86906
ECD_10016	1.53895	4.00136	2.24156	0.0753233	0.232403	-3.94429
ECD_00187	-0.565203	4.70881	-2.24141	0.075337	0.232403	-3.94781
ECD_04110	-0.178742	9.44962	-2.24139	0.0753385	0.232403	-4.85633
ECD_03510	-0.256074	7.35798	-2.24041	0.0754318	0.2325	-4.4739
ECD_03811	-0.167281	8.61279	-2.23916	0.0755499	0.2325	-4.73113
ECD_00922	0.399089	7.45529	2.23874	0.0755894	0.2325	-4.57121
ECD_t00044	-0.94098	2.61234	-2.23836	0.0756251	0.2325	-3.87789
ECD_01266	-0.760483	6.87688	-2.23742	0.0757142	0.2325	-4.30412
ECD_02121	-0.301237	7.88305	-2.2372	0.0757355	0.2325	-4.60502
ECD_00339	0.269922	6.67558	2.23671	0.0757813	0.2325	-4.36921
ECD_00001	-0.620863	5.25047	-2.23663	0.0757892	0.2325	-4.02347
ECD_03515	0.180865	8.6487	2.23382	0.0760569	0.232823	-4.76738
ECD_00785	0.933984	8.50482	2.23318	0.0761179	0.232823	-4.79871
ECD_02423	0.213912	7.04304	2.23286	0.0761476	0.232823	-4.45534
ECD_00944	0.480126	9.27656	2.2305	0.0763731	0.232823	-4.86759
ECD_01288	-0.176456	7.19756	-2.22971	0.0764494	0.232823	-4.45521
ECD_00812	0.722938	8.44701	2.22957	0.0764624	0.232823	-4.77891
ECD_01433	-0.176061	7.2679	-2.2294	0.0764791	0.232823	-4.47316
ECD_n04294	0.33711	4.59247	2.22889	0.0765281	0.232823	-3.99083
ECD_01258	-0.240088	7.3319	-2.22861	0.0765548	0.232823	-4.48307
ECD_01024	0.404604	7.97153	2.22803	0.0766101	0.232823	-4.69039
ECD_00307	-0.156344	8.46943	-2.22772	0.0766396	0.232823	-4.7273
ECD_00690	0.954946	9.17157	2.22759	0.076652	0.232823	-4.87122
ECD_02701	-0.188216	6.54619	-2.22719	0.0766905	0.232823	-4.306
ECD_00794	0.95901	8.43898	2.22703	0.0767066	0.232823	-4.7983
ECD_03598	-0.135475	8.68581	-2.2268	0.0767282	0.232823	-4.7598
ECD_02778	0.2445	6.95798	2.22675	0.0767333	0.232823	-4.44547
ECD_00434	0.300165	6.97709	2.22585	0.07682	0.232926	-4.45618
ECD_00930	0.491498	7.2095	2.2237	0.0770272	0.233356	-4.53704
ECD_00412	0.333595	6.18314	2.22329	0.077067	0.233356	-4.27574
ECD_00574	0.394037	7.61222	2.22165	0.0772256	0.233485	-4.63091
ECD_01159	-0.235023	8.22805	-2.2209	0.0772978	0.233485	-4.69681
ECD_02625	-0.207565	8.68828	-2.22083	0.0773053	0.233485	-4.7635
ECD_02096	-0.299894	8.56963	-2.22068	0.0773197	0.233485	-4.74205
ECD_02246	-0.146855	7.70698	-2.2201	0.0773752	0.233493	-4.60357
ECD_01372	-0.427579	5.10969	-2.21822	0.0775582	0.233771	-4.03506
ECD_04302	-1.57853	2.2557	-2.21747	0.0776318	0.233771	-3.91974
ECD_02867	-0.486803	5.59329	-2.21692	0.0776852	0.233771	-4.11456
ECD_02955	0.198906	7.24135	2.21669	0.0777074	0.233771	-4.52377
ECD_00288	-0.234125	8.12143	-2.21645	0.0777304	0.233771	-4.68543
ECD_00437	-0.160042	8.07049	-2.21502	0.0778701	0.233829	-4.68431
ECD_00914	0.437445	7.54693	2.21481	0.0778904	0.233829	-4.62755
ECD_00083	-0.256702	7.52327	-2.21408	0.0779623	0.233829	-4.55101
ECD_04075	0.195384	7.48481	2.21374	0.0779955	0.233829	-4.59287
ECD_02712	-0.380631	8.30881	-2.21356	0.0780133	0.233829	-4.70841
ECD_t00079	-0.901824	4.7237	-2.21261	0.0781063	0.233947	-3.96388
ECD_01132	0.223146	6.20429	2.21075	0.0782892	0.233947	-4.28739
ECD_02791	-0.180942	7.98769	-2.21053	0.0783098	0.233947	-4.67307
ECD_03887	-0.192968	8.49683	-2.21035	0.0783282	0.233947	-4.75153
ECD_01407	0.237553	7.28863	2.21001	0.0783617	0.233947	-4.54827
ECD_01560	-0.248573	7.04249	-2.20994	0.0783688	0.233947	-4.43439
ECD_03942	0.13734	8.51137	2.20574	0.0787824	0.234746	-4.77838
ECD_02515	-0.180596	7.93066	-2.20515	0.0788406	0.234746	-4.66912
ECD_00460	1.16577	0.88683	2.20506	0.0788499	0.234746	-3.95754
ECD_02163	-0.25457	7.59797	-2.20441	0.0789139	0.234746	-4.58203
ECD_02478	-0.154216	9.21317	-2.20409	0.0789465	0.234746	-4.8788
ECD_00841	0.682375	7.05737	2.20401	0.0789538	0.234746	-4.54335
ECD_03739	-0.224994	7.22205	-2.20254	0.0791	0.235023	-4.49111
ECD_04226	-0.276561	7.19089	-2.19595	0.0797573	0.236818	-4.48638
ECD_04034	-0.272709	8.63177	-2.19509	0.0798435	0.23684	-4.78533
ECD_00699	0.931156	8.79925	2.19481	0.0798714	0.23684	-4.88323
ECD_00631	0.60996	8.88444	2.19313	0.0800406	0.237183	-4.88559
ECD_03908	-0.128728	8.6441	-2.18966	0.0803907	0.237946	-4.80256
ECD_00705	1.00963	8.43292	2.18951	0.0804059	0.237946	-4.84971
ECD_00259	0.408574	5.56697	2.18774	0.0805851	0.237946	-4.19964
ECD_03511	-0.150379	8.34156	-2.18771	0.0805875	0.237946	-4.76221
ECD_04122	0.201138	7.13627	2.18663	0.0806975	0.237946	-4.53488
ECD_02737	-0.15317	8.18997	-2.18647	0.0807138	0.237946	-4.7414
ECD_00573	0.394939	7.69373	2.1864	0.0807212	0.237946	-4.69451
ECD_02131	-0.260628	7.11551	-2.18606	0.0807556	0.237946	-4.4815
ECD_02137	-0.292579	8.48762	-2.18581	0.0807806	0.237946	-4.77679
ECD_01713	-0.286579	7.64565	-2.18461	0.0809024	0.238068	-4.6167
ECD_03504	-0.119607	8.84208	-2.18344	0.0810219	0.238068	-4.84419
ECD_00077	-0.419596	4.86098	-2.18335	0.0810312	0.238068	-4.03888
ECD_02302	-0.158025	8.34745	-2.1833	0.0810365	0.238068	-4.76826
ECD_00809	0.964005	8.60144	2.18153	0.0812168	0.238398	-4.88087
ECD_00424	-0.185116	8.96392	-2.18114	0.0812563	0.238398	-4.8645
ECD_03209	-0.144187	8.93727	-2.17934	0.0814407	0.238665	-4.86533
ECD_03849	-0.336334	5.83646	-2.17921	0.0814547	0.238665	-4.21427
ECD_01063	0.238996	6.9192	2.17595	0.0817889	0.239094	-4.5003
ECD_00227	0.317236	5.25559	2.17552	0.0818335	0.239094	-4.15481
ECD_02692	0.128228	8.34899	2.17521	0.0818654	0.239094	-4.79514
ECD_02960	-0.218646	8.48664	-2.17251	0.0821441	0.239094	-4.79801
ECD_01624	-0.204138	6.76413	-2.17227	0.0821684	0.239094	-4.4224
ECD_03007	0.249721	7.22599	2.17218	0.0821787	0.239094	-4.58173
ECD_01866	-0.381932	7.59999	-2.17141	0.0822582	0.239094	-4.60822
ECD_03516	0.252401	8.2767	2.17101	0.0822989	0.239094	-4.79753
ECD_01180	-0.546563	6.42388	-2.17009	0.0823943	0.239094	-4.31856
ECD_02388	-0.326387	7.42382	-2.16949	0.0824573	0.239094	-4.57355
ECD_01405	-0.196484	6.73005	-2.16941	0.0824654	0.239094	-4.41843
ECD_01193	-0.385143	4.99682	-2.16627	0.0827923	0.239094	-4.08033
ECD_00859	0.906596	8.2134	2.16272	0.0831636	0.239094	-4.83893
ECD_01387	0.282069	6.95813	2.16216	0.0832215	0.239094	-4.53132
ECD_01756	-0.331992	6.51237	-2.16195	0.0832442	0.239094	-4.36584
ECD_00849	0.672638	5.58778	2.16016	0.0834323	0.239094	-4.24978
ECD_01548	0.644415	2.8908	2.15962	0.0834883	0.239094	-3.93982
ECD_00091	-0.185841	7.86749	-2.15943	0.0835083	0.239094	-4.71446
ECD_02126	-0.263826	7.37953	-2.15932	0.0835203	0.239094	-4.58157
ECD_00654	0.692681	9.08533	2.1586	0.0835966	0.239094	-4.95017
ECD_02298	-0.122618	7.903	-2.15743	0.0837197	0.239094	-4.73112
ECD_01153	0.606877	6.77201	2.15733	0.0837305	0.239094	-4.52419
ECD_03131	-0.68095	3.61058	-2.1544	0.0840397	0.239094	-3.95333
ECD_00818	1.18562	6.13804	2.15416	0.0840659	0.239094	-4.40928
ECD_01066	-0.230948	6.43263	-2.15301	0.0841875	0.239094	-4.36989
ECD_00752	1.12458	7.24688	2.15208	0.0842861	0.239094	-4.69205
ECD_04240	-0.604598	7.45102	-2.15103	0.0843982	0.239094	-4.57129
ECD_01750	-0.372078	7.82258	-2.14908	0.0846062	0.239094	-4.69588
ECD_03875	-0.343101	7.47711	-2.14869	0.0846475	0.239094	-4.61178
ECD_03264	-0.200871	7.45959	-2.1482	0.0847	0.239094	-4.62509
ECD_01877	-0.252075	7.06077	-2.14803	0.0847179	0.239094	-4.51695
ECD_00929	0.36043	8.9006	2.14737	0.0847889	0.239094	-4.93682
ECD_03198	-0.201884	7.82697	-2.14616	0.0849178	0.239094	-4.72075
ECD_03996	0.118515	8.61666	2.14596	0.0849394	0.239094	-4.87207
ECD_02334	-0.190059	6.59265	-2.14586	0.0849502	0.239094	-4.4179
ECD_02749	-0.153849	7.69829	-2.14336	0.0852186	0.239094	-4.69988
ECD_00877	0.607661	8.12683	2.14178	0.0853887	0.239094	-4.8348
ECD_02966	-0.235183	6.75496	-2.13849	0.0857437	0.239094	-4.4587
ECD_01542	-0.664081	5.4859	-2.1384	0.0857539	0.239094	-4.17375
ECD_01481	-0.152166	7.56886	-2.13669	0.085939	0.239094	-4.67465
ECD_00953	0.277375	8.75377	2.1366	0.085949	0.239094	-4.92151
ECD_00012	1.47257	-4.35685	2.13597	0.0860177	0.239094	-4.31889
ECD_04293	1.47257	-4.35685	2.13597	0.0860177	0.239094	-4.31889
ECD_t00001	1.47257	-4.35685	2.13597	0.0860177	0.239094	-4.31889
ECD_00504	1.47257	-4.35685	2.13597	0.0860177	0.239094	-4.31889
ECD_00505	1.47257	-4.35685	2.13597	0.0860177	0.239094	-4.31889
ECD_00545	1.47257	-4.35685	2.13597	0.0860177	0.239094	-4.31889
ECD_00546	1.47257	-4.35685	2.13597	0.0860177	0.239094	-4.31889
ECD_00619	1.47257	-4.35685	2.13597	0.0860177	0.239094	-4.31889
ECD_00620	1.47257	-4.35685	2.13597	0.0860177	0.239094	-4.31889
ECD_10002	1.47257	-4.35685	2.13597	0.0860177	0.239094	-4.31889
ECD_10003	1.47257	-4.35685	2.13597	0.0860177	0.239094	-4.31889
ECD_10004	1.47257	-4.35685	2.13597	0.0860177	0.239094	-4.31889
ECD_01116	1.47257	-4.35685	2.13597	0.0860177	0.239094	-4.31889
ECD_01117	1.47257	-4.35685	2.13597	0.0860177	0.239094	-4.31889
ECD_01243	1.47257	-4.35685	2.13597	0.0860177	0.239094	-4.31889
ECD_01244	1.47257	-4.35685	2.13597	0.0860177	0.239094	-4.31889
ECD_01377	1.47257	-4.35685	2.13597	0.0860177	0.239094	-4.31889
ECD_04288	1.47257	-4.35685	2.13597	0.0860177	0.239094	-4.31889
ECD_04281	1.47257	-4.35685	2.13597	0.0860177	0.239094	-4.31889
ECD_02270	1.47257	-4.35685	2.13597	0.0860177	0.239094	-4.31889
ECD_02271	1.47257	-4.35685	2.13597	0.0860177	0.239094	-4.31889
ECD_02451	1.47257	-4.35685	2.13597	0.0860177	0.239094	-4.31889
ECD_02452	1.47257	-4.35685	2.13597	0.0860177	0.239094	-4.31889
ECD_02646	1.47257	-4.35685	2.13597	0.0860177	0.239094	-4.31889
ECD_02647	1.47257	-4.35685	2.13597	0.0860177	0.239094	-4.31889
ECD_04282	1.47257	-4.35685	2.13597	0.0860177	0.239094	-4.31889
ECD_04283	1.47257	-4.35685	2.13597	0.0860177	0.239094	-4.31889
ECD_04365	1.47257	-4.35685	2.13597	0.0860177	0.239094	-4.31889
ECD_03227	1.47257	-4.35685	2.13597	0.0860177	0.239094	-4.31889
ECD_03228	1.47257	-4.35685	2.13597	0.0860177	0.239094	-4.31889
ECD_03279	1.47257	-4.35685	2.13597	0.0860177	0.239094	-4.31889
ECD_03484	1.47257	-4.35685	2.13597	0.0860177	0.239094	-4.31889
ECD_03485	1.47257	-4.35685	2.13597	0.0860177	0.239094	-4.31889
ECD_04284	1.47257	-4.35685	2.13597	0.0860177	0.239094	-4.31889
ECD_04285	1.47257	-4.35685	2.13597	0.0860177	0.239094	-4.31889
ECD_t00064	1.47257	-4.35685	2.13597	0.0860177	0.239094	-4.31889
ECD_04094	1.47257	-4.35685	2.13597	0.0860177	0.239094	-4.31889
ECD_04180	1.47257	-4.35685	2.13597	0.0860177	0.239094	-4.31889
ECD_04181	1.47257	-4.35685	2.13597	0.0860177	0.239094	-4.31889
ECD_04286	1.47257	-4.35685	2.13597	0.0860177	0.239094	-4.31889
ECD_04287	1.47257	-4.35685	2.13597	0.0860177	0.239094	-4.31889
ECD_02433	-0.210478	6.94175	-2.13516	0.0861047	0.239186	-4.50987
ECD_01667	-0.191535	7.39711	-2.13356	0.086279	0.23952	-4.62824
ECD_02251	-0.188115	6.73624	-2.13281	0.0863609	0.239547	-4.46709
ECD_03981	-0.242373	7.66678	-2.13248	0.0863967	0.239547	-4.69557
ECD_00475	0.222032	6.72669	2.13051	0.086612	0.239898	-4.51109
ECD_03448	-0.612519	8.0402	-2.13007	0.0866602	0.239898	-4.74153
ECD_03785	0.313257	6.8757	2.12984	0.0866854	0.239898	-4.55639
ECD_00065	-0.168143	8.56193	-2.12694	0.0870036	0.240629	-4.87056
ECD_01036	0.599853	5.5808	2.12603	0.0871039	0.240676	-4.28636
ECD_01162	0.173629	7.28596	2.12532	0.087182	0.240676	-4.64975
ECD_01590	-0.216011	8.54886	-2.12531	0.0871835	0.240676	-4.86809
ECD_02881	0.121533	8.20153	2.12481	0.0872379	0.240677	-4.84074
ECD_00551	0.136979	8.03994	2.12146	0.087609	0.241404	-4.82316
ECD_01547	0.301692	7.76246	2.12144	0.0876103	0.241404	-4.78658
ECD_01047	-0.538577	5.2069	-2.11812	0.087979	0.242015	-4.15777
ECD_04136	0.182183	8.34383	2.11771	0.0880251	0.242015	-4.87217
ECD_02133	-0.242181	9.03012	-2.11735	0.0880646	0.242015	-4.95576
ECD_02160	-0.117577	9.07889	-2.11694	0.0881102	0.242015	-4.97471
ECD_00946	0.625552	6.43523	2.11651	0.0881589	0.242015	-4.49411
ECD_00878	0.611459	8.60175	2.1165	0.0881591	0.242015	-4.94595
ECD_03414	0.292326	6.60772	2.11327	0.0885203	0.242744	-4.51106
ECD_04279	-0.679931	8.445	-2.11315	0.0885339	0.242744	-4.84001
ECD_02214	-0.323634	8.15593	-2.11214	0.0886467	0.242784	-4.81937
ECD_01045	0.129462	8.4475	2.11204	0.0886581	0.242784	-4.89106
ECD_02547	-0.122822	9.36442	-2.1107	0.0888089	0.243047	-5.02108
ECD_00855	0.984617	6.58894	2.10967	0.0889246	0.243214	-4.5699
ECD_03553	-0.493786	7.2516	-2.10894	0.0890071	0.24329	-4.58925
ECD_01909	-0.407314	6.80527	-2.10578	0.0893637	0.244114	-4.49288
ECD_03132	-0.274039	7.53255	-2.10501	0.0894504	0.244201	-4.69006
ECD_03936	-0.135432	8.62316	-2.10363	0.0896069	0.244446	-4.91153
ECD_01459	0.128676	9.07064	2.10325	0.0896503	0.244446	-5.00619
ECD_02372	-0.190054	6.59355	-2.10259	0.0897252	0.2445	-4.47221
ECD_03904	-0.202617	7.78395	-2.10081	0.0899272	0.244809	-4.77033
ECD_04015	0.244291	7.76846	2.10062	0.0899488	0.244809	-4.81083
ECD_n04333	-0.37055	6.11383	-2.09997	0.0900223	0.244858	-4.36011
ECD_03902	-0.237436	6.87979	-2.09935	0.090093	0.244879	-4.53741
ECD_01273	-0.136703	8.36331	-2.09891	0.0901435	0.244879	-4.88182
ECD_00815	1.06722	8.23525	2.09811	0.0902353	0.244879	-4.93898
ECD_02923	-0.205491	9.4402	-2.09775	0.0902758	0.244879	-5.04338
ECD_02541	-0.173802	8.31614	-2.09735	0.0903218	0.244879	-4.87493
ECD_02063	0.173742	8.33994	2.09701	0.0903609	0.244879	-4.89845
ECD_01825	-0.139572	8.23104	-2.096	0.0904764	0.244934	-4.86613
ECD_00891	0.537269	8.76683	2.09587	0.0904916	0.244934	-4.9949
ECD_00636	0.503821	9.37949	2.09433	0.0906685	0.245263	-5.05573
ECD_03427	-0.205843	8.08572	-2.09333	0.0907825	0.245422	-4.84128
ECD_01953	-0.162486	8.26495	-2.09094	0.0910585	0.245777	-4.87646
ECD_03240	-0.242291	8.41336	-2.09088	0.0910656	0.245777	-4.8932
ECD_01980	-0.159856	9.17562	-2.09075	0.0910799	0.245777	-5.02195
ECD_03145	-0.537985	6.50819	-2.08952	0.091222	0.245862	-4.43565
ECD_03076	-0.194384	7.92319	-2.08952	0.0912222	0.245862	-4.81614
ECD_02102	-0.16663	8.52188	-2.08617	0.0916106	0.246728	-4.91837
ECD_01211	0.193249	7.79108	2.08562	0.0916739	0.246728	-4.83042
ECD_00644	0.69571	7.30911	2.08531	0.0917103	0.246728	-4.75979
ECD_01444	-0.173735	7.47614	-2.08359	0.0919102	0.246808	-4.71496
ECD_00896	0.485296	8.27527	2.08334	0.091939	0.246808	-4.9249
ECD_00963	0.331231	7.41072	2.08273	0.0920107	0.246808	-4.75429
ECD_03342	-0.143714	8.61932	-2.08265	0.0920197	0.246808	-4.93784
ECD_02504	-0.171971	8.45401	-2.08218	0.0920746	0.246808	-4.91424
ECD_00172	0.163299	7.35586	2.08208	0.0920867	0.246808	-4.72357
ECD_04318	-1.34236	5.5803	-2.08171	0.092129	0.246808	-4.20155
ECD_03839	-0.277029	7.78414	-2.08112	0.0921989	0.246846	-4.78571
ECD_04200	0.204242	7.22296	2.08011	0.092316	0.246963	-4.69424
ECD_02976	-0.286403	5.46019	-2.07979	0.0923538	0.246963	-4.26829
ECD_01926	-0.238298	7.04405	-2.07887	0.0924614	0.247102	-4.60297
ECD_03582	-0.146252	9.29905	-2.07783	0.0925843	0.247281	-5.05611
ECD_03990	-0.206494	8.51598	-2.07623	0.0927714	0.247632	-4.92831
ECD_00879	0.813095	8.10933	2.07558	0.092848	0.247637	-4.92936
ECD_00814	1.43085	6.95155	2.07527	0.0928846	0.247637	-4.74385
ECD_03056	-0.365126	6.05147	-2.07299	0.0931537	0.248205	-4.38176
ECD_t00060	1.35738	-1.54074	2.07247	0.0932152	0.24822	-4.19103
ECD_02741	-0.146195	7.14251	-2.07103	0.0933855	0.248474	-4.64701
ECD_03086	0.292104	7.78113	2.07072	0.0934228	0.248474	-4.85639
ECD_02331	-0.353949	8.06476	-2.06935	0.0935845	0.248755	-4.85507
ECD_03583	-0.190226	7.95408	-2.06727	0.0938321	0.249264	-4.85183
ECD_03528	0.192745	6.74713	2.06659	0.0939127	0.249329	-4.59388
ECD_03795	-0.218012	8.20999	-2.06487	0.0941179	0.249725	-4.89802
ECD_01067	0.260022	5.58677	2.06232	0.0944233	0.250124	-4.34723
ECD_02832	-0.337664	6.61257	-2.06222	0.0944351	0.250124	-4.51235
ECD_00476	-0.231456	8.24946	-2.0622	0.0944376	0.250124	-4.90701
ECD_01567	-0.161501	7.3164	-2.06129	0.0945476	0.250266	-4.7021
ECD_t00027	-0.778505	4.85543	-2.05974	0.0947335	0.250596	-4.15491
ECD_01662	0.25738	7.1416	2.05907	0.0948139	0.250596	-4.70605
ECD_00341	-0.447602	3.47975	-2.05863	0.0948674	0.250596	-4.04427
ECD_03868	-0.56832	3.51395	-2.05837	0.0948981	0.250596	-4.04411
ECD_n04377	-0.838028	4.83234	-2.0571	0.0950509	0.250797	-4.15067
ECD_01489	0.230357	6.47885	2.0568	0.0950871	0.250797	-4.54578
ECD_10051	1.12171	7.89452	2.05614	0.0951668	0.250858	-4.93141
ECD_03862	-0.374998	6.48059	-2.05517	0.0952839	0.250957	-4.48727
ECD_01707	0.184615	6.4266	2.05488	0.0953198	0.250957	-4.53062
ECD_03453	0.292145	6.35494	2.05443	0.095374	0.250957	-4.52319
ECD_10049	0.983133	9.79683	2.05218	0.0956473	0.251338	-5.15884
ECD_02046	-0.103973	9.48121	-2.05167	0.0957086	0.251338	-5.10985
ECD_02996	0.1982	7.79117	2.05111	0.0957773	0.251338	-4.87624
ECD_00895	0.3152	7.42822	2.05097	0.0957946	0.251338	-4.79868
ECD_04169	-0.272664	8.08261	-2.05091	0.0958019	0.251338	-4.88951
ECD_00973	0.3644	5.86064	2.04947	0.0959766	0.251648	-4.42177
ECD_00480	0.336408	7.00147	2.04829	0.0961205	0.251876	-4.69313
ECD_03173	0.205733	6.69116	2.04744	0.0962248	0.251918	-4.60685
ECD_03125	-0.549348	6.89454	-2.04724	0.0962496	0.251918	-4.57017
ECD_00788	0.691714	8.94424	2.04635	0.0963582	0.252053	-5.08596
ECD_03195	-0.250306	5.64797	-2.0456	0.0964495	0.252143	-4.34612
ECD_02973	0.424689	6.71121	2.04457	0.0965756	0.252237	-4.63629
ECD_00870	0.760179	7.51621	2.04438	0.096599	0.252237	-4.86372
ECD_01922	-0.291825	7.70886	-2.04339	0.0967206	0.252406	-4.8156
ECD_00997	-0.304552	7.92662	-2.0415	0.0969537	0.252866	-4.8665
ECD_10053	0.993957	7.50381	2.04007	0.0971295	0.253109	-4.87851
ECD_01178	0.166737	7.98661	2.03967	0.0971791	0.253109	-4.92328
ECD_00771	0.856168	7.77561	2.03936	0.0972182	0.253109	-4.92358
ECD_00618	0.664926	7.73441	2.03815	0.0973676	0.25335	-4.91
ECD_02500	-0.171021	7.71581	-2.03739	0.0974611	0.253445	-4.83883
ECD_02366	-0.166572	8.84868	-2.03589	0.0976478	0.253781	-5.03456
ECD_02989	-0.148968	8.17602	-2.03531	0.0977194	0.253819	-4.93598
ECD_00582	-0.303987	6.42864	-2.03423	0.0978539	0.253957	-4.5094
ECD_02890	0.172005	7.59571	2.03397	0.0978869	0.253957	-4.85077
ECD_00792	0.74549	7.93157	2.0313	0.0982191	0.25467	-4.95673
ECD_04149	0.210151	7.69284	2.02985	0.0984007	0.254726	-4.88278
ECD_03465	-0.125334	7.71218	-2.02924	0.0984773	0.254726	-4.85405
ECD_00110	-0.292817	7.76192	-2.02917	0.0984852	0.254726	-4.84678
ECD_00655	0.631347	8.77399	2.02906	0.0984989	0.254726	-5.08806
ECD_02373	-0.363825	7.11967	-2.02883	0.0985277	0.254726	-4.67012
ECD_03796	0.124364	7.71458	2.02768	0.098672	0.254951	-4.88297
ECD_03759	0.154979	8.39338	2.02698	0.0987601	0.25503	-4.9958
ECD_04191	-0.227288	8.25838	-2.02494	0.0990177	0.255546	-4.95706
ECD_02603	0.127078	8.17526	2.02408	0.0991253	0.255675	-4.96845
ECD_00847	0.792274	7.05938	2.02344	0.0992064	0.255704	-4.78685
ECD_02935	0.229198	6.17326	2.02308	0.0992515	0.255704	-4.51433
ECD_04029	-0.171996	9.67454	-2.02224	0.0993575	0.255805	-5.16301
ECD_01121	0.136188	7.77956	2.02186	0.0994061	0.255805	-4.90591
ECD_02660	0.244729	6.09907	2.0187	0.0998065	0.256525	-4.50332
ECD_01779	0.179934	6.77922	2.01831	0.0998561	0.256525	-4.66191
ECD_02707	0.182552	7.9714	2.01828	0.0998594	0.256525	-4.94934
ECD_00796	0.727725	9.12936	2.01776	0.0999264	0.256549	-5.13886
ECD_10006	1.13789	6.00063	2.01563	0.100197	0.257032	-4.54486
ECD_02663	-0.27715	7.95769	-2.01537	0.10023	0.257032	-4.91094
ECD_04330	0.455767	5.63165	2.01415	0.100386	0.257254	-4.42432
ECD_03285	0.112998	8.28358	2.01379	0.100433	0.257254	-4.99593
ECD_00078	0.18698	7.8289	2.0132	0.100508	0.257299	-4.93189
ECD_00928	0.273145	10.1073	2.01208	0.100651	0.257488	-5.22654
ECD_02053	0.249763	6.2861	2.01171	0.100698	0.257488	-4.55713
ECD_02631	0.109986	9.33635	2.00985	0.100937	0.25795	-5.15632
ECD_t00031	-0.870272	4.59505	-2.00938	0.100997	0.257955	-4.1709
ECD_00970	-0.630682	6.9988	-2.00778	0.101204	0.258334	-4.63528
ECD_03883	-0.12406	8.58833	-2.00606	0.101425	0.258708	-5.03442
ECD_04120	0.134704	8.10044	2.00574	0.101467	0.258708	-4.98238
ECD_02740	0.148772	8.11912	2.00443	0.101636	0.258786	-4.9877
ECD_03764	0.192974	7.67446	2.00412	0.101677	0.258786	-4.91015
ECD_00807	0.877615	7.67402	2.00404	0.101687	0.258786	-4.95156
ECD_10008	1.01159	8.46281	2.00371	0.10173	0.258786	-5.09723
ECD_01039	-0.233672	6.71063	-2.00255	0.10188	0.258922	-4.62016
ECD_02686	-0.489345	8.51321	-2.00239	0.101901	0.258922	-5.00708
ECD_00443	-0.26133	7.60311	-1.99859	0.102396	0.260031	-4.84887
ECD_00531	0.146517	8.46439	1.997	0.102604	0.260267	-5.04442
ECD_04074	0.236675	7.21369	1.99677	0.102634	0.260267	-4.8021
ECD_00253	0.301458	7.1205	1.99606	0.102726	0.260267	-4.78541
ECD_01408	-0.184586	9.22223	-1.99591	0.102745	0.260267	-5.15131
ECD_02244	-0.23233	7.51309	-1.99564	0.102782	0.260267	-4.8321
ECD_00921	0.790956	4.58684	1.99477	0.102895	0.260405	-4.27788
ECD_03628	-0.504088	8.27474	-1.99396	0.103001	0.260525	-4.97832
ECD_00176	-0.228492	6.75495	-1.99348	0.103065	0.260538	-4.64234
ECD_00279	-0.127841	8.2735	-1.99188	0.103275	0.26092	-5.00868
ECD_t00005	-0.361687	5.4472	-1.99065	0.103437	0.261182	-4.36496
ECD_02460	-0.184966	7.40626	-1.98852	0.103718	0.261701	-4.81727
ECD_02736	-0.183652	6.34138	-1.98804	0.103782	0.261701	-4.56008
ECD_00686	0.665903	8.67825	1.98775	0.10382	0.261701	-5.13027
ECD_00903	0.638538	8.51603	1.98545	0.104125	0.262227	-5.1037
ECD_00762	0.873445	8.07225	1.98529	0.104147	0.262227	-5.04418
ECD_01585	-0.130362	7.87406	-1.98472	0.104222	0.262269	-4.94808
ECD_10043	0.817765	6.41225	1.98352	0.104381	0.262469	-4.67048
ECD_02530	0.27544	5.50761	1.98229	0.104545	0.262469	-4.42973
ECD_02382	-0.399968	6.14327	-1.98197	0.104589	0.262469	-4.50831
ECD_02954	0.15878	6.92353	1.98149	0.104652	0.262469	-4.74049
ECD_04020	-0.346453	6.38324	-1.98124	0.104686	0.262469	-4.56287
ECD_02471	-0.138927	7.74988	-1.98114	0.104699	0.262469	-4.92369
ECD_04105	-0.289907	7.54854	-1.9808	0.104744	0.262469	-4.85331
ECD_t00061	1.45266	-2.38002	1.98057	0.104775	0.262469	-4.27536
ECD_02922	-0.174812	8.38907	-1.9793	0.104946	0.262749	-5.03885
ECD_04142	0.415023	8.04278	1.9775	0.105186	0.263202	-5.02711
ECD_02748	-0.0951653	8.85215	-1.97429	0.105618	0.264039	-5.1215
ECD_00306	-0.166428	7.80475	-1.97413	0.105639	0.264039	-4.94232
ECD_02506	-0.45625	5.46359	-1.9725	0.10586	0.264295	-4.38311
ECD_01817	-0.290461	7.64721	-1.97249	0.105861	0.264295	-4.88997
ECD_02742	-0.455605	6.42925	-1.97205	0.105921	0.264295	-4.57257
ECD_00352	-0.181484	6.92797	-1.97109	0.106051	0.264471	-4.71751
ECD_03205	0.382002	4.68071	1.97019	0.106172	0.264559	-4.29975
ECD_00602	0.396351	8.01893	1.96995	0.106205	0.264559	-5.03254
ECD_02710	0.454176	7.11477	1.96788	0.106485	0.265107	-4.83661
ECD_01013	0.339152	5.66911	1.96655	0.106666	0.26541	-4.4833
ECD_03363	0.401422	7.93758	1.9658	0.106769	0.265517	-5.02567
ECD_00701	1.06908	6.83795	1.9631	0.107137	0.266057	-4.83121
ECD_00043	-0.134478	8.10086	-1.96278	0.107181	0.266057	-5.01916
ECD_01183	0.206822	7.50653	1.962	0.107288	0.266057	-4.92393
ECD_10048	1.04529	6.32333	1.96176	0.107321	0.266057	-4.68964
ECD_02891	-0.11021	9.10151	-1.96166	0.107334	0.266057	-5.18202
ECD_02990	-0.135423	7.77651	-1.96158	0.107346	0.266057	-4.95565
ECD_03584	-0.154977	7.864	-1.96108	0.107414	0.266078	-4.97397
ECD_02474	0.135884	7.52905	1.96022	0.107532	0.266221	-4.92516
ECD_00890	0.422146	8.5946	1.95947	0.107636	0.266329	-5.1351
ECD_03324	-0.216434	7.45673	-1.95775	0.107871	0.26652	-4.86714
ECD_02219	0.2896	6.69564	1.95698	0.107977	0.26652	-4.73116
ECD_03378	-0.146886	9.6663	-1.95681	0.108001	0.26652	-5.24841
ECD_03420	-0.124813	8.15414	-1.95666	0.108022	0.26652	-5.03633
ECD_00290	-0.177164	8.34429	-1.95655	0.108037	0.26652	-5.06145
ECD_00435	-0.191239	9.24816	-1.95592	0.108124	0.26652	-5.20692
ECD_02518	-0.456094	8.283	-1.95586	0.108133	0.26652	-5.03452
ECD_03357	0.320196	6.25326	1.95486	0.108271	0.266711	-4.62599
ECD_01573	0.138314	7.58702	1.95424	0.108357	0.266776	-4.94835
ECD_03549	0.116951	8.60565	1.95125	0.108771	0.267411	-5.12413
ECD_03704	0.151936	7.89299	1.95124	0.108772	0.267411	-5.0213
ECD_00981	0.217416	8.52819	1.95107	0.108796	0.267411	-5.1183
ECD_02793	0.146068	8.05428	1.94939	0.10903	0.267539	-5.04941
ECD_02488	-0.226401	8.30475	-1.94913	0.109067	0.267539	-5.06205
ECD_00806	0.86846	8.90378	1.94906	0.109076	0.267539	-5.21296
ECD_00544	-0.883094	5.80006	-1.94897	0.109089	0.267539	-4.44118
ECD_03816	0.127789	8.15545	1.94829	0.109183	0.267623	-5.06411
ECD_n04292	1.0034	-0.948045	1.94721	0.109334	0.267712	-4.21591
ECD_01955	-0.246014	8.32888	-1.94663	0.109415	0.267712	-5.06816
ECD_02344	-0.329695	8.04383	-1.94659	0.109421	0.267712	-5.01246
ECD_02951	-0.277706	6.10846	-1.9463	0.109461	0.267712	-4.55558
ECD_00389	0.126077	8.29255	1.94476	0.109677	0.268093	-5.08743
ECD_04089	-0.180061	8.46744	-1.94395	0.10979	0.268169	-5.09512
ECD_01566	-0.412253	6.54039	-1.94289	0.109939	0.268169	-4.63631
ECD_00624	0.634521	9.1828	1.94284	0.109947	0.268169	-5.23962
ECD_03954	-0.188421	7.76518	-1.94236	0.110013	0.268169	-4.97234
ECD_00852	0.740966	9.0045	1.94235	0.110015	0.268169	-5.22786
ECD_02507	0.208379	6.75587	1.9416	0.11012	0.268169	-4.75543
ECD_03944	-0.273464	6.9005	-1.94142	0.110146	0.268169	-4.73864
ECD_00448	-0.130423	8.80406	-1.9411	0.110192	0.268169	-5.15244
ECD_02383	-0.218136	8.85197	-1.94049	0.110277	0.268231	-5.15485
ECD_00267	-0.115788	8.59571	-1.93881	0.110514	0.26843	-5.12329
ECD_01313	0.178433	8.22502	1.93878	0.110518	0.26843	-5.08902
ECD_03945	-0.208358	8.09436	-1.93862	0.11054	0.26843	-5.04334
ECD_01716	-0.204463	7.38533	-1.938	0.110629	0.268496	-4.87436
ECD_00702	0.778527	8.02746	1.93731	0.110727	0.268546	-5.09442
ECD_01317	-0.224089	7.07923	-1.937	0.11077	0.268546	-4.79228
ECD_02611	-0.190851	8.06205	-1.93649	0.110842	0.268574	-5.0413
ECD_04345	-1.45107	0.431594	-1.93564	0.110963	0.268721	-4.18968
ECD_01441	-0.144543	7.46233	-1.93507	0.111043	0.268768	-4.90576
ECD_04164	-0.427775	4.81487	-1.93457	0.111115	0.268796	-4.31154
ECD_02264	-0.431315	7.49543	-1.93279	0.111368	0.269261	-4.88233
ECD_04024	0.331789	5.70384	1.93138	0.111569	0.2696	-4.53247
ECD_00617	0.567587	8.02006	1.93043	0.111704	0.269745	-5.09281
ECD_03570	0.172156	7.20941	1.93011	0.111751	0.269745	-4.87884
ECD_03856	-0.248241	8.13876	-1.92907	0.111899	0.269957	-5.06012
ECD_03880	-0.107699	8.43474	-1.92797	0.112056	0.270189	-5.1156
ECD_03308	0.169844	7.32745	1.92696	0.112202	0.270393	-4.91466
ECD_02869	-0.252347	6.46802	-1.9262	0.112311	0.270509	-4.65825
ECD_02356	-0.094023	8.90485	-1.92577	0.112372	0.270509	-5.19452
ECD_01308	0.251902	7.78951	1.92524	0.112449	0.270519	-5.04237
ECD_00819	0.73391	8.96574	1.9249	0.112498	0.270519	-5.24726
ECD_01363	0.324605	7.02539	1.92261	0.112827	0.270826	-4.85739
ECD_03658	0.16539	8.47426	1.92215	0.112893	0.270826	-5.14422
ECD_00660	0.638951	8.79325	1.92202	0.112913	0.270826	-5.23049
ECD_00839	0.640091	5.9695	1.92128	0.113019	0.270826	-4.62141
ECD_t00040	-0.857022	4.5188	-1.92118	0.113034	0.270826	-4.25841
ECD_01074	-0.156011	7.43755	-1.92106	0.113051	0.270826	-4.91507
ECD_01346	0.677067	5.88026	1.92105	0.113052	0.270826	-4.6033
ECD_04222	-0.148246	8.45101	-1.91857	0.113412	0.271325	-5.12781
ECD_03702	-0.196753	7.17778	-1.91827	0.113456	0.271325	-4.84473
ECD_00612	0.584827	7.29623	1.91795	0.113502	0.271325	-4.96217
ECD_03523	-0.129229	7.89508	-1.91779	0.113526	0.271325	-5.03892
ECD_00787	0.637954	9.35058	1.91712	0.113623	0.271325	-5.28771
ECD_01848	0.314965	6.90148	1.91708	0.113628	0.271325	-4.83412
ECD_03809	-0.195033	7.43523	-1.91645	0.11372	0.271399	-4.91656
ECD_01268	0.130478	7.58538	1.91427	0.114038	0.272013	-4.99832
ECD_02113	-0.184744	7.15986	-1.91335	0.114172	0.272013	-4.84745
ECD_01124	0.116899	8.08908	1.91302	0.11422	0.272013	-5.09949
ECD_01138	0.340378	8.34425	1.91301	0.114222	0.272013	-5.14795
ECD_03532	0.211153	7.08014	1.91221	0.114338	0.272057	-4.87265
ECD_03506	0.207642	5.86857	1.91204	0.114363	0.272057	-4.5821
ECD_00507	-0.304368	6.39601	-1.91074	0.114554	0.272364	-4.65653
ECD_02306	-0.247766	8.37271	-1.91019	0.114634	0.27241	-5.12157
ECD_02059	-0.171663	7.26962	-1.90772	0.114998	0.273001	-4.88542
ECD_02294	-0.266874	7.67959	-1.90766	0.115006	0.273001	-4.98561
ECD_t00057	-0.902083	5.84084	-1.90708	0.115093	0.27306	-4.49676
ECD_01879	-0.222587	7.03206	-1.90534	0.115349	0.273065	-4.82097
ECD_03052	0.128465	8.05963	1.90493	0.11541	0.273065	-5.10645
ECD_00216	-0.387631	9.37509	-1.90469	0.115445	0.273065	-5.28124
ECD_00979	-0.318426	5.58327	-1.90457	0.115462	0.273065	-4.49793
ECD_01741	0.186133	7.57022	1.90453	0.115469	0.273065	-5.01198
ECD_00168	-0.132761	7.57974	-1.90437	0.115492	0.273065	-4.97938
ECD_00063	-0.203617	7.65759	-1.90415	0.115525	0.273065	-4.99174
ECD_03177	0.123382	8.31471	1.90364	0.115601	0.273098	-5.1436
ECD_03413	0.184606	8.10416	1.90253	0.115764	0.273338	-5.11959
ECD_00180	-0.227383	8.063	-1.90048	0.116069	0.273728	-5.08508
ECD_01044	0.393026	8.02953	1.90047	0.116071	0.273728	-5.12363
ECD_02759	0.234549	7.31693	1.90018	0.116114	0.273728	-4.95377
ECD_00198	0.13515	7.74657	1.89894	0.116298	0.274011	-5.0571
ECD_04188	-0.194575	6.59931	-1.89854	0.116358	0.274011	-4.72831
ECD_02561	-0.15889	7.9809	-1.89644	0.116671	0.274604	-5.08115
ECD_03269	0.11022	9.25507	1.89555	0.116803	0.274769	-5.298
ECD_02697	0.378577	7.07247	1.89311	0.11717	0.275466	-4.91248
ECD_02173	-0.106157	8.02283	-1.89275	0.117223	0.275466	-5.09838
ECD_01766	-0.491316	5.12868	-1.89213	0.117316	0.275538	-4.4087
ECD_02020	0.192193	6.32812	1.89169	0.117382	0.275548	-4.71137
ECD_00021	0.296699	7.95015	1.89119	0.117458	0.275578	-5.11791
ECD_02406	-0.193439	7.91827	-1.89039	0.117579	0.275717	-5.07281
ECD_03476	0.201003	7.85126	1.88965	0.11769	0.275831	-5.09617
ECD_03917	0.279986	5.8776	1.8891	0.117773	0.275881	-4.61735
ECD_01576	0.287033	6.0201	1.88716	0.118066	0.276297	-4.65033
ECD_00798	0.707856	8.0263	1.8871	0.118075	0.276297	-5.15607
ECD_00763	1.05778	7.60375	1.88626	0.118202	0.27641	-5.09774
ECD_t00080	-0.893116	4.81101	-1.88596	0.118248	0.27641	-4.33313
ECD_04339	0.313495	4.7703	1.88443	0.118479	0.276806	-4.40843
ECD_03169	0.26497	5.44906	1.88018	0.119126	0.27817	-4.54037
ECD_02150	-0.1136	8.05044	-1.87968	0.119203	0.278202	-5.11937
ECD_01623	-0.194728	9.95902	-1.87869	0.119355	0.278411	-5.3763
ECD_00291	-0.152763	8.25843	-1.87781	0.119488	0.278466	-5.15235
ECD_00611	0.37534	9.44883	1.87771	0.119504	0.278466	-5.34241
ECD_02789	-0.229882	6.51777	-1.87672	0.119656	0.278674	-4.73234
ECD_02629	-0.113429	9.06986	-1.87363	0.12013	0.27962	-5.29105
ECD_03831	-0.182758	8.2743	-1.87306	0.12022	0.27962	-5.15891
ECD_02795	0.0866231	8.96026	1.87285	0.120251	0.27962	-5.28778
ECD_04005	-0.221744	7.48826	-1.87215	0.120359	0.279647	-4.9833
ECD_02265	-0.0957105	8.89931	-1.87196	0.120389	0.279647	-5.2632
ECD_02487	0.419388	4.90752	1.86881	0.120876	0.280511	-4.45862
ECD_03108	-0.239077	6.61142	-1.86874	0.120887	0.280511	-4.76267
ECD_02424	-0.150944	7.48676	-1.86802	0.120999	0.280624	-4.99755
ECD_01134	0.142399	8.18847	1.86655	0.121226	0.281004	-5.17529
ECD_10044	1.05143	7.21815	1.86597	0.121317	0.281068	-5.04931
ECD_02734	-0.235488	7.77139	-1.86541	0.121403	0.281121	-5.0657
ECD_02058	-0.161629	6.84006	-1.86422	0.121589	0.281405	-4.83268
ECD_00865	0.764738	7.78931	1.86068	0.122142	0.282402	-5.1535
ECD_02073	0.180201	7.10528	1.86065	0.122147	0.282402	-4.94156
ECD_01506	-0.177328	7.17219	-1.85542	0.122969	0.284108	-4.92472
ECD_03040	-0.352077	6.58857	-1.85485	0.123059	0.284108	-4.76233
ECD_02055	0.123961	8.52333	1.85473	0.123077	0.284108	-5.23611
ECD_03122	0.367741	7.03726	1.85425	0.123153	0.284136	-4.95219
ECD_03703	-0.135957	7.13867	-1.85299	0.123353	0.284448	-4.92417
ECD_04025	0.151204	7.02055	1.8523	0.123462	0.284552	-4.92718
ECD_04092	-0.151068	9.81618	-1.85115	0.123644	0.284745	-5.39952
ECD_01668	-0.169827	7.69448	-1.85097	0.123674	0.284745	-5.07331
ECD_03090	-0.314157	6.59689	-1.84799	0.124147	0.285685	-4.77812
ECD_02887	-0.237922	5.47953	-1.84738	0.124243	0.28576	-4.55114
ECD_02277	0.274656	8.15514	1.84667	0.124357	0.285767	-5.20386
ECD_00491	-1.17294	-2.76953	-1.84656	0.124375	0.285767	-4.35971
ECD_01486	-0.235251	7.23834	-1.84571	0.12451	0.285929	-4.94783
ECD_00075	-0.155062	7.55384	-1.84463	0.124683	0.286177	-5.04575
ECD_01708	-0.221865	7.06732	-1.84404	0.124777	0.286245	-4.90769
ECD_02448	-0.105959	8.49527	-1.84319	0.124914	0.286412	-5.23325
ECD_03135	0.195895	6.41272	1.84262	0.125006	0.286475	-4.79396
ECD_00952	0.267817	8.9852	1.84169	0.125154	0.286666	-5.34257
ECD_02033	0.278195	5.63431	1.84065	0.125322	0.286902	-4.625
ECD_01194	-0.198846	8.13225	-1.83977	0.125464	0.28708	-5.17783
ECD_00605	0.264091	6.45488	1.83888	0.125607	0.287258	-4.8154
ECD_02959	-0.243038	6.7885	-1.83801	0.125747	0.28743	-4.84282
ECD_00880	0.404714	7.79772	1.83576	0.12611	0.288113	-5.16956
ECD_10009	1.38764	5.58888	1.8353	0.126185	0.288135	-4.68025
ECD_03012	0.135965	7.95165	1.83454	0.126309	0.288269	-5.18009
ECD_00920	0.392582	8.07891	1.83398	0.126399	0.288319	-5.2161
ECD_00783	1.09594	5.51985	1.8336	0.12646	0.288319	-4.65303
ECD_01809	-0.152723	7.03737	-1.83296	0.126565	0.28841	-4.92215
ECD_01605	-0.188102	7.00524	-1.83247	0.126645	0.288444	-4.9105
ECD_01931	0.107828	8.16194	1.83143	0.126814	0.288456	-5.21445
ECD_02317	0.192627	6.70907	1.83105	0.126875	0.288456	-4.88239
ECD_04033	-0.127072	7.91609	-1.83099	0.126885	0.288456	-5.15479
ECD_01675	-0.224515	8.21777	-1.83084	0.12691	0.288456	-5.20158
ECD_00893	0.607021	7.40081	1.82721	0.127503	0.289655	-5.10537
ECD_03815	-0.219526	7.87244	-1.82597	0.127706	0.289851	-5.14177
ECD_00262	0.167455	7.4315	1.82588	0.12772	0.289851	-5.07357
ECD_01744	-0.131925	8.08629	-1.82517	0.127837	0.289969	-5.19411
ECD_00201	0.270698	7.75614	1.82459	0.127932	0.290035	-5.16628
ECD_t00082	-0.885279	4.17853	-1.82378	0.128064	0.290188	-4.31967
ECD_01847	-0.162288	8.57779	-1.82226	0.128315	0.290479	-5.2686
ECD_04002	0.0996829	9.11364	1.82205	0.128351	0.290479	-5.37708
ECD_04100	0.147614	8.12288	1.82181	0.128389	0.290479	-5.22368
ECD_02995	0.333102	6.59938	1.82133	0.128469	0.290512	-4.88093
ECD_02617	0.14452	8.41818	1.82083	0.128551	0.290549	-5.26567
ECD_00577	0.31166	8.30496	1.82022	0.128653	0.29063	-5.25981
ECD_01863	0.19651	6.12652	1.81885	0.128878	0.290992	-4.75213
ECD_02292	-0.199018	7.36774	-1.81638	0.129288	0.29177	-5.02333
ECD_00351	-0.190184	8.83599	-1.81556	0.129424	0.291928	-5.31582
ECD_04157	-0.163852	9.11508	-1.81338	0.129786	0.292596	-5.37304
ECD_00758	0.852703	7.13568	1.81124	0.130145	0.293256	-5.08291
ECD_00478	-0.222752	5.83088	-1.8082	0.130654	0.294113	-4.67063
ECD_01893	-0.121176	8.24066	-1.80817	0.130658	0.294113	-5.241
ECD_03078	-0.095279	8.43141	-1.8077	0.130737	0.294141	-5.27079
ECD_02286	0.188412	5.95451	1.80724	0.130815	0.294167	-4.72666
ECD_03864	-0.0808421	10.1094	-1.80518	0.131161	0.29474	-5.48848
ECD_03767	-0.161117	7.79486	-1.80494	0.131202	0.29474	-5.15776
ECD_03871	-0.0963109	8.69951	-1.80196	0.131705	0.295412	-5.31691
ECD_03495	0.193627	7.78468	1.80194	0.131708	0.295412	-5.19536
ECD_03641	0.209409	7.49319	1.80162	0.131762	0.295412	-5.12555
ECD_01347	0.226956	6.97014	1.80159	0.131767	0.295412	-4.98616
ECD_04357	0.323432	4.29007	1.79968	0.132091	0.295816	-4.42495
ECD_t00073	-1.15817	5.55353	-1.79957	0.132111	0.295816	-4.53947
ECD_02816	0.101042	8.429	1.79897	0.132212	0.295816	-5.29266
ECD_00995	0.37745	7.93177	1.79877	0.132246	0.295816	-5.23837
ECD_00481	0.332763	7.08482	1.79826	0.132333	0.295816	-5.03147
ECD_03660	0.499531	5.53645	1.79805	0.132368	0.295816	-4.66879
ECD_00495	-0.449456	7.23207	-1.79778	0.132414	0.295816	-4.98022
ECD_00681	0.862511	6.9132	1.7967	0.132598	0.296077	-5.04394
ECD_02229	-0.217721	7.41569	-1.79527	0.132842	0.296398	-5.06252
ECD_00833	0.634051	8.96005	1.79508	0.132875	0.296398	-5.41292
ECD_02575	0.222034	6.94346	1.79447	0.132978	0.29648	-4.98939
ECD_02245	-0.217099	7.98015	-1.79314	0.133206	0.296838	-5.20777
ECD_01115	-0.181343	7.60592	-1.7919	0.133419	0.297153	-5.12304
ECD_03210	-0.15659	8.30991	-1.79154	0.133481	0.297153	-5.27059
ECD_00049	-0.166949	8.27954	-1.78915	0.133891	0.297915	-5.26833
ECD_02375	-0.266691	7.68589	-1.78755	0.134166	0.298277	-5.14049
ECD_00972	0.400965	6.04087	1.78743	0.134187	0.298277	-4.78649
ECD_02752	0.247889	7.83014	1.78616	0.134406	0.298361	-5.22812
ECD_00537	-0.360361	8.70325	-1.78608	0.134421	0.298361	-5.32136
[truncated: 2,440 more rows]
